# Supplementary material for: Variants in exons and in transcription factors affect gene expression in trans
Source: Genome Biol. 2013 Jul 11;14(7):R71. doi: 10.1186/gb-2013-14-7-r71 (PMC4054683; doi:10.1186/gb-2013-14-7-r71)
Supplement: Additional file 2 — Table S2: Exon source with their corresponding eSNP targets, for each P-value smaller than 10-6, where a source-target pair on the PPI network was added, we recorded the differences between topological properties of random and real pairs using Wilcoxon rank sum test. The table includes for each P-value the number of unique pairs on the PPI network, the rank sum test P-values and the mean value for each one of the topological properties (distance and source and target degrees) for real and random pairs. [file gb-2013-14-7-r71-S2.XLSX]

## Sheet: p-val
pval (-log10)	# unique pairs on network	Distance all connected	Source degree	Target degree
9.6558	1	0.175536	0.842822	0.16155
8.95156	2	0.283356	0.276587	0.292518
7.9813	3	0.33215	0.531997	0.09132
7.83773	4	0.129228	0.686501	0.0208147
7.6515	5	0.152815	0.811952	0.0135409
7.4598	6	0.0631628	0.852362	0.00304527
7.27148	7	0.274324	0.676281	0.024809
7.17705	8	0.280139	0.87705	0.0116982
7.16685	9	0.106663	0.566953	0.00429775
7.16577	10	0.113661	0.904984	0.00276232
7.15621	11	0.113661	0.643587	0.00765517
7.15218	12	0.0552848	0.452536	0.00534232
7.0986	13	0.0260192	0.367429	0.00252408
7.07873	14	0.0289892	0.374098	0.0105339
7.01498	15	0.0317459	0.278619	0.00362194
6.97021	16	0.0996654	0.475212	0.0128833
6.93667	17	0.0413084	0.315823	0.00852395
6.93107	18	0.0210076	0.259575	0.0040674
6.90032	19	0.0225436	0.212828	0.0058747
6.89381	20	0.0488877	0.218226	0.00818285
6.84375	21	0.0262569	0.121694	0.00333349
6.83091	22	0.0262569	0.0855131	0.00622636
6.75845	23	0.0262569	0.1608	0.0108868
6.75424	24	0.0137316	0.14268	0.0056631
6.75424	25	0.0296594	0.126659	0.014411
6.75203	26	0.0575641	0.0952412	0.0323107
6.72125	27	0.0584714	0.0581475	0.0308955
6.71265	28	0.0592446	0.0289965	0.0295284
6.70819	29	0.0592446	0.0308021	0.0582925
6.70443	30	0.0598949	0.0449764	0.0552915
6.70028	31	0.101806	0.0634879	0.0638983
6.69875	32	0.101558	0.0869226	0.111726
6.68173	33	0.159714	0.0893355	0.144729
6.67882	34	0.103211	0.061205	0.0908004
6.67081	35	0.0648871	0.0463616	0.0533147
6.66555	36	0.0649444	0.0816866	0.0363233
6.66314	37	0.0400718	0.107253	0.0318928
6.65916	38	0.0403248	0.0780076	0.0569971
6.64245	39	0.0663159	0.101888	0.0643458
6.63432	40	0.0417408	0.0704394	0.036197
6.62215	41	0.0674233	0.11463	0.031882
6.61475	42	0.0429616	0.0971925	0.0255016
6.61119	43	0.0429773	0.087513	0.0263472
6.61083	44	0.042959	0.0542147	0.0458441
6.59261	45	0.0674416	0.0707731	0.035005
6.58021	46	0.0669754	0.0571152	0.0292601
6.56384	47	0.0664848	0.0638639	0.023577
6.55269	48	0.0659725	0.0426989	0.0268218
6.54898	49	0.0434143	0.0276476	0.0156564
6.52871	50	0.043225	0.0248011	0.021168
6.51813	51	0.028007	0.0197115	0.0118025
6.51117	52	0.0178179	0.0164443	0.0208448
6.4939	53	0.0111404	0.0147413	0.0116207
6.49255	54	0.0238988	0.0116587	0.0157037
6.49107	55	0.0371958	0.0158727	0.0267012
6.4908	56	0.0369834	0.0132655	0.0167999
6.47926	57	0.0367589	0.015164	0.0221378
6.47379	58	0.0548027	0.0202185	0.0287497
6.46534	59	0.0370493	0.0207593	0.0187632
6.46231	60	0.0547775	0.0142391	0.0210465
6.45186	61	0.0542074	0.00947034	0.0199861
6.44045	62	0.0536338	0.0162359	0.0323282
6.43192	63	0.0530577	0.0166693	0.0408257
6.4318	64	0.0363673	0.0121296	0.0509512
6.42829	65	0.0528908	0.00763535	0.076178
6.42424	66	0.0364546	0.00467743	0.0723685
6.41341	67	0.0361215	0.00279626	0.0876858
6.39946	68	0.0361215	0.00503316	0.124714
6.37872	69	0.0357847	0.00680069	0.172115
6.35982	70	0.0354447	0.00701664	0.157229
6.35556	71	0.0351019	0.00932078	0.212016
6.33199	72	0.024038	0.00640514	0.162315
6.31247	73	0.0238522	0.00496652	0.11911
6.31105	74	0.0236629	0.00396533	0.100732
6.30496	75	0.016046	0.00532352	0.0863048
6.3019	76	0.0237391	0.00892612	0.0692197
6.29886	77	0.0161802	0.00608124	0.0516226
6.28811	78	0.0237863	0.00686679	0.0623642
6.28584	79	0.0341429	0.0112281	0.0884558
6.28517	80	0.0557539	0.0177873	0.122203
6.27926	81	0.0549972	0.0180928	0.122148
6.27491	82	0.07474	0.0199475	0.111684
6.27482	83	0.0544059	0.0146887	0.0965669
6.27433	84	0.0736749	0.00946468	0.131542
6.27124	85	0.0725719	0.0121008	0.152125
6.27108	86	0.0530498	0.0109726	0.119417
6.26664	87	0.052312	0.0082157	0.119304
6.26624	88	0.0515831	0.00511036	0.138102
6.26592	89	0.050863	0.0049044	0.181909
6.2652	90	0.0501518	0.00325797	0.234596
6.24903	91	0.0324123	0.00193207	0.175934
6.24611	92	0.0444309	0.0032389	0.184459
6.2426	93	0.0684478	0.00422266	0.176656
6.24132	94	0.0505878	0.00382034	0.169169
6.2389	95	0.0768017	0.00494069	0.217768
6.23635	96	0.0998722	0.00447528	0.244851
6.22952	97	0.0982537	0.00322953	0.22749
6.22134	98	0.0982537	0.00194856	0.285684
6.2212	99	0.0966637	0.0032	0.296456
6.22019	100	0.0731828	0.00224734	0.253082
6.21889	101	0.0720449	0.003647	0.209261
6.21148	102	0.0933198	0.00330483	0.218126
6.2088	103	0.0933198	0.00524182	0.273175
6.20642	104	0.13325	0.0066316	0.303063
6.20405	105	0.166485	0.00674513	0.370003
6.20322	106	0.205154	0.00845251	0.381748
6.19661	107	0.205154	0.00662969	0.457302
6.19409	108	0.201659	0.010064	0.382034
6.18809	109	0.198231	0.00817187	0.318078
6.18642	110	0.194868	0.0122332	0.263962
6.18171	111	0.236973	0.0106108	0.323609
6.16533	112	0.284621	0.00744245	0.355352
6.16469	113	0.366305	0.00814925	0.284635
6.16059	114	0.302869	0.00527215	0.260454
6.15996	115	0.297818	0.00480097	0.318446
6.15366	116	0.351638	0.00727961	0.383686
6.15354	117	0.345865	0.0108131	0.39494
6.14303	118	0.340195	0.00906386	0.467896
6.14116	119	0.334626	0.00828418	0.505272
6.1411	120	0.276554	0.012169	0.424556
6.14056	121	0.27199	0.0116791	0.436088
6.13906	122	0.222427	0.00855149	0.361701
6.13858	123	0.26564	0.012481	0.359475
6.13739	124	0.261278	0.00822631	0.426919
6.13519	125	0.256995	0.0071513	0.379201
6.13212	126	0.256995	0.0104689	0.350827
6.13083	127	0.252788	0.0113339	0.361096
6.12942	128	0.206761	0.00888816	0.392493
6.12779	129	0.203367	0.0128286	0.461776
6.12598	130	0.242931	0.0129375	0.458797
6.12062	131	0.242931	0.0183135	0.493953
6.12004	132	0.242931	0.0127896	0.505586
6.11662	133	0.310985	0.0180632	0.517265
6.11227	134	0.362404	0.0181782	0.553985
6.10735	135	0.356713	0.0160101	0.565921
6.10425	136	0.411923	0.0130303	0.646131
6.1032	137	0.471398	0.0155823	0.685688
6.09291	138	0.464335	0.0167164	0.725822
6.09259	139	0.457381	0.0128481	0.67056
6.08986	140	0.552041	0.0153361	0.75452
6.08836	141	0.544111	0.016439	0.680578
6.08714	142	0.536292	0.0144995	0.676215
6.0837	143	0.528584	0.0201063	0.647494
6.08218	144	0.456389	0.0185686	0.559848
6.07982	145	0.517024	0.0218939	0.556276
6.07899	146	0.446259	0.0170562	0.530655
6.07899	147	0.381814	0.0233789	0.505813
6.07728	148	0.37606	0.0248833	0.578887
6.07469	149	0.429957	0.0198036	0.590324
6.07422	150	0.367668	0.0149256	0.537285
6.07099	151	0.36214	0.0159542	0.496432
6.07058	152	0.414297	0.0153427	0.567859
6.06885	153	0.354094	0.0113253	0.490896
6.06808	154	0.439135	0.00925913	0.561457
6.06364	155	0.496356	0.0128954	0.596647
6.05914	156	0.556885	0.0129674	0.672839
6.05527	157	0.485745	0.0106477	0.62248
6.05512	158	0.47891	0.0107132	0.699365
6.05271	159	0.537777	0.00840861	0.778945
6.0459	160	0.599631	0.0116896	0.790575
6.04067	161	0.526536	0.0160275	0.747024
6.03546	162	0.519339	0.0187726	0.66963
6.03532	163	0.579609	0.0218984	0.634417
6.03325	164	0.571925	0.0210849	0.578758
6.03105	165	0.564336	0.0179381	0.53796
6.03012	166	0.55684	0.0145975	0.523924
6.02581	167	0.46662	0.0170869	0.472072
6.02434	168	0.522948	0.022923	0.538191
6.02324	169	0.456843	0.0191563	0.534923
6.0231	170	0.450529	0.0170807	0.567754
6.02223	171	0.534223	0.0228527	0.578279
6.00891	172	0.593425	0.0229073	0.649783
6.00727	173	0.655063	0.0302427	0.724219
6.00683	174	0.646928	0.0291561	0.760327
6.00665	175	0.638882	0.0250526	0.695285
6.0038	176	0.701617	0.0328757	0.691198
6.00261	177	0.701617	0.0426385	0.766215

## Sheet: real
pval (-log10)	# unique pairs on network	Distance all connected	Source degree	Target degree
9.6558	1	3	3	21
8.95156	2	3.5	2	12.5
7.9813	3	3.66667	3.33333	15.6667
7.83773	4	3.5	3.75	30.5
7.6515	5	3.6	4	26.4
7.4598	6	3.5	4	41.6667
7.27148	7	3.85714	3.71429	35.8571
7.17705	8	3.875	6.125	33.375
7.16685	9	3.66667	7	32.1111
7.16577	10	3.7	6.4	29.9
7.15621	11	3.7	6.90909	27.3636
7.15218	12	3.63636	7.25	25.8333
7.0986	13	3.58333	7.23077	25.1538
7.07873	14	3.61538	7	23.4286
7.01498	15	3.64286	7.13333	26.8667
6.97021	16	3.8	6.75	25.25
6.93667	17	3.6875	7.17647	24.3529
6.93107	18	3.64706	7.16667	24.1111
6.90032	19	3.66667	7.15789	23
6.89381	20	3.73684	7	22
6.84375	21	3.7	7.95238	23.1905
6.83091	22	3.7	8.04545	22.2273
6.75845	23	3.7	7.73913	21.3478
6.75424	24	3.66667	7.66667	21.2917
6.75424	25	3.72727	7.6	20.48
6.75203	26	3.78261	7.65385	19.7308
6.72125	27	3.79167	7.96296	19.1852
6.71265	28	3.8	9.64286	18.6786
6.70819	29	3.8	9.44828	18.069
6.70443	30	3.80769	9.2	17.6333
6.70028	31	3.85185	8.96774	17.1613
6.69875	32	3.85714	8.75	16.6562
6.68173	33	3.89655	8.60606	16.2121
6.67882	34	3.86667	8.70588	16.4412
6.67081	35	3.83871	8.71429	17
6.66555	36	3.84375	8.5	16.9167
6.66314	37	3.81818	8.32432	16.6216
6.65916	38	3.82353	8.39474	16.2105
6.64245	39	3.85714	8.23077	15.8718
6.63432	40	3.83333	8.35	17.35
6.62215	41	3.86486	8.17073	17.0732
6.61475	42	3.84211	8.14286	16.8571
6.61119	43	3.84615	8.09302	16.5581
6.61083	44	3.85	8.5	16.2045
6.59261	45	3.87805	8.35556	16.0667
6.58021	46	3.88095	8.34783	15.8696
6.56384	47	3.88372	8.23404	15.7021
6.55269	48	3.88636	8.39583	15.4375
6.54898	49	3.86667	8.57143	15.8776
6.52871	50	3.86957	8.52	15.6
6.51813	51	3.85106	8.5098	16.7255
6.51117	52	3.83333	8.48077	16.4231
6.4939	53	3.81633	8.43396	17.6226
6.49255	54	3.88	8.42593	17.3333
6.49107	55	3.90196	8.30909	17.0364
6.4908	56	3.90385	8.28571	17.1429
6.47926	57	3.90566	8.19298	16.8772
6.47379	58	3.92593	8.08621	16.6207
6.46534	59	3.90909	8.01695	16.6949
6.46231	60	3.92857	8.1	16.4667
6.45186	61	3.92982	8.19672	16.2787
6.44045	62	3.93103	8.08065	16.0323
6.43192	63	3.9322	8.01587	15.8095
6.4318	64	3.91667	8.0625	15.5938
6.42829	65	3.93443	8.23077	15.3692
6.42424	66	3.91935	8.40909	15.2121
6.41341	67	3.92063	8.59701	15.0149
6.39946	68	3.92063	8.48529	14.8088
6.37872	69	3.92188	8.3913	14.6087
6.35982	70	3.92308	8.32857	14.4857
6.35556	71	3.92424	8.23944	14.2958
6.33199	72	3.91045	8.30556	14.375
6.31247	73	3.91176	8.31507	14.4932
6.31105	74	3.91304	8.31081	14.4189
6.30496	75	3.9	8.22667	14.3333
6.3019	76	3.91549	8.13158	14.2895
6.29886	77	3.90278	8.20779	14.3247
6.28811	78	3.91781	8.14103	14.1667
6.28584	79	3.93243	8.05063	14
6.28517	80	3.96	7.9625	13.8375
6.27926	81	3.96053	7.91358	13.716
6.27491	82	3.97403	7.85366	13.622
6.27482	83	3.96154	7.90361	13.5542
6.27433	84	3.97468	8.10714	13.4048
6.27124	85	3.975	8.03529	13.2706
6.27108	86	3.96296	8.01163	13.314
6.26664	87	3.96341	8.04598	13.2069
6.26624	88	3.96386	8.30682	13.0795
6.26592	89	3.96429	8.26966	12.9438
6.2652	90	3.96471	8.36667	12.8111
6.24903	91	3.94186	8.67033	13.1978
6.24611	92	3.95402	8.58696	13.087
6.2426	93	3.97727	8.51613	13
6.24132	94	3.96629	8.48936	12.9149
6.2389	95	3.98889	8.42105	12.7895
6.23635	96	4	8.39583	12.6771
6.22952	97	4	8.43299	12.6082
6.22134	98	4	8.71429	12.4898
6.2212	99	4	8.63636	12.3939
6.22019	100	3.98936	8.68	12.39
6.21889	101	3.98947	8.60396	12.4257
6.21148	102	4	8.57843	12.3333
6.2088	103	4	8.50485	12.2233
6.20642	104	4.02062	8.44231	12.125
6.20405	105	4.03061	8.4	12.019
6.20322	106	4.0404	8.33962	11.934
6.19661	107	4.0404	8.35514	11.8318
6.19409	108	4.04	8.28704	11.9167
6.18809	109	4.0396	8.29358	11.9908
6.18642	110	4.03922	8.22727	12.0545
6.18171	111	4.04854	8.21622	11.955
6.16533	112	4.05769	8.30357	11.8661
6.16469	113	4.07619	8.25664	12.115
6.16059	114	4.06604	8.5	12.0702
6.15996	115	4.06542	8.47826	11.9739
6.15366	116	4.07407	8.41379	11.8793
6.15354	117	4.07339	8.35043	11.8034
6.14303	118	4.07273	8.34746	11.7119
6.14116	119	4.07207	8.32773	11.6303
6.1411	120	4.0625	8.26667	11.7333
6.14056	121	4.06195	8.23967	11.6612
6.13906	122	4.05263	8.29508	11.7787
6.13858	123	4.06087	8.23577	11.7154
6.13739	124	4.06034	8.70161	11.629
6.13519	125	4.05983	8.688	11.624
6.13212	126	4.05983	8.62698	11.5873
6.13083	127	4.05932	8.58268	11.5197
6.12942	128	4.05042	8.60156	11.4453
6.12779	129	4.05	8.54264	11.3643
6.12598	130	4.05785	8.50769	11.3077
6.12062	131	4.05785	8.45038	11.2366
6.12004	132	4.05785	8.60606	11.1742
6.11662	133	4.07377	8.54887	11.1128
6.11227	134	4.0813	8.51493	11.0448
6.10735	135	4.08065	8.5037	10.9852
6.10425	136	4.088	8.51471	10.9118
6.1032	137	4.09524	8.46715	10.8467
6.09291	138	4.09449	8.42754	10.7826
6.09259	139	4.09375	8.46043	10.777
6.08986	140	4.10853	8.41429	10.7071
6.08836	141	4.10769	8.37589	10.7447
6.08714	142	4.10687	8.3662	10.6972
6.0837	143	4.10606	8.31469	10.6643
6.08218	144	4.09774	8.29861	10.7847
6.07982	145	4.10448	8.25517	10.7379
6.07899	146	4.0963	8.28767	10.7055
6.07899	147	4.08824	8.2381	10.6735
6.07728	148	4.08759	8.2027	10.6081
6.07469	149	4.0942	8.22819	10.557
6.07422	150	4.08633	8.28667	10.56
6.07099	151	4.08571	8.25166	10.5497
6.07058	152	4.0922	8.23026	10.4868
6.06885	153	4.08451	8.30065	10.5752
6.06808	154	4.1049	8.31169	10.513
6.06364	155	4.11111	8.26452	10.4581
6.05914	156	4.11724	8.23718	10.3974
6.05527	157	4.10959	8.24841	10.3949
6.05512	158	4.10884	8.22152	10.3354
6.05271	159	4.11486	8.24528	10.2767
6.0459	160	4.12081	8.2	10.2312
6.04067	161	4.11333	8.15528	10.2174
6.03546	162	4.11258	8.11728	10.2778
6.03532	163	4.11842	8.07975	10.2577
6.03325	164	4.11765	8.06098	10.2683
6.03105	165	4.11688	8.06667	10.2606
6.03012	166	4.11613	8.08434	10.2289
6.02581	167	4.10256	8.0479	10.2455
6.02434	168	4.10828	8.00595	10.1905
6.02324	169	4.10127	8.01775	10.1538
6.0231	170	4.10063	8.01176	10.1059
6.02223	171	4.1125	7.97076	10.0643
6.00891	172	4.11801	7.94767	10.0116
6.00727	173	4.12346	7.90751	9.95954
6.00683	174	4.1227	7.8908	9.91379
6.00665	175	4.12195	7.89714	9.94286
6.0038	176	4.12727	7.85795	9.90909
6.00261	177	4.12727	7.81921	9.85876

## Sheet: rand
	Distance all connected	Source degree	Target degree
mean	4.16271	7.63068	9.36594
