# Supplementary material for: Variants in exons and in transcription factors affect gene expression in trans
Source: Genome Biol. 2013 Jul 11;14(7):R71. doi: 10.1186/gb-2013-14-7-r71 (PMC4054683; doi:10.1186/gb-2013-14-7-r71)
Supplement: Additional file 3 — Table S5: For all TF and exonic source-target pairs we give the eSNP rs number, eSNP chromosome, eSNP location, source gene ID, target gene ID, target chromosome and association P-value. For eSNPs in TF, we indicate whether they are within an exon. [file gb-2013-14-7-r71-S3.XLSX]

## Sheet: Exon
rs	eSNP chr	eSNP location	source gene(ENSG)	target gene (ENSG)	target chr	p-val (-log10)
rs10753191	1	177579375	ENSG00000057252	ENSG00000070019	12	6.49053
rs218365287	1	218365287	ENSG00000067704	ENSG00000215720	1	6.50349
rs41303053	1	218389712	ENSG00000118873	ENSG00000215720	1	6.50349
rs111587502	1	111587502	ENSG00000064886	ENSG00000007541	16	6.52129
rs7314	1	171724222	ENSG00000117592	ENSG00000157954	7	6.52871
rs2295994	1	225989541	ENSG00000081692	ENSG00000216220	9	6.53018
rs2295994	1	225989541	ENSG00000143740	ENSG00000216220	9	6.53018
rs3738209	1	165087355	ENSG00000143157	ENSG00000219661	10	6.58687
rs157299108	1	157299108	ENSG00000163568	ENSG00000165730	10	6.59825
rs34654901	1	157302390	ENSG00000163568	ENSG00000165730	10	6.59825
rs1051038	1	228895762	ENSG00000135775	ENSG00000218629	13	6.62324
rs574610	1	159064308	ENSG00000122224	ENSG00000061936	12	6.65995
rs3088350	1	109550616	ENSG00000116299	ENSG00000159792	16	6.66615
rs148180802	1	148180802	ENSG00000163113	ENSG00000188089	15	6.7093
rs1048534	1	151044198	ENSG00000197084	ENSG00000220949	19	6.74618
rs641500	1	166817409	ENSG00000143184	ENSG00000145244	4	6.77032
rs6427967	1	201031902	ENSG00000216668	ENSG00000155749	2	6.83476
rs7533972	1	108980690	ENSG00000162636	ENSG00000163257	4	6.9017
rs17015183	1	208015334	ENSG00000009790	ENSG00000204993	2	6.95507
rs17015183	1	208015334	ENSG00000215821	ENSG00000204993	2	6.95507
rs1264887	1	111769644	ENSG00000085465	ENSG00000136522	3	7.08365
rs10911142	1	181054574	ENSG00000135838	ENSG00000165521	14	7.08661
rs1128759	1	181052488	ENSG00000135838	ENSG00000165521	14	7.08661
rs7520333	1	40862837	ENSG00000117016	ENSG00000196565	11	7.26162
rs4240962	1	93080496	ENSG00000154511	ENSG00000111271	12	7.4613
rs2013162	1	208035307	ENSG00000117595	ENSG00000204993	2	7.63004
rs7550857	1	208023165	ENSG00000162757	ENSG00000204993	2	7.63004
rs1056517	1	62449636	ENSG00000162606	ENSG00000116984	1	7.72239
rs55977836	2	28415262	ENSG00000158019	ENSG00000142684	1	6.49107
rs28763872	2	170090604	ENSG00000154474	ENSG00000116016	2	6.529
rs170315012	2	170315012	ENSG00000213160	ENSG00000116016	2	6.53626
rs42361552	2	42361552	ENSG00000143924	ENSG00000186212	4	6.545
rs1045874	2	51108405	ENSG00000179915	ENSG00000120915	8	6.61083
rs3739100	2	47132405	ENSG00000068724	ENSG00000049167	5	6.63676
rs11689281	2	220110915	ENSG00000072182	ENSG00000204276	6	6.65287
rs627530	2	220184687	ENSG00000144589	ENSG00000114738	3	6.66314
rs101877110	2	101877110	ENSG00000071054	ENSG00000187266	19	6.67081
rs101875887	2	101875887	ENSG00000071054	ENSG00000187266	19	6.67081
rs58961411	2	128101714	ENSG00000169994	ENSG00000214847	9	6.71444
rs13422424	2	128098278	ENSG00000169994	ENSG00000214847	9	6.71444
rs2059716	2	230586003	ENSG00000153832	ENSG00000131584	1	6.74861
rs13986	2	3462188	ENSG00000171853	ENSG00000197457	20	6.75597
rs13986	2	3462188	ENSG00000171853	ENSG00000213603	20	6.75597
rs38149108	2	38149108	ENSG00000138061	ENSG00000182606	3	6.79263
rs2732822	2	102798769	ENSG00000170417	ENSG00000218042	9	6.86838
rs2229263	2	169883580	ENSG00000081479	ENSG00000216600	9	7.01786
rs34809504	2	86276304	ENSG00000132305	ENSG00000104951	19	7.14581
rs3739014	2	101005320	ENSG00000204634	ENSG00000121406	19	7.25861
rs3098103	2	136372564	ENSG00000214070	ENSG00000177182	8	8.11884
rs9311015	3	33513963	ENSG00000163539	ENSG00000105723	19	6.46534
rs11914833	3	181817413	ENSG00000145075	ENSG00000113851	3	6.51371
rs59608029	3	40533452	ENSG00000177842	ENSG00000219716	7	6.52462
rs1874020	3	196912956	ENSG00000205814	ENSG00000110917	12	6.56767
rs2054710	3	162573310	ENSG00000179522	ENSG00000107560	10	6.5817
rs7641243	3	11855760	ENSG00000144559	ENSG00000216553	1	6.60085
rs3806714	3	187771259	ENSG00000090520	ENSG00000100206	22	6.61119
rs464392	3	5235299	ENSG00000134109	ENSG00000145736	5	6.62215
rs13074025	3	38430708	ENSG00000093217	ENSG00000101346	20	6.69208
rs13074160	3	38430654	ENSG00000093217	ENSG00000101346	20	6.69208
rs7373805	3	38430443	ENSG00000093217	ENSG00000101346	20	6.69208
rs2550240	3	196981550	ENSG00000145113	ENSG00000141639	18	6.70443
rs3732486	3	124902423	ENSG00000065534	ENSG00000200674	1	6.72147
rs11919795	3	185373562	ENSG00000161202	ENSG00000204209	6	6.84375
rs58559857	3	189425901	ENSG00000145012	ENSG00000218649	1	6.945
rs199170910	3	199170910	ENSG00000114473	ENSG00000104517	8	7.16577
rs19963781	3	19963781	ENSG00000144566	ENSG00000088305	20	7.17705
rs6906	3	57532200	ENSG00000168374	ENSG00000215175	8	7.28929
rs9311651	3	57503543	ENSG00000174844	ENSG00000215175	8	7.35223
rs12991	3	39413325	ENSG00000144659	ENSG00000214263	13	7.42481
rs3772146	3	39423208	ENSG00000168028	ENSG00000214263	13	7.42481
rs17037309	4	159394925	ENSG00000164124	ENSG00000101558	18	6.48122
rs1026740	4	752963	ENSG00000185619	ENSG00000204323	17	6.53298
rs26035116	4	26035116	ENSG00000168214	ENSG00000134265	18	6.55269
rs55863809	4	39501254	ENSG00000121892	ENSG00000173818	17	6.57154
rs2289433	4	47534686	ENSG00000145244	ENSG00000183765	22	6.59397
rs1281147	4	8280226	ENSG00000125089	ENSG00000007376	16	6.64149
rs1292647	4	8279794	ENSG00000125089	ENSG00000007376	16	6.64149
rs10013167	4	15771865	ENSG00000169762	ENSG00000160124	3	6.72079
rs60899961	4	41849369	ENSG00000188848	ENSG00000210321	10	6.72354
rs62286915	4	4290488	ENSG00000132406	ENSG00000136810	9	6.75129
rs4596202	4	159812398	ENSG00000205208	ENSG00000183955	12	7.06875
rs2739200	4	111777860	ENSG00000164093	ENSG00000078053	7	7.0986
rs107111640	4	107111640	ENSG00000168743	ENSG00000125881	20	7.20273
rs78252857	4	78252857	ENSG00000215027	ENSG00000076248	12	7.33461
rs6823412	4	140407435	ENSG00000137463	ENSG00000221963	22	7.48652
rs931055	5	150010789	ENSG00000171992	ENSG00000176853	8	6.51971
rs16875319	5	5372407	ENSG00000145536	ENSG00000100280	22	6.52477
rs17084201	5	94250347	ENSG00000175471	ENSG00000096968	9	6.5904
rs2972388	5	68567009	ENSG00000134058	ENSG00000110042	11	6.65975
rs300239	5	73966507	ENSG00000171617	ENSG00000135722	16	6.69875
rs55171232	5	55171232	ENSG00000213924	ENSG00000100154	22	6.71332
rs6831	5	71551372	ENSG00000113048	ENSG00000211876	14	6.75154
rs179136097	5	179136097	ENSG00000161021	ENSG00000109445	4	6.75203
rs55967209	5	179135870	ENSG00000161021	ENSG00000109445	4	6.75203
rs179135602	5	179135602	ENSG00000161021	ENSG00000109445	4	6.75203
rs7723970	5	132237209	ENSG00000164406	ENSG00000216719	1	6.80521
rs3815895	5	75005780	ENSG00000152359	ENSG00000178550	3	6.91829
rs34358	5	75000878	ENSG00000189045	ENSG00000178550	3	6.91829
rs6961	5	309472	ENSG00000073578	ENSG00000185986	5	6.97964
rs6555055	5	279160	ENSG00000073578	ENSG00000185986	5	6.97964
rs1041949	5	286734	ENSG00000073578	ENSG00000185986	5	6.97964
rs7736	5	367935	ENSG00000063438	ENSG00000185986	5	7.01368
rs2972388	5	68567009	ENSG00000134058	ENSG00000164040	4	7.0402
rs10036377	5	149354209	ENSG00000164296	ENSG00000115816	2	7.26745
rs246105	5	108700845	ENSG00000198961	ENSG00000184828	18	7.50724
rs10042721	5	108741869	ENSG00000198961	ENSG00000184828	18	7.9914
rs13170300	5	149809504	ENSG00000164587	ENSG00000216783	1	9.6558
rs3819332	5	149808943	ENSG00000178672	ENSG00000216783	1	9.6558
rs61595241	6	109214612	ENSG00000219565	ENSG00000103037	16	6.4734
rs7767455	6	121684550	ENSG00000146350	ENSG00000218538	13	6.47952
rs2289577	6	90697212	ENSG00000112182	ENSG00000204685	2	6.50307
rs5023688	6	74553873	ENSG00000156535	ENSG00000105663	19	6.50571
rs9488992	6	117060245	ENSG00000111834	ENSG00000011275	7	6.56431
rs9393728	6	26617309	ENSG00000124557	ENSG00000044459	9	6.60033
rs3736782	6	26613382	ENSG00000124557	ENSG00000044459	9	6.60033
rs1056667	6	26618543	ENSG00000124557	ENSG00000044459	9	6.60033
rs4871	6	26653611	ENSG00000182952	ENSG00000044459	9	6.60033
rs487098	6	122807604	ENSG00000111897	ENSG00000135736	16	6.65797
rs9373475	6	146168112	ENSG00000118496	ENSG00000152253	2	6.68173
rs7772025	6	147927800	ENSG00000203727	ENSG00000196419	22	6.68277
rs2308527	6	31347800	ENSG00000204525	ENSG00000219962	6	6.72793
rs1043483	6	31001707	ENSG00000137411	ENSG00000166471	11	6.75252
rs4009945	6	4009945	ENSG00000112739	ENSG00000139178	12	6.75424
rs6571153	6	104574078	ENSG00000216817	ENSG00000162769	1	6.76675
rs9489444	6	118993908	ENSG00000111860	ENSG00000184682	11	6.85201
rs1094	6	31344701	ENSG00000204525	ENSG00000204632	6	6.93667
rs1142326	6	32717190	ENSG00000196735	ENSG00000205036	16	6.94233
rs74267341	6	74267341	ENSG00000135297	ENSG00000104059	15	6.94846
rs1131156	6	31432874	ENSG00000204525	ENSG00000217053	6	7.16685
rs24080684	6	24080684	ENSG00000220748	ENSG00000173409	1	7.31966
rs13371	6	122806725	ENSG00000111897	ENSG00000135736	16	7.33395
rs9273413	6	32735270	ENSG00000179344	ENSG00000142208	14	7.4598
rs9230	6	14244993	ENSG00000112149	ENSG00000087263	16	7.46483
rs102576499	7	102576499	ENSG00000161048	ENSG00000172667	3	6.54683
rs73278082	7	73278082	ENSG00000086730	ENSG00000132958	13	6.54775
rs73278630	7	73278630	ENSG00000086730	ENSG00000132958	13	6.54775
rs77423892	7	77423892	ENSG00000006576	ENSG00000101445	20	6.58336
rs157652555	7	157652555	ENSG00000155093	ENSG00000213092	19	6.61979
rs157652649	7	157652649	ENSG00000155093	ENSG00000213092	19	6.61979
rs1130495	7	157652672	ENSG00000155093	ENSG00000213092	19	6.61979
rs539518	7	73391186	ENSG00000106665	ENSG00000173545	5	6.70028
rs2293658	7	107057803	ENSG00000075790	ENSG00000215261	9	6.74569
rs20789343	7	20789343	ENSG00000164651	ENSG00000113889	3	6.77885
rs2285332	7	92079569	ENSG00000105810	ENSG00000103264	16	6.82362
rs1369011	7	1510507	ENSG00000164880	ENSG00000215241	4	6.82886
rs56029521	7	21626170	ENSG00000105877	ENSG00000146776	7	6.83684
rs798532	7	2735390	ENSG00000146535	ENSG00000185112	3	6.88306
rs1141470	7	115685678	ENSG00000135269	ENSG00000088179	2	7.15218
rs35972858	7	150131467	ENSG00000002933	ENSG00000113140	5	7.69486
rs3816668	8	11444002	ENSG00000136573	ENSG00000125386	4	6.49417
rs1047406	8	22626880	ENSG00000134020	ENSG00000146433	6	6.50293
rs3853	8	22626789	ENSG00000134020	ENSG00000146433	6	6.50293
rs1047398	8	22626963	ENSG00000134020	ENSG00000146433	6	6.50293
rs1060859	8	145986553	ENSG00000161016	ENSG00000216676	6	6.55941
rs95481759	8	95481759	ENSG00000197275	ENSG00000091317	3	6.57577
rs7828483	8	57055442	ENSG00000211061	ENSG00000131778	1	6.59074
rs7828483	8	57055442	ENSG00000222746	ENSG00000131778	1	6.59074
rs3816668	8	11444002	ENSG00000136573	ENSG00000187699	2	6.65916
rs2442513	8	6283958	ENSG00000147316	ENSG00000204745	2	6.8824
rs126058613	8	126058613	ENSG00000180938	ENSG00000120675	13	6.98843
rs6996950	8	10507227	ENSG00000183638	ENSG00000143409	1	7.0571
rs7834165	8	145917764	ENSG00000198169	ENSG00000213169	3	7.65247
rs1060859	8	145986553	ENSG00000161016	ENSG00000213169	3	7.88807
rs38058886	9	38058886	ENSG00000107338	ENSG00000222234	4	6.54607
rs12376616	9	138040870	ENSG00000148411	ENSG00000113924	3	6.55518
rs17309806	9	107420176	ENSG00000106692	ENSG00000186230	19	6.72746
rs1570246	9	35738806	ENSG00000070610	ENSG00000205356	7	6.77134
rs10982168	9	116137496	ENSG00000106948	ENSG00000013306	17	6.79888
rs16928584	9	116183525	ENSG00000106948	ENSG00000150753	5	6.87419
rs2275260	9	130325776	ENSG00000119392	ENSG00000040199	16	7.2652
rs61733240	10	49853048	ENSG00000128815	ENSG00000217653	6	6.51584
rs9746	10	8156509	ENSG00000107485	ENSG00000168090	7	6.51813
rs63806078	10	63806078	ENSG00000138311	ENSG00000215068	5	6.56273
rs59131203	10	95708290	ENSG00000180764	ENSG00000222332	1	6.59568
rs1051713	10	45258752	ENSG00000215136	ENSG00000204186	2	6.60907
rs79434627	10	79434627	ENSG00000148606	ENSG00000216481	13	6.6855
rs12248310	10	79455464	ENSG00000148606	ENSG00000216481	13	6.6855
rs1048754	10	99994350	ENSG00000166024	ENSG00000070081	11	6.74666
rs1149901	10	8134793	ENSG00000197308	ENSG00000185220	1	6.75105
rs485411	10	8133191	ENSG00000197308	ENSG00000185220	1	6.75105
rs1057143	10	116185146	ENSG00000099204	ENSG00000150893	13	6.75547
rs4746035	10	71852036	ENSG00000148730	ENSG00000075275	22	6.97021
rs28765659	10	28765659	ENSG00000218641	ENSG00000131042	19	7.12085
rs34494334	10	99959465	ENSG00000166024	ENSG00000070081	11	7.20211
rs69959033	11	69959033	ENSG00000085733	ENSG00000143195	1	6.49228
rs8083602	11	8083602	ENSG00000166402	ENSG00000204823	5	6.52447
rs1048928	11	43897220	ENSG00000166199	ENSG00000133704	12	6.53062
rs1793152	11	117630569	ENSG00000149573	ENSG00000184014	11	6.54622
rs1715454	11	117630254	ENSG00000149573	ENSG00000184014	11	6.54622
rs939272	11	117605714	ENSG00000160588	ENSG00000184014	11	6.54622
rs326217	11	47259851	ENSG00000110514	ENSG00000022840	12	6.58021
rs61893517	11	76048096	ENSG00000137507	ENSG00000175455	3	6.60942
rs11820580	11	789358	ENSG00000177595	ENSG00000173846	1	6.61475
rs60976049	11	595277	ENSG00000070047	ENSG00000006016	19	6.71332
rs12576976	11	1533439	ENSG00000184545	ENSG00000185963	9	6.73636
rs7131178	11	93102255	ENSG00000166004	ENSG00000205410	6	6.76802
rs45505501	11	117910515	ENSG00000149582	ENSG00000132819	20	6.81503
rs76600836	11	76600836	ENSG00000137474	ENSG00000140945	16	6.83091
rs10750937	11	59928663	ENSG00000166928	ENSG00000066654	16	6.84588
rs1082499	11	1082499	ENSG00000198788	ENSG00000132688	1	6.89381
rs1082499	11	1082499	ENSG00000198788	ENSG00000132749	11	6.89483
rs11826199	11	82322412	ENSG00000165490	ENSG00000116473	1	6.90032
rs7927201	11	82323152	ENSG00000165490	ENSG00000116473	1	6.90032
rs5030621	11	18381027	ENSG00000134333	ENSG00000213574	2	7.09372
rs10896602	11	56834040	ENSG00000149115	ENSG00000126709	1	7.27148
rs2293577	11	47393778	ENSG00000165915	ENSG00000022840	12	7.52216
rs1048046	11	2881167	ENSG00000110628	ENSG00000090674	19	7.96617
rs3741588	12	120701275	ENSG00000139725	ENSG00000217165	6	6.46547
rs2853563	12	46522005	ENSG00000111424	ENSG00000170382	1	6.48919
rs822872	12	29548967	ENSG00000133687	ENSG00000109971	11	6.48959
rs13155	12	129841437	ENSG00000111450	ENSG00000121653	11	6.4908
rs4251546	12	42466931	ENSG00000198001	ENSG00000100300	22	6.49255
rs1473689	12	1473689	ENSG00000082805	ENSG00000109103	17	6.4939
rs59779541	12	87115693	ENSG00000139324	ENSG00000218964	9	6.5106
rs1800201	12	6846946	ENSG00000111669	ENSG00000183354	9	6.51117
rs56131600	12	120175513	ENSG00000110931	ENSG00000221838	7	6.56384
rs7969931	12	25133862	ENSG00000118308	ENSG00000134940	11	6.71897
rs2070624	12	123965492	ENSG00000150991	ENSG00000141580	17	6.72125
rs54408382	12	54408382	ENSG00000135404	ENSG00000166492	11	6.85449
rs12322888	12	122391512	ENSG00000139697	ENSG00000115616	2	6.85824
rs1025	12	132193701	ENSG00000196387	ENSG00000181885	17	7.06153
rs1800379	12	6037457	ENSG00000110799	ENSG00000102786	13	7.51117
rs17801400	12	27843887	ENSG00000087448	ENSG00000138814	4	7.9813
rs12815313	12	7914797	ENSG00000173262	ENSG00000160953	19	7.9859
rs7989262	13	78073403	ENSG00000152192	ENSG00000058799	1	6.51131
rs7988653	13	78073028	ENSG00000152192	ENSG00000058799	1	6.51131
rs1043208	13	49490573	ENSG00000204977	ENSG00000172878	2	6.5817
rs61961301	13	49490061	ENSG00000204977	ENSG00000172878	2	6.5817
rs11147745	13	38485166	ENSG00000120685	ENSG00000178917	3	6.61618
rs16956053	13	98364595	ENSG00000088387	ENSG00000217289	2	6.68867
rs1063181	13	49408402	ENSG00000123178	ENSG00000172878	2	6.7948
rs39938688	13	39938688	ENSG00000215483	ENSG00000185246	14	7.26584
rs39938699	13	39938699	ENSG00000215483	ENSG00000185246	14	7.26584
rs39938735	13	39938735	ENSG00000215483	ENSG00000185246	14	7.6103
rs983723	13	29935445	ENSG00000189403	ENSG00000132967	3	9.29183
rs17074615	13	29931215	ENSG00000189403	ENSG00000132967	3	9.29183
rs29936278	13	29936278	ENSG00000189403	ENSG00000132967	3	9.29183
rs29936348	13	29936348	ENSG00000189403	ENSG00000132967	3	9.29183
rs38670941	14	38670941	ENSG00000092208	ENSG00000105976	7	6.54898
rs13350	14	91652225	ENSG00000183648	ENSG00000011021	1	6.56767
rs1129092	14	92777494	ENSG00000011114	ENSG00000204531	6	6.57496
rs758772	14	73276600	ENSG00000156030	ENSG00000183055	5	6.60171
rs3854	14	72198736	ENSG00000205683	ENSG00000214688	10	6.67902
rs93583888	14	93583888	ENSG00000089723	ENSG00000173409	1	6.74763
rs73421317	14	73421317	ENSG00000140043	ENSG00000145375	4	6.7597
rs3204006	14	51504796	ENSG00000186469	ENSG00000211699	7	6.94885
rs1057804	14	51503805	ENSG00000186469	ENSG00000211699	7	7.0569
rs13901	14	101586843	ENSG00000197102	ENSG00000218054	15	7.07873
rs61114284	14	72100789	ENSG00000182732	ENSG00000181513	17	7.11374
rs2236260	14	23014345	ENSG00000129460	ENSG00000151320	14	7.14636
rs11570830	14	49879401	ENSG00000100490	ENSG00000091656	8	7.2594
rs1899	15	39476524	ENSG00000137806	ENSG00000072954	19	6.53254
rs2239669	15	21362685	ENSG00000179455	ENSG00000198225	6	6.63264
rs9920196	15	86816934	ENSG00000181991	ENSG00000201669	11	6.64283
rs16941953	15	86822224	ENSG00000181991	ENSG00000201669	11	6.64283
rs16941898	15	86811738	ENSG00000181991	ENSG00000201669	11	6.64283
rs16941904	15	86811980	ENSG00000181991	ENSG00000201669	11	6.64283
rs16941888	15	86809921	ENSG00000173867	ENSG00000201669	11	6.67101
rs16941885	15	86809076	ENSG00000173867	ENSG00000201669	11	6.67101
rs4775760	15	46488904	ENSG00000166147	ENSG00000197061	6	6.88572
rs50388193	15	50388193	ENSG00000197535	ENSG00000123374	12	7.01498
rs2230479	15	72977182	ENSG00000178802	ENSG00000119899	6	7.79751
rs11866251	16	46785363	ENSG00000121270	ENSG00000177666	11	6.53865
rs4984920	16	713342	ENSG00000162004	ENSG00000105679	19	6.53955
rs3743956	16	19040281	ENSG00000205730	ENSG00000137880	15	6.57316
rs226059	16	21219961	ENSG00000189149	ENSG00000140598	15	6.63489
rs11866570	16	10113676	ENSG00000213855	ENSG00000140451	15	6.66635
rs12928590	16	83252991	ENSG00000135686	ENSG00000149798	11	6.73969
rs880530	16	65102607	ENSG00000166548	ENSG00000125144	16	6.74958
rs3743712	16	65101151	ENSG00000166548	ENSG00000125144	16	6.74958
rs7195830	16	87237213	ENSG00000051523	ENSG00000092199	14	6.75424
rs4360931	16	66029427	ENSG00000159720	ENSG00000155352	2	6.923
rs205384	16	28030727	ENSG00000169180	ENSG00000179576	1	7.10591
rs11542178	16	974955	ENSG00000005513	ENSG00000179431	11	7.28266
rs59985111	16	555327	ENSG00000161992	ENSG00000070831	1	7.3019
rs87792602	16	87792602	ENSG00000182157	ENSG00000209849	4	7.45457
rs87786248	16	87786248	ENSG00000129910	ENSG00000209849	4	7.47108
rs61732365	16	87792588	ENSG00000182157	ENSG00000209849	4	7.53417
rs3743518	16	15867727	ENSG00000133393	ENSG00000124920	11	7.68215
rs12926888	16	87792967	ENSG00000182157	ENSG00000209849	4	7.87225
rs1962412	17	44325258	ENSG00000159199	ENSG00000132507	17	6.47327
rs1042657	17	35427318	ENSG00000108342	ENSG00000141504	17	6.47379
rs70744805	17	70744805	ENSG00000125447	ENSG00000177688	6	6.63432
rs9652857	17	55131379	ENSG00000141378	ENSG00000137193	6	6.66555
rs9652857	17	55131379	ENSG00000214225	ENSG00000137193	6	6.66555
rs3201393	17	290688	ENSG00000183688	ENSG00000146733	7	6.70819
rs44325174	17	44325174	ENSG00000159199	ENSG00000115317	2	6.7131
rs17852306	17	77190903	ENSG00000182446	ENSG00000105668	19	6.75845
rs9904043	17	24024518	ENSG00000109111	ENSG00000139323	12	6.76904
rs71381949	17	71381949	ENSG00000132481	ENSG00000117091	1	6.78041
rs9907425	17	37927491	ENSG00000033627	ENSG00000125977	20	6.93107
rs37927468	17	37927468	ENSG00000033627	ENSG00000125977	20	6.93107
rs9903184	17	37979734	ENSG00000131470	ENSG00000125977	20	6.93107
rs9906887	17	70774347	ENSG00000125457	ENSG00000177688	6	7.83773
rs4291985	18	31211281	ENSG00000186496	ENSG00000173064	12	6.6379
rs4940950	18	53465818	ENSG00000081923	ENSG00000169508	13	7.6434
rs10417922	19	17476609	ENSG00000130304	ENSG00000217416	5	6.47392
rs3745187	19	17275126	ENSG00000127220	ENSG00000163349	1	6.53551
rs10259	19	17291915	ENSG00000130311	ENSG00000163349	1	6.53551
rs2303694	19	18423438	ENSG00000105656	ENSG00000205707	12	6.65463
rs59926292	19	49227911	ENSG00000159885	ENSG00000218054	15	6.67428
rs11880330	19	49227815	ENSG00000159885	ENSG00000218054	15	6.67428
rs2293682	19	12850560	ENSG00000105612	ENSG00000220830	9	6.6811
rs2233682	19	9810152	ENSG00000127445	ENSG00000107854	10	6.71265
rs10419469	19	41826577	ENSG00000197808	ENSG00000176809	17	6.71512
rs13436	19	53312848	ENSG00000105486	ENSG00000111364	12	6.72011
rs2287813	19	9945292	ENSG00000080573	ENSG00000106540	7	6.79888
rs8108738	19	18116359	ENSG00000099308	ENSG00000172766	13	6.80189
rs2270623	19	18106512	ENSG00000099308	ENSG00000172766	13	6.80189
rs185926	19	11658252	ENSG00000197332	ENSG00000035928	4	6.83091
rs3826941	19	49256821	ENSG00000178386	ENSG00000160613	11	6.85667
rs1050054	19	49068521	ENSG00000176222	ENSG00000117010	1	6.92665
rs204555	19	49622408	ENSG00000167383	ENSG00000140505	15	6.94386
rs10402757	19	2304372	ENSG00000005206	ENSG00000074855	19	7.07847
rs12461085	19	54250541	ENSG00000196337	ENSG00000197162	16	7.23011
rs1062967	19	58033964	ENSG00000204604	ENSG00000213253	19	7.38553
rs2311054	19	51503824	ENSG00000124440	ENSG00000099917	22	7.6515
rs2072490	19	18118750	ENSG00000099308	ENSG00000172766	13	8.95156
rs926487	20	25614737	ENSG00000130684	ENSG00000155287	10	6.51428
rs2073169	20	45223672	ENSG00000215450	ENSG00000129084	11	6.55972
rs2273526	20	18471002	ENSG00000101310	ENSG00000121440	3	6.64245
rs16979612	20	18692160	ENSG00000125821	ENSG00000121440	3	6.64245
rs1178027	20	2893759	ENSG00000132670	ENSG00000007372	11	6.67882
rs2153743	20	2074584	ENSG00000125834	ENSG00000186994	19	6.74642
rs2153741	20	2074096	ENSG00000125834	ENSG00000186994	19	6.74642
rs2153739	20	2073837	ENSG00000125834	ENSG00000186994	19	6.74642
rs2153740	20	2074089	ENSG00000125834	ENSG00000186994	19	6.74642
rs2235613	20	8703243	ENSG00000182621	ENSG00000203724	1	6.84986
rs1048628	20	1239076	ENSG00000125775	ENSG00000163600	2	7.15621
rs2009092	20	18433412	ENSG00000214612	ENSG00000006451	7	7.3974
rs2070610	21	29367819	ENSG00000156261	ENSG00000219174	1	6.76145
rs8199	21	45756811	ENSG00000182871	ENSG00000129167	11	6.90032
rs17113879	21	42033489	ENSG00000183421	ENSG00000214152	9	6.91222
rs9977470	21	45468316	ENSG00000197381	ENSG00000140284	15	6.94386
rs12484060	22	20379783	ENSG00000100023	ENSG00000175573	11	6.47926
rs1034859	22	16010486	ENSG00000069998	ENSG00000213750	8	6.50487
rs10427665	22	16407977	ENSG00000099954	ENSG00000137726	11	6.59261
rs49367861	22	49367861	ENSG00000100288	ENSG00000217416	5	6.60137
rs49367861	22	49367861	ENSG00000205560	ENSG00000217416	5	6.60137
rs6001881	22	21024486	ENSG00000217493	ENSG00000134748	1	6.69767
rs9610680	22	35951897	ENSG00000128340	ENSG00000003056	12	6.72125
rs1064498	22	35952761	ENSG00000128340	ENSG00000003056	12	6.72125
rs5749426	22	31125641	ENSG00000100220	ENSG00000095787	10	6.74136

## Sheet: TF
rs	eSNP chr	eSNP location	source TF (Entrez ID)	source target (ENSG)	target chr	p-val (-log10)	is in exon
rs12048319	1	6773711	23261	ENSG00000215164	4	6.04842	0
rs11122155	1	6786360	23261	ENSG00000215164	4	6.04842	0
rs12735232	1	6790429	23261	ENSG00000215164	4	6.04842	0
rs4908424	1	6797185	23261	ENSG00000215164	4	6.04842	0
rs6577392	1	6847694	23261	ENSG00000171357	1	6.31551	0
rs10864263	1	6990612	23261	ENSG00000146232	6	6.04677	0
rs2275907	1	6990954	23261	ENSG00000143494	1	6.30417	0
rs11800442	1	6991839	23261	ENSG00000143494	1	6.14454	0
rs12061141	1	6992395	23261	ENSG00000143494	1	6.14454	0
rs12048981	1	7014173	23261	ENSG00000213952	2	6.02706	0
rs2412211	1	7015016	23261	ENSG00000149930	16	6.41218	0
rs56326896	1	7015491	23261	ENSG00000151552	4	6.18197	0
rs7050199	1	7050199	23261	ENSG00000141378	17	6.38828	0
rs7537360	1	7059120	23261	ENSG00000111328	12	6.52259	0
rs7535157	1	7059259	23261	ENSG00000111328	12	6.52259	0
rs4565737	1	7059912	23261	ENSG00000111328	12	6.52259	0
rs2071918	1	7073164	23261	ENSG00000111328	12	6.57594	0
rs17030341	1	7103176	23261	ENSG00000141378	17	6.40165	0
rs7163385	1	7163385	23261	ENSG00000141378	17	6.40165	0
rs61244940	1	7323195	23261	ENSG00000113558	5	6.19572	0
rs845274	1	7326278	23261	ENSG00000188375	12	6.52607	0
rs845243	1	7329392	23261	ENSG00000188375	12	7.43004	0
rs59176534	1	7400585	23261	ENSG00000208098	1	6.08964	0
rs61772216	1	7439638	23261	ENSG00000089818	12	6.43616	0
rs7447247	1	7447247	23261	ENSG00000196865	10	6.20059	0
rs10864306	1	7503909	23261	ENSG00000221420	3	6.11475	0
rs7511874	1	7527047	23261	ENSG00000155957	12	6.30399	0
rs3011924	1	7643935	23261	ENSG00000186660	11	6.10763	0
rs12086249	1	7648015	23261	ENSG00000184986	14	6.20273	0
rs12119947	1	7700549	23261	ENSG00000069966	15	6.38881	0
rs4908690	1	7722972	23261	ENSG00000069966	15	6.18669	0
rs4908691	1	7723190	23261	ENSG00000069966	15	6.18669	0
rs11121018	1	7729981	23261	ENSG00000069966	15	6.1143	0
rs25100999	1	25100999	864	ENSG00000185483	1	6.21296	1
rs41312639	1	35826498	339488	ENSG00000187738	12	6.16203	0
rs3996440	1	38069970	4520	ENSG00000100867	14	6.12338	0
rs12736219	1	38072342	4520	ENSG00000100867	14	6.12338	0
rs3856139	1	38075581	4520	ENSG00000100867	14	6.12338	0
rs3790626	1	38077499	4520	ENSG00000100867	14	6.12338	0
rs12745294	1	38081909	4520	ENSG00000100867	14	6.12338	0
rs11488567	1	38096140	4520	ENSG00000100867	14	6.27523	0
rs7551747	1	40937666	4802	ENSG00000159433	15	6.10735	0
rs10736404	1	40948590	4802	ENSG00000159433	15	6.10735	0
rs4660445	1	40951110	4802	ENSG00000075461	17	6.39233	0
rs12727412	1	40961502	4802	ENSG00000159433	15	6.10735	1
rs7532802	1	40963787	4802	ENSG00000159433	15	6.10735	0
rs2361648	1	40965084	4802	ENSG00000159433	15	6.10735	0
rs35881320	1	40972152	4802	ENSG00000159433	15	6.10735	0
rs34512220	1	40972171	4802	ENSG00000159433	15	6.10735	0
rs4660449	1	40978039	4802	ENSG00000159433	15	6.10735	0
rs12743517	1	40997941	4802	ENSG00000003756	3	6.39892	0
rs16827569	1	40999914	4802	ENSG00000159433	15	6.10735	0
rs2361651	1	41002801	4802	ENSG00000159433	15	6.10735	0
rs2361650	1	41002937	4802	ENSG00000159433	15	6.10735	0
rs954654	1	41003238	4802	ENSG00000159433	15	6.10735	0
rs3767952	1	41003619	4802	ENSG00000159433	15	6.10735	0
rs34212676	1	41004781	4802	ENSG00000159433	15	6.10735	0
rs3767951	1	41005618	4802	ENSG00000159433	15	6.10735	0
rs3767950	1	41005800	4802	ENSG00000159433	15	6.10735	0
rs3754179	1	41006723	4802	ENSG00000159433	15	6.10735	0
rs93329497	1	93329497	22823	ENSG00000154640	21	6.40001	0
rs93363469	1	93363469	22823	ENSG00000187775	17	6.15472	0
rs4970993	1	149310474	126626	ENSG00000218094	1	6.70708	0
rs149326952	1	149326952	126626	ENSG00000011198	3	6.46369	0
rs149326952	1	149326952	126626	ENSG00000100519	14	6.59843	0
rs4638104	1	163555607	4009	ENSG00000171812	1	6.13247	0
rs1506948	1	163567463	4009	ENSG00000171812	1	6.02461	0
rs200252287	1	200252287	1999	ENSG00000103415	16	6.03058	1
rs3122719	1	210814717	467	ENSG00000206874	11	6.51784	0
rs3125289	1	210814770	467	ENSG00000206874	11	6.51784	0
rs12405307	1	210828601	467	ENSG00000113580	5	6.20852	0
rs210828653	1	210828653	467	ENSG00000148384	9	6.12819	0
rs2246053	1	210929675	55509	ENSG00000217352	10	6.11098	0
rs35794390	1	210937004	55509	ENSG00000139515	13	6.07099	1
rs210938797	1	210938797	55509	ENSG00000139515	13	6.07099	0
rs3124107	1	244771307	64216	ENSG00000106400	7	6.00292	0
rs3129566	1	244771313	64216	ENSG00000106400	7	6.00292	0
rs12076987	1	244775090	64216	ENSG00000004660	17	6.2359	0
rs3120702	1	244776042	64216	ENSG00000106400	7	6.27769	0
rs3129571	1	244777275	64216	ENSG00000106400	7	6.27769	0
rs11583611	1	245107848	25909	ENSG00000124784	6	6.02182	0
rs10206106	2	1826812	23040	ENSG00000087266	4	6.22483	0
rs12621685	2	1828353	23040	ENSG00000087266	4	6.06419	0
rs12618697	2	1828500	23040	ENSG00000087266	4	7.07345	0
rs34463458	2	1830049	23040	ENSG00000087266	4	6.37233	0
rs10168636	2	1840976	23040	ENSG00000212994	8	6.25453	0
rs11885419	2	1870937	23040	ENSG00000137673	11	6.01502	0
rs4241293	2	1932562	23040	ENSG00000025770	22	6.32148	0
rs6723932	2	1933904	23040	ENSG00000025770	22	6.32148	0
rs10190598	2	1934024	23040	ENSG00000025770	22	6.32148	0
rs2060195	2	1934808	23040	ENSG00000025770	22	6.2044	0
rs2060196	2	1934979	23040	ENSG00000025770	22	6.5476	0
rs13396251	2	1973898	23040	ENSG00000163697	4	6.01547	0
rs12467137	2	2154578	23040	ENSG00000164692	7	6.51971	0
rs964568	2	2162754	23040	ENSG00000164692	7	6.51971	0
rs2166186	2	2166186	23040	ENSG00000164692	7	6.11104	0
rs12105894	2	2191652	23040	ENSG00000146007	5	7.01095	0
rs7597220	2	2208613	23040	ENSG00000143889	2	6.10391	0
rs6710116	2	2284132	23040	ENSG00000164045	3	6.19294	0
rs58523213	2	2302604	23040	ENSG00000153015	5	6.35783	0
rs34113862	2	48714120	11036	ENSG00000055130	7	6.71738	0
rs56086985	2	48714557	11036	ENSG00000055130	7	6.64359	0
rs35446259	2	48714622	11036	ENSG00000101236	20	6.04692	0
rs35372579	2	48717723	11036	ENSG00000055130	7	6.20859	0
rs35895384	2	48718268	11036	ENSG00000055130	7	6.83387	0
rs34290007	2	48718374	11036	ENSG00000055130	7	6.71738	0
rs35606429	2	48719990	11036	ENSG00000055130	7	6.78436	0
rs35139260	2	48721346	11036	ENSG00000055130	7	6.20859	0
rs13002836	2	48722015	11036	ENSG00000055130	7	6.71738	0
rs13010790	2	48723499	11036	ENSG00000055130	7	6.2529	0
rs35979740	2	48724392	11036	ENSG00000055130	7	6.71738	0
rs12988176	2	48727086	11036	ENSG00000055130	7	6.71738	0
rs48744871	2	48744871	11036	ENSG00000215044	10	6.1831	0
rs56038740	2	48751445	11036	ENSG00000078081	3	7.40439	0
rs2583546	2	85267174	83439	ENSG00000117013	1	6.14801	0
rs85368087	2	85368087	83439	ENSG00000136169	13	6.21014	0
rs2580355	2	121751166	29842	ENSG00000130203	19	7.54197	0
rs2788521	2	175704225	1386	ENSG00000181222	17	6.17444	0
rs4853537	2	191562184	6772	ENSG00000143156	1	7.47173	0
rs11887698	2	191563119	6772	ENSG00000143156	1	7.47173	0
rs12475993	2	191564672	6772	ENSG00000143156	1	6.03077	0
rs10190333	2	191567930	6772	ENSG00000143156	1	6.41341	0
rs3024886	2	191608694	6775	ENSG00000219661	10	6.10342	0
rs3821236	2	191611003	6775	ENSG00000219661	10	6.10342	0
rs16833214	2	191621887	6775	ENSG00000219661	10	6.10342	0
rs4853543	2	191684879	6775	ENSG00000141378	17	7.27523	0
rs4853543	2	191684879	6775	ENSG00000214225	17	6.89483	0
rs4254532	2	191687423	6775	ENSG00000109163	4	7.06707	0
rs4073699	2	191687604	6775	ENSG00000141378	17	7.27523	0
rs4073699	2	191687604	6775	ENSG00000214225	17	6.89483	0
rs4341967	2	191692531	6775	ENSG00000109163	4	6.35773	0
rs4341967	2	191692531	6775	ENSG00000125505	19	6.0948	0
rs4341967	2	191692531	6775	ENSG00000196850	12	6.06971	0
rs7579720	2	191694918	6775	ENSG00000122729	9	6.01773	0
rs7579720	2	191694918	6775	ENSG00000196850	12	6.13733	0
rs4555370	2	191699704	6775	ENSG00000152332	1	6.08249	0
rs6715714	2	191700405	6775	ENSG00000152332	1	6.08249	0
rs4997835	2	191700856	6775	ENSG00000152332	1	6.08249	0
rs6719707	2	191701234	6775	ENSG00000152332	1	6.08249	0
rs6705162	2	191701871	6775	ENSG00000167549	17	6.00209	0
rs12995923	2	191702345	6775	ENSG00000152332	1	6.21113	0
rs11694530	2	191703487	6775	ENSG00000196850	12	6.13395	0
rs1551440	2	191704251	6775	ENSG00000152332	1	6.4318	0
rs1551441	2	191704377	6775	ENSG00000152332	1	6.4318	0
rs1020658	2	191704383	6775	ENSG00000167549	17	6.00209	0
rs1551442	2	191704507	6775	ENSG00000152332	1	6.4318	0
rs1551443	2	191704763	6775	ENSG00000152332	1	6.4318	0
rs12997139	2	191720078	6775	ENSG00000107960	10	6.07826	0
rs7572482	2	191723317	6775	ENSG00000136732	2	7.09329	0
rs7433947	3	32705112	25904	ENSG00000170417	2	6.33734	0
rs7372289	3	32712942	25904	ENSG00000170417	2	7.36623	0
rs9846699	3	32718753	25904	ENSG00000170417	2	7.31758	0
rs6766872	3	32720800	25904	ENSG00000170417	2	6.2754	0
rs13087837	3	32727148	25904	ENSG00000170417	2	6.32707	0
rs9880837	3	32740631	25904	ENSG00000170417	2	7.14237	0
rs7643531	3	69872045	4286	ENSG00000198826	15	6.10292	0
rs13314892	3	69877742	4286	ENSG00000111859	6	6.05914	0
rs9817946	3	69877847	4286	ENSG00000111859	6	6.05914	0
rs962775	3	69878355	4286	ENSG00000111859	6	7.46547	0
rs962775	3	69878355	4286	ENSG00000207973	7	6.11503	0
rs9841604	3	69879597	4286	ENSG00000111859	6	6.32157	0
rs9834743	3	69920261	4286	ENSG00000165121	9	7.02114	0
rs6786226	3	69921046	4286	ENSG00000165121	9	6.08186	0
rs11919798	3	69986424	4286	ENSG00000171729	1	6.17386	0
rs4635708	3	70092921	4286	ENSG00000111196	12	6.70268	0
rs9819939	3	143191425	7029	ENSG00000205436	14	6.25344	0
rs11916834	3	143303737	7029	ENSG00000167680	19	6.51371	0
rs10804739	3	150853370	25937	ENSG00000188859	1	6.79075	0
rs150856122	3	150856122	25937	ENSG00000214955	21	6.12598	0
rs13100592	3	150881526	25937	ENSG00000120837	12	6.05685	0
rs13086180	3	150896273	25937	ENSG00000197798	11	6.00423	0
rs62301163	4	47552916	152518	ENSG00000196226	6	6.34989	0
rs56084299	4	47565681	152518	ENSG00000196226	6	6.34989	0
rs1822029	4	47569657	152518	ENSG00000196226	6	6.07386	0
rs10938503	4	47578303	152518	ENSG00000183765	22	6.48122	0
rs3000	4	57472702	5978	ENSG00000066379	6	6.67081	0
rs11750477	5	179855510	57472	ENSG00000157765	4	7.37862	0
rs11744382	5	179858894	57472	ENSG00000157765	4	7.37862	0
rs11249715	5	179859035	57472	ENSG00000157765	4	7.37862	0
rs11957507	5	179859666	57472	ENSG00000157765	4	6.32057	0
rs11745477	5	179863013	57472	ENSG00000157765	4	7.37862	0
rs11956078	5	179866757	57472	ENSG00000157765	4	6.85792	0
rs35197594	5	179867600	57472	ENSG00000157765	4	7.37862	0
rs13171921	5	179867798	57472	ENSG00000157765	4	7.37862	0
rs11949203	5	179878665	57472	ENSG00000157765	4	7.37862	0
rs13174480	5	179886252	57472	ENSG00000157765	4	7.37862	0
rs56005965	5	179887000	57472	ENSG00000157765	4	7.37862	0
rs11744428	5	179891590	57472	ENSG00000157765	4	7.37862	0
rs60034484	5	179892125	57472	ENSG00000157765	4	7.37862	0
rs11740953	5	179894925	57472	ENSG00000157765	4	7.37862	0
rs11742350	5	179901505	57472	ENSG00000157765	4	7.37862	0
rs11742375	5	179901592	57472	ENSG00000157765	4	7.37862	0
rs11249724	5	179904092	57472	ENSG00000157765	4	7.37862	0
rs11960298	5	179906248	57472	ENSG00000157765	4	7.37862	0
rs11963156	6	41799466	7942	ENSG00000163563	1	6.03687	0
rs10948031	6	42365855	55809	ENSG00000144843	3	6.81051	0
rs42372606	6	42372606	55809	ENSG00000179571	1	6.22643	0
rs2181807	6	42380327	55809	ENSG00000219545	7	6.57381	0
rs260271	6	42414400	55809	ENSG00000101152	20	6.68508	0
rs260272	6	42414850	55809	ENSG00000101152	20	6.54561	0
rs260273	6	42415116	55809	ENSG00000101152	20	6.68508	0
rs9296637	6	50803315	83741	ENSG00000011638	16	6.00362	0
rs50820074	6	50820074	83741	ENSG00000130193	8	6.57414	0
rs50820631	6	50820631	83741	ENSG00000130193	8	6.57414	0
rs50826650	6	50826650	83741	ENSG00000130193	8	6.57414	0
rs12111389	6	50838116	83741	ENSG00000130193	8	6.57414	0
rs2281158	6	50838694	83741	ENSG00000184381	22	6.05463	0
rs2289577	6	90697212	60468	ENSG00000204685	2	6.50307	1
rs9451318	6	90795630	60468	ENSG00000187531	17	6.00962	0
rs7752779	6	90858988	60468	ENSG00000137474	11	6.03853	0
rs3857500	6	90859400	60468	ENSG00000137474	11	6.03853	0
rs90864234	6	90864234	60468	ENSG00000217337	22	7.36845	0
rs1884573	6	90892121	60468	ENSG00000215054	16	6.36251	0
rs58521088	6	91041919	60468	ENSG00000167088	18	6.54257	0
rs122767344	6	122767344	3298	ENSG00000103222	16	6.14291	0
rs574462	6	122767707	3298	ENSG00000135736	16	7.09572	0
rs491171	6	122770865	3298	ENSG00000135736	16	7.11019	0
rs556675	6	122770927	3298	ENSG00000135736	16	7.11019	0
rs512063	6	122772050	3298	ENSG00000135736	16	7.33395	0
rs572674	6	122774083	3298	ENSG00000135736	16	7.48122	0
rs564611	6	122781022	3298	ENSG00000135736	16	6.65797	0
rs492250	6	122784652	3298	ENSG00000135736	16	7.33395	0
rs487487	6	122785201	3298	ENSG00000135736	16	7.11019	0
rs556439	6	122786708	3298	ENSG00000135736	16	7.11019	0
rs9320872	6	122788282	3298	ENSG00000135736	16	7.33395	0
rs505749	6	122788595	3298	ENSG00000135736	16	7.33395	0
rs20789343	7	20789343	221833	ENSG00000113889	3	6.77885	1
rs21437219	7	21437219	6671	ENSG00000198131	19	6.29166	0
rs59056139	7	77286607	57157	ENSG00000165899	12	6.10835	0
rs59033784	7	77320411	57157	ENSG00000165899	12	6.10835	0
rs77353126	7	77353126	57157	ENSG00000165899	12	6.52666	0
rs77423892	7	77423892	57157	ENSG00000101445	20	6.58336	1
rs2551763	7	134813437	4850	ENSG00000205533	14	6.4383	0
rs1838181	8	93062855	862	ENSG00000180673	4	6.5822	0
rs833044	9	833044	1761	ENSG00000147677	8	6.19396	0
rs836364	9	836364	1761	ENSG00000147677	8	6.96178	0
rs7020856	9	839785	1761	ENSG00000147677	8	6.96178	0
rs842984	9	842984	1761	ENSG00000147677	8	6.96178	0
rs844313	9	844313	1761	ENSG00000147677	8	7.07012	0
rs4742494	9	845571	1761	ENSG00000186566	17	6.43699	0
rs4742495	9	845582	1761	ENSG00000186566	17	6.43699	0
rs2370213	9	855300	1761	ENSG00000147677	8	6.96218	0
rs10977205	9	855746	1761	ENSG00000147677	8	7.20239	0
rs7021054	9	862798	1761	ENSG00000147677	8	6.96178	0
rs874330	9	874330	1761	ENSG00000147677	8	6.96178	0
rs3824419	9	1046728	10655	ENSG00000116678	1	6.17875	1
rs10982168	9	116137496	80709	ENSG00000013306	17	6.79888	1
rs2636869	9	116138422	80709	ENSG00000013306	17	6.29748	1
rs902492	9	116148792	80709	ENSG00000159063	11	6.18502	1
rs16928584	9	116183525	80709	ENSG00000150753	5	6.87419	1
rs1886377	9	116190123	80709	ENSG00000101190	20	6.05656	0
rs10760443	9	128435167	4010	ENSG00000157315	16	6.39653	0
rs12378303	9	128435385	4010	ENSG00000157315	16	6.39653	0
rs10115304	9	128498449	4010	ENSG00000184957	1	6.04474	1
rs134553486	9	134553486	9329	ENSG00000125991	20	6.17289	0
rs59822165	10	59822165	7019	ENSG00000125735	19	6.27327	0
rs2995546	10	93775265	9044	ENSG00000144744	3	6.24841	0
rs61875103	10	114711453	6934	ENSG00000176720	2	6.70334	0
rs114760136	10	114760136	6934	ENSG00000217305	20	7.06982	0
rs7896091	10	114761953	6934	ENSG00000217305	20	7.06982	0
rs114782305	10	114782305	6934	ENSG00000055044	2	6.42632	0
rs7087006	10	114813416	6934	ENSG00000106829	9	6.18098	0
rs114832365	10	114832365	6934	ENSG00000186283	1	6.22417	0
rs114916200	10	114916200	6934	ENSG00000135372	11	6.47808	1
rs132798275	10	132798275	256536	ENSG00000138095	2	6.76726	0
rs132798485	10	132798485	256536	ENSG00000138095	2	6.76726	0
rs11017736	10	132811279	256536	ENSG00000215895	1	7.07355	0
rs10829932	10	132843064	256536	ENSG00000179348	3	6.78888	0
rs10829934	10	132843195	256536	ENSG00000179348	3	6.78888	0
rs999191	10	132870922	256536	ENSG00000178537	3	7.02919	0
rs893500	10	132895511	256536	ENSG00000144452	2	6.26592	0
rs2944490	10	132901716	256536	ENSG00000145882	5	6.85047	0
rs132919658	10	132919658	256536	ENSG00000154102	16	6.10701	0
rs7068204	10	132925572	256536	ENSG00000209350	1	6.00975	0
rs61410289	10	132937375	256536	ENSG00000213626	2	6.0845	0
rs2397758	10	132952688	256536	ENSG00000214392	14	6.13188	0
rs132974968	10	132974968	256536	ENSG00000220148	1	6.03433	0
rs2918122	10	132987497	256536	ENSG00000223244	19	6.20579	0
rs132995707	10	132995707	256536	ENSG00000166526	7	6.32349	0
rs61034415	11	12687480	7003	ENSG00000176928	5	6.23284	0
rs61034415	11	12687480	7003	ENSG00000222009	1	6.1825	0
rs60774045	11	12693002	7003	ENSG00000222009	1	6.21767	0
rs1609442	11	12751994	7003	ENSG00000010318	3	6.77057	0
rs16911581	11	12756374	7003	ENSG00000136279	7	6.33386	0
rs16911581	11	12756374	7003	ENSG00000139675	13	6.0248	0
rs4757059	11	12768932	7003	ENSG00000146425	6	6.29294	0
rs11022507	11	12786329	7003	ENSG00000126091	1	6.7167	0
rs11022511	11	12791214	7003	ENSG00000126091	1	6.7167	0
rs10466378	11	12798568	7003	ENSG00000126091	1	6.7167	0
rs60889939	11	18309009	2965	ENSG00000212643	5	6.08629	0
rs14486328	12	14486328	55729	ENSG00000130477	19	6.70421	0
rs14486328	12	14486328	55729	ENSG00000167705	17	6.02397	0
rs14491792	12	14491792	55729	ENSG00000130477	19	6.70421	0
rs14491792	12	14491792	55729	ENSG00000167705	17	6.02397	0
rs7971626	12	14493992	55729	ENSG00000130477	19	6.70421	0
rs7971626	12	14493992	55729	ENSG00000167705	17	6.02397	0
rs14507304	12	14507304	55729	ENSG00000130477	19	6.47276	0
rs829112	12	49493971	466	ENSG00000186060	17	6.40572	0
rs52199122	12	52199122	11016	ENSG00000197961	19	6.23725	0
rs55790983	12	55790983	6778	ENSG00000217472	7	6.15132	0
rs7969013	12	68932134	4848	ENSG00000165804	14	7.11205	0
rs68966202	12	68966202	4848	ENSG00000165804	14	6.07217	0
rs7308147	12	68966660	4848	ENSG00000165804	14	6.0905	0
rs44656488	13	44656488	2963	ENSG00000173230	3	6.7587	0
rs44701488	13	44701488	2963	ENSG00000017260	3	6.39751	0
rs2316120	13	113306338	7027	ENSG00000216909	7	6.46306	0
rs2301108	14	61267217	3091	ENSG00000186105	5	6.14466	0
rs2301109	14	61267349	3091	ENSG00000186105	5	6.14466	0
rs4140794	14	75081249	10538	ENSG00000205152	16	6.06545	0
rs2816651	14	104779515	2972	ENSG00000123064	12	6.07495	0
rs2975216	14	104784179	2972	ENSG00000113645	5	6.11532	0
rs4677	14	104788324	2972	ENSG00000123064	12	6.02324	0
rs2245329	14	104790226	2972	ENSG00000123064	12	6.02324	0
rs2735816	14	104792648	2972	ENSG00000123064	12	6.02324	0
rs1473672	14	104793026	2972	ENSG00000123064	12	6.97922	0
rs1008628	14	104793771	2972	ENSG00000123064	12	6.02324	0
rs2816611	14	104794021	2972	ENSG00000123064	12	6.02324	0
rs2816612	14	104794148	2972	ENSG00000123064	12	6.97922	0
rs2816613	14	104797412	2972	ENSG00000123064	12	6.97922	0
rs2255575	14	104798296	2972	ENSG00000123064	12	6.02324	0
rs2816614	14	104798404	2972	ENSG00000123064	12	6.97922	0
rs2735812	14	104798620	2972	ENSG00000123064	12	6.97922	0
rs11849607	14	104816428	2972	ENSG00000185163	12	6.39805	0
rs104821568	14	104821568	2972	ENSG00000134317	2	6.21524	0
rs4555082	14	104830009	2972	ENSG00000134317	2	6.21524	0
rs4334224	14	104830243	2972	ENSG00000134317	2	6.21524	0
rs7148186	14	104831261	2972	ENSG00000134317	2	6.77469	0
rs7161894	15	55090112	6938	ENSG00000173077	9	6.08197	0
rs55203487	15	55203487	6938	ENSG00000163512	3	6.01927	0
rs2593246	15	55246193	6938	ENSG00000163512	3	6.01927	0
rs8035506	15	57719665	2958	ENSG00000126522	7	6.01682	0
rs2221010	16	2221010	1877	ENSG00000182965	7	6.34199	0
rs27393522	16	27393522	2975	ENSG00000119138	9	6.17244	0
rs57165372	16	57165372	23019	ENSG00000161057	7	6.05547	0
rs13380755	16	57168703	23019	ENSG00000041988	1	6.25845	0
rs13333754	16	57177649	23019	ENSG00000156374	10	6.22929	0
rs57181017	16	57181017	23019	ENSG00000156374	10	6.22929	0
rs16960298	16	57183218	23019	ENSG00000161057	7	6.05547	0
rs2280024	16	82650563	8720	ENSG00000130810	19	7.88639	0
rs2280022	16	82654806	8720	ENSG00000120833	12	6.70115	0
rs57207152	16	82697238	8720	ENSG00000222369	19	6.10386	0
rs8060415	16	88497007	22980	ENSG00000084207	11	6.51173	0
rs8059306	16	88497063	22980	ENSG00000084207	11	6.51173	0
rs12953299	17	17667373	6720	ENSG00000184521	2	6.50128	0
rs17139087	17	32474585	26574	ENSG00000184470	22	6.13224	0
rs56363348	17	43286818	80320	ENSG00000036828	3	6.01037	0
rs63263185	17	63263185	2186	ENSG00000102879	16	6.25845	0
rs9951823	18	42815943	51224	ENSG00000177602	17	6.13136	1
rs41422344	18	51096555	6925	ENSG00000186629	19	6.01064	0
rs1261118	18	51100768	6925	ENSG00000134283	12	6.15977	0
rs51101517	18	51101517	6925	ENSG00000186629	19	6.01664	0
rs51112998	18	51112998	6925	ENSG00000186629	19	6.01064	0
rs51203921	18	51203921	6925	ENSG00000141744	17	6.05032	0
rs17509991	18	51218182	6925	ENSG00000141744	17	6.05032	0
rs1371833	18	51233152	6925	ENSG00000141744	17	6.05032	0
rs51267199	18	51267199	6925	ENSG00000127150	14	6.01782	0
rs4807472	19	3399842	4782	ENSG00000108423	17	6.09447	0
rs6342203	19	6342203	2962	ENSG00000213792	3	6.41162	0
rs17706798	19	12977172	4784	ENSG00000115942	2	6.71692	0
rs745610	19	13018280	4784	ENSG00000123106	12	6.33753	0
rs931067	19	13019783	4784	ENSG00000123106	12	6.33753	0
rs18709044	19	18709044	23373	ENSG00000143603	1	6.4603	0
rs6025019	20	54639068	7022	ENSG00000150456	13	6.22294	0
rs2051394	21	35128012	861	ENSG00000102805	13	7.71019	0
rs7280071	21	35130893	861	ENSG00000100721	14	6.11747	0
rs1006639	21	35218734	861	ENSG00000188383	2	6.15465	0
rs4817698	21	35218962	861	ENSG00000188383	2	6.80107	0
rs4817699	21	35219048	861	ENSG00000188383	2	6.15465	0
rs2017589	21	35220363	861	ENSG00000188383	2	6.67757	0
rs764967	21	35221535	861	ENSG00000188383	2	6.14315	0
