# Supplementary material for: Variants in exons and in transcription factors affect gene expression in trans
Source: Genome Biol. 2013 Jul 11;14(7):R71. doi: 10.1186/gb-2013-14-7-r71 (PMC4054683; doi:10.1186/gb-2013-14-7-r71)
Supplement: Additional file 4 — Table S6: Functional enrichment analysis of combined sets of exon sources, exon targets and TF targets (gene sets include only genes that map to an Entrez ID). [file gb-2013-14-7-r71-S4.XLSX]

## Sheet: exon sources
DataSet	Attribute Table	Attribute	pValue	Module Annotated	Total Annotated	Module Size	qValue
exon sources	KEGG_PATHWAY.hsa	Phagosome	0.000713784	8	113	74	0.0455228
exon sources	GeneOntology.obo	cilium axoneme	0.000842882	5	40	236	0.0455228
exon sources	KEGG_PATHWAY.hsa	Type I diabetes mellitus	0.00129824	4	28	74	0.0455228
exon sources	GeneOntology.obo	axoneme	0.00176747	5	47	236	0.0455228
exon sources	GeneOntology.obo	ethanolamine metabolic process	0.00203523	2	4	236	0.0455228
exon sources	GeneOntology.obo	phosphatidylethanolamine biosynthetic process	0.00203523	2	4	236	0.0455228
exon sources	GeneOntology.obo	ethanolamine biosynthetic process	0.00203523	2	4	236	0.0455228
exon sources	GeneOntology.obo	phosphatidylethanolamine metabolic process	0.00203523	2	4	236	0.0455228
exon sources	GeneOntology.obo	cilium movement	0.00335046	2	5	236	0.0455228
exon sources	GeneOntology.obo	mRNA modification	0.00335046	2	5	236	0.0455228
exon sources	GeneOntology.obo	MHC class II receptor activity	0.00335046	2	5	236	0.0455228
exon sources	GeneOntology.obo	proton-transporting two-sector ATPase complex, proton-transporting domain	0.00360954	3	17	236	0.0455228
exon sources	GeneOntology.obo	cilium part	0.00481465	5	59	236	0.0455228
exon sources	GeneOntology.obo	cellular response to cytokine stimulus	0.00484617	9	171	236	0.0455228
exon sources	GeneOntology.obo	ribosomal small subunit assembly	0.00496388	2	6	236	0.0455228
exon sources	GeneOntology.obo	chitinase activity	0.00496388	2	6	236	0.0455228
exon sources	GeneOntology.obo	chitin catabolic process	0.00496388	2	6	236	0.0455228
exon sources	GeneOntology.obo	chitin metabolic process	0.00496388	2	6	236	0.0455228
exon sources	GeneOntology.obo	phosphatidylserine metabolic process	0.00496388	2	6	236	0.0455228
exon sources	GeneOntology.obo	ligase activity, forming phosphoric ester bonds	0.00496388	2	6	236	0.0455228
exon sources	GeneOntology.obo	DNA ligation involved in DNA repair	0.00496388	2	6	236	0.0455228
exon sources	KEGG_PATHWAY.hsa	Graft-versus-host disease	0.00627842	3	22	74	0.0455228
exon sources	GeneOntology.obo	apical plasma membrane	0.00726577	7	120	236	0.0455228
exon sources	GeneOntology.obo	cyclin-dependent protein kinase activity	0.00763198	3	22	236	0.0455228
exon sources	GeneOntology.obo	MHC protein complex	0.00763198	3	22	236	0.0455228
exon sources	GeneOntology.obo	cilium	0.00793049	7	122	236	0.0455228
exon sources	KEGG_PATHWAY.hsa	Allograft rejection	0.0080473	3	24	74	0.0455228
exon sources	GeneOntology.obo	calcium-mediated signaling	0.00865738	3	23	236	0.0455228
exon sources	GeneOntology.obo	erythrocyte differentiation	0.00865738	3	23	236	0.0455228
exon sources	GeneOntology.obo	tumor necrosis factor receptor superfamily binding	0.00865738	3	23	236	0.0455228
exon sources	GeneOntology.obo	cellular biogenic amine biosynthetic process	0.00865738	3	23	236	0.0455228
exon sources	GeneOntology.obo	regulation of systemic arterial blood pressure by hormone	0.00903991	2	8	236	0.0455228
exon sources	GeneOntology.obo	regulation of systemic arterial blood pressure mediated by a chemical signal	0.00903991	2	8	236	0.0455228
exon sources	GeneOntology.obo	regulation of systemic arterial blood pressure	0.00903991	2	8	236	0.0455228
exon sources	GeneOntology.obo	MHC class II protein complex	0.00903991	2	8	236	0.0455228
exon sources	GeneOntology.obo	endocrine process	0.00903991	2	8	236	0.0455228
exon sources	GeneOntology.obo	energy coupled proton transport, against electrochemical gradient	0.00975968	3	24	236	0.0455228
exon sources	GeneOntology.obo	ATP hydrolysis coupled proton transport	0.00975968	3	24	236	0.0455228
exon sources	GeneOntology.obo	nuclear chromatin	0.00987105	5	70	236	0.0455228
exon sources	KEGG_PATHWAY.hsa	Autoimmune thyroid disease	0.0100818	3	26	74	0.0455228
exon sources	GeneOntology.obo	cell projection part	0.0101181	13	334	236	0.0455228
exon sources	GeneOntology.obo	DNA ligation	0.0114805	2	9	236	0.0455228
exon sources	GeneOntology.obo	intramolecular oxidoreductase activity, interconverting aldoses and ketoses	0.0114805	2	9	236	0.0455228
exon sources	GeneOntology.obo	cellular membrane fusion	0.0121611	4	48	236	0.0455228
exon sources	KEGG_PATHWAY.hsa	Valine, leucine and isoleucine biosynthesis	0.0124697	2	10	74	0.0455228
exon sources	GeneOntology.obo	membrane fusion	0.0130526	4	49	236	0.0455228
exon sources	GeneOntology.obo	carbohydrate catabolic process	0.0138615	6	105	236	0.0455228
exon sources	GeneOntology.obo	antigen processing and presentation of peptide or polysaccharide antigen via MHC class II	0.0141752	2	10	236	0.0455228
exon sources	GeneOntology.obo	vesicle fusion	0.0141752	2	10	236	0.0455228
exon sources	GeneOntology.obo	motile cilium	0.0141752	2	10	236	0.0455228
exon sources	KEGG_PATHWAY.hsa	Viral myocarditis	0.0142357	4	54	74	0.0455228
exon sources	GeneOntology.obo	cell-substrate adhesion	0.0145167	5	77	236	0.0455228
exon sources	GeneOntology.obo	heterotrimeric G-protein complex	0.0149574	3	28	236	0.0455228
exon sources	GeneOntology.obo	endosome membrane	0.0158511	9	207	236	0.0455228
exon sources	GeneOntology.obo	G1 phase	0.0164576	3	29	236	0.0455228
exon sources	GeneOntology.obo	motor activity	0.0170957	6	110	236	0.0455228
exon sources	KEGG_PATHWAY.hsa	Leishmaniasis	0.0170964	4	57	74	0.0455228
exon sources	GeneOntology.obo	photoreceptor outer segment	0.0171137	2	11	236	0.0455228
exon sources	GeneOntology.obo	death receptor binding	0.0171137	2	11	236	0.0455228
exon sources	GeneOntology.obo	phosphatidylcholine biosynthetic process	0.0171137	2	11	236	0.0455228
exon sources	GeneOntology.obo	regulation of interleukin-4 production	0.0171137	2	11	236	0.0455228
exon sources	GeneOntology.obo	positive regulation of interleukin-10 production	0.0171137	2	11	236	0.0455228
exon sources	GeneOntology.obo	regulation of myoblast differentiation	0.0171137	2	11	236	0.0455228
exon sources	GeneOntology.obo	microtubule plus-end binding	0.0171137	2	11	236	0.0455228
exon sources	GeneOntology.obo	dynein complex	0.0180391	3	30	236	0.0455228
exon sources	GeneOntology.obo	mitochondrial membrane part	0.0185237	6	112	236	0.0455228
exon sources	GeneOntology.obo	recombinase activity	0.0186871	1	1	236	0.0455228
exon sources	GeneOntology.obo	vitamin D receptor signaling pathway	0.0186871	1	1	236	0.0455228
exon sources	GeneOntology.obo	cytokinetic cell separation	0.0186871	1	1	236	0.0455228
exon sources	GeneOntology.obo	regulation of granzyme B production	0.0186871	1	1	236	0.0455228
exon sources	GeneOntology.obo	positive regulation of granzyme B production	0.0186871	1	1	236	0.0455228
exon sources	GeneOntology.obo	radial spoke	0.0186871	1	1	236	0.0455228
exon sources	GeneOntology.obo	cellular response to interleukin-15	0.0186871	1	1	236	0.0455228
exon sources	GeneOntology.obo	inner mucus layer	0.0186871	1	1	236	0.0455228
exon sources	GeneOntology.obo	outer mucus layer	0.0186871	1	1	236	0.0455228
exon sources	GeneOntology.obo	mucus layer	0.0186871	1	1	236	0.0455228
exon sources	GeneOntology.obo	negative regulation of T cell cytokine production	0.0186871	1	1	236	0.0455228
exon sources	GeneOntology.obo	negative regulation of cellular extravasation	0.0186871	1	1	236	0.0455228
exon sources	GeneOntology.obo	HMG box domain binding	0.0186871	1	1	236	0.0455228
exon sources	GeneOntology.obo	regulation of systemic arterial blood pressure by atrial natriuretic peptide	0.0186871	1	1	236	0.0455228
exon sources	GeneOntology.obo	negative regulation of T-helper 1 type immune response	0.0186871	1	1	236	0.0455228
exon sources	GeneOntology.obo	negative regulation of renal output by angiotensin	0.0186871	1	1	236	0.0455228
exon sources	GeneOntology.obo	negative regulation of glomerular filtration by angiotensin	0.0186871	1	1	236	0.0455228
exon sources	GeneOntology.obo	RNA ligase (ATP) activity	0.0186871	1	1	236	0.0455228
exon sources	GeneOntology.obo	deoxyribonuclease II activity	0.0186871	1	1	236	0.0455228
exon sources	GeneOntology.obo	triose-phosphate isomerase activity	0.0186871	1	1	236	0.0455228
exon sources	GeneOntology.obo	xylulokinase activity	0.0186871	1	1	236	0.0455228
exon sources	GeneOntology.obo	granulocyte colony-stimulating factor receptor binding	0.0186871	1	1	236	0.0455228
exon sources	GeneOntology.obo	xylulose catabolic process	0.0186871	1	1	236	0.0455228
exon sources	GeneOntology.obo	glucosylceramide catabolic process	0.0186871	1	1	236	0.0455228
exon sources	GeneOntology.obo	N-acetylneuraminate lyase activity	0.0186871	1	1	236	0.0455228
exon sources	GeneOntology.obo	vitamin D3 receptor activity	0.0186871	1	1	236	0.0455228
exon sources	GeneOntology.obo	RNA ligase activity	0.0186871	1	1	236	0.0455228
exon sources	GeneOntology.obo	cholesterol storage	0.0186871	1	1	236	0.0455228
exon sources	GeneOntology.obo	regulation of fertilization	0.0186871	1	1	236	0.0455228
exon sources	GeneOntology.obo	smooth muscle hypertrophy	0.0186871	1	1	236	0.0455228
exon sources	GeneOntology.obo	O-glycoside metabolic process	0.0186871	1	1	236	0.0455228
exon sources	GeneOntology.obo	O-glycoside catabolic process	0.0186871	1	1	236	0.0455228
exon sources	GeneOntology.obo	regulation of B cell chemotaxis	0.0186871	1	1	236	0.0455228
exon sources	GeneOntology.obo	positive regulation of B cell chemotaxis	0.0186871	1	1	236	0.0455228
exon sources	GeneOntology.obo	positive regulation of granzyme A production	0.0186871	1	1	236	0.0455228
exon sources	GeneOntology.obo	regulation of T-helper 1 cell activation	0.0186871	1	1	236	0.0455228
exon sources	GeneOntology.obo	negative regulation of T-helper 1 cell activation	0.0186871	1	1	236	0.0455228
exon sources	GeneOntology.obo	regulation of thymocyte migration	0.0186871	1	1	236	0.0455228
exon sources	GeneOntology.obo	positive regulation of thymocyte migration	0.0186871	1	1	236	0.0455228
exon sources	GeneOntology.obo	negative regulation of monocyte extravasation	0.0186871	1	1	236	0.0455228
exon sources	GeneOntology.obo	regulation of monocyte extravasation	0.0186871	1	1	236	0.0455228
exon sources	GeneOntology.obo	regulation of granzyme A production	0.0186871	1	1	236	0.0455228
exon sources	GeneOntology.obo	positive regulation of natural killer cell chemotaxis	0.0186871	1	1	236	0.0455228
exon sources	GeneOntology.obo	regulation of natural killer cell chemotaxis	0.0186871	1	1	236	0.0455228
exon sources	GeneOntology.obo	neuronal signal transduction	0.0186871	1	1	236	0.0455228
exon sources	GeneOntology.obo	T-helper 2 cell cytokine production	0.0186871	1	1	236	0.0455228
exon sources	GeneOntology.obo	T-helper 1 cell cytokine production	0.0186871	1	1	236	0.0455228
exon sources	GeneOntology.obo	CD24 biosynthetic process	0.0186871	1	1	236	0.0455228
exon sources	GeneOntology.obo	interleukin-15-mediated signaling pathway	0.0186871	1	1	236	0.0455228
exon sources	GeneOntology.obo	CD4-positive, alpha-beta T cell cytokine production	0.0186871	1	1	236	0.0455228
exon sources	GeneOntology.obo	CD8-positive, alpha-beta T cell proliferation	0.0186871	1	1	236	0.0455228
exon sources	GeneOntology.obo	CD4-positive, alpha-beta T cell proliferation	0.0186871	1	1	236	0.0455228
exon sources	GeneOntology.obo	negative regulation of BMP signaling pathway by extracellular sequestering of BMP	0.0186871	1	1	236	0.0455228
exon sources	GeneOntology.obo	dedifferentiation	0.0186871	1	1	236	0.0455228
exon sources	GeneOntology.obo	cell dedifferentiation	0.0186871	1	1	236	0.0455228
exon sources	GeneOntology.obo	peripheral nervous system neuron differentiation	0.0186871	1	1	236	0.0455228
exon sources	GeneOntology.obo	proprioception involved in equilibrioception	0.0186871	1	1	236	0.0455228
exon sources	GeneOntology.obo	GDP-dissociation inhibitor binding	0.0186871	1	1	236	0.0455228
exon sources	GeneOntology.obo	innervation	0.0186871	1	1	236	0.0455228
exon sources	GeneOntology.obo	endosomal part	0.0192528	9	214	236	0.0456374
exon sources	GeneOntology.obo	ruffle	0.019274	4	55	236	0.0456374
exon sources	GeneOntology.obo	extracellular matrix structural constituent	0.019274	4	55	236	0.0456374
exon sources	GeneOntology.obo	ER-associated protein catabolic process	0.0197023	3	31	236	0.0456374
exon sources	GeneOntology.obo	endocytic vesicle	0.0197023	3	31	236	0.0456374
exon sources	GeneOntology.obo	microfilament motor activity	0.0202863	2	12	236	0.0456374
exon sources	GeneOntology.obo	cell-matrix adhesion	0.020461	4	56	236	0.0456374
exon sources	GeneOntology.obo	interferon-gamma-mediated signaling pathway	0.020461	4	56	236	0.0456374
exon sources	GeneOntology.obo	cytokine receptor binding	0.0216202	6	116	236	0.0456374
exon sources	GeneOntology.obo	DNA catabolic process	0.021692	4	57	236	0.0456374
exon sources	GeneOntology.obo	peptide hormone processing	0.023683	2	13	236	0.0462904
exon sources	KEGG_PATHWAY.hsa	Cell adhesion molecules	0.023728	5	94	74	0.0462904
exon sources	KEGG_PATHWAY.hsa	Asthma	0.0241013	2	14	74	0.0462904
exon sources	GeneOntology.obo	cytokine-mediated signaling pathway	0.0256007	7	154	236	0.0462904
exon sources	GeneOntology.obo	cellular response to interferon-gamma	0.0256529	4	60	236	0.0462904
exon sources	GeneOntology.obo	chromatin	0.0272198	7	156	236	0.0462904
exon sources	GeneOntology.obo	transmembrane receptor protein tyrosine phosphatase activity	0.0272945	2	14	236	0.0462904
exon sources	GeneOntology.obo	transmembrane receptor protein phosphatase activity	0.0272945	2	14	236	0.0462904
exon sources	GeneOntology.obo	photoreceptor cell development	0.0272945	2	14	236	0.0462904
exon sources	GeneOntology.obo	extrinsic to internal side of plasma membrane	0.0292456	3	36	236	0.0462904
exon sources	KEGG_PATHWAY.hsa	Oxidative phosphorylation	0.0335433	5	103	74	0.0462904
exon sources	GeneOntology.obo	calcium ion-dependent exocytosis	0.0351257	2	16	236	0.0462904
exon sources	GeneOntology.obo	regulation of interleukin-10 production	0.0351257	2	16	236	0.0462904
exon sources	GeneOntology.obo	regulation of skeletal muscle fiber development	0.0351257	2	16	236	0.0462904
exon sources	GeneOntology.obo	phosphatidylcholine metabolic process	0.0351257	2	16	236	0.0462904
exon sources	GeneOntology.obo	endonucleolytic cleavage to generate mature 3'-end of SSU-rRNA from	0.0366788	1	2	236	0.0462904
exon sources	GeneOntology.obo	medium-chain fatty acid transport	0.0366788	1	2	236	0.0462904
exon sources	GeneOntology.obo	phagolysosome assembly	0.0366788	1	2	236	0.0462904
exon sources	GeneOntology.obo	regulation of blood volume by renin-angiotensin	0.0366788	1	2	236	0.0462904
exon sources	GeneOntology.obo	regulation of renal output by angiotensin	0.0366788	1	2	236	0.0462904
exon sources	GeneOntology.obo	T cell cytokine production	0.0366788	1	2	236	0.0462904
exon sources	GeneOntology.obo	immunoglobulin production in mucosal tissue	0.0366788	1	2	236	0.0462904
exon sources	GeneOntology.obo	nephric duct formation	0.0366788	1	2	236	0.0462904
exon sources	GeneOntology.obo	outflow tract septum morphogenesis	0.0366788	1	2	236	0.0462904
exon sources	GeneOntology.obo	regulation of systemic arterial blood pressure by renin-angiotensin	0.0366788	1	2	236	0.0462904
exon sources	GeneOntology.obo	mannose-6-phosphate isomerase activity	0.0366788	1	2	236	0.0462904
exon sources	GeneOntology.obo	choline kinase activity	0.0366788	1	2	236	0.0462904
exon sources	GeneOntology.obo	glucosylceramidase activity	0.0366788	1	2	236	0.0462904
exon sources	GeneOntology.obo	sterol O-acyltransferase activity	0.0366788	1	2	236	0.0462904
exon sources	GeneOntology.obo	thymidine kinase activity	0.0366788	1	2	236	0.0462904
exon sources	GeneOntology.obo	isoleucine-tRNA ligase activity	0.0366788	1	2	236	0.0462904
exon sources	GeneOntology.obo	valine-tRNA ligase activity	0.0366788	1	2	236	0.0462904
exon sources	GeneOntology.obo	nuclear telomeric heterochromatin	0.0366788	1	2	236	0.0462904
exon sources	GeneOntology.obo	phosphatidylglycerol biosynthetic process	0.0366788	1	2	236	0.0462904
exon sources	GeneOntology.obo	valyl-tRNA aminoacylation	0.0366788	1	2	236	0.0462904
exon sources	GeneOntology.obo	rRNA export from nucleus	0.0366788	1	2	236	0.0462904
exon sources	GeneOntology.obo	isoleucyl-tRNA aminoacylation	0.0366788	1	2	236	0.0462904
exon sources	GeneOntology.obo	base-excision repair, DNA ligation	0.0366788	1	2	236	0.0462904
exon sources	GeneOntology.obo	adenosine to inosine editing	0.0366788	1	2	236	0.0462904
exon sources	GeneOntology.obo	drug transmembrane transport	0.0366788	1	2	236	0.0462904
exon sources	GeneOntology.obo	succinate dehydrogenase (ubiquinone) activity	0.0366788	1	2	236	0.0462904
exon sources	GeneOntology.obo	beta-glucosidase activity	0.0366788	1	2	236	0.0462904
exon sources	GeneOntology.obo	induction of apoptosis by hormones	0.0366788	1	2	236	0.0462904
exon sources	GeneOntology.obo	regulation of vitamin D 24-hydroxylase activity	0.0366788	1	2	236	0.0462904
exon sources	GeneOntology.obo	positive regulation of vitamin D 24-hydroxylase activity	0.0366788	1	2	236	0.0462904
exon sources	GeneOntology.obo	L-serine transmembrane transporter activity	0.0366788	1	2	236	0.0462904
exon sources	GeneOntology.obo	glycoside catabolic process	0.0366788	1	2	236	0.0462904
exon sources	GeneOntology.obo	L-serine transport	0.0366788	1	2	236	0.0462904
exon sources	GeneOntology.obo	negative regulation of RNA polymerase II transcriptional preinitiation complex assembly	0.0366788	1	2	236	0.0462904
exon sources	GeneOntology.obo	D-amino acid catabolic process	0.0366788	1	2	236	0.0462904
exon sources	GeneOntology.obo	glyceraldehyde-3-phosphate metabolic process	0.0366788	1	2	236	0.0462904
exon sources	GeneOntology.obo	hemoglobin import	0.0366788	1	2	236	0.0462904
exon sources	GeneOntology.obo	proprioception	0.0366788	1	2	236	0.0462904
exon sources	GeneOntology.obo	pentose catabolic process	0.0366788	1	2	236	0.0462904
exon sources	GeneOntology.obo	habenula development	0.0366788	1	2	236	0.0462904
exon sources	GeneOntology.obo	serine transmembrane transporter activity	0.0366788	1	2	236	0.0462904
exon sources	GeneOntology.obo	hemoglobin binding	0.0366788	1	2	236	0.0462904
exon sources	GeneOntology.obo	extracellular matrix constituent, lubricant activity	0.0366788	1	2	236	0.0462904
exon sources	GeneOntology.obo	protein import into mitochondrial matrix	0.0366788	1	2	236	0.0462904
exon sources	GeneOntology.obo	cardiolipin metabolic process	0.0366788	1	2	236	0.0462904
exon sources	GeneOntology.obo	cardiolipin biosynthetic process	0.0366788	1	2	236	0.0462904
exon sources	GeneOntology.obo	D5 dopamine receptor binding	0.0366788	1	2	236	0.0462904
exon sources	GeneOntology.obo	extrinsic to mitochondrial inner membrane	0.0366788	1	2	236	0.0462904
exon sources	GeneOntology.obo	cilium axoneme assembly	0.0366788	1	2	236	0.0462904
exon sources	GeneOntology.obo	induction of programmed cell death by hormones	0.0366788	1	2	236	0.0462904
exon sources	GeneOntology.obo	oxidative single-stranded DNA demethylation	0.0366788	1	2	236	0.0462904
exon sources	GeneOntology.obo	Weibel-Palade body	0.0366788	1	2	236	0.0462904
exon sources	GeneOntology.obo	positive regulation of osteoblast proliferation	0.0366788	1	2	236	0.0462904
exon sources	GeneOntology.obo	cholesterol O-acyltransferase activity	0.0366788	1	2	236	0.0462904
exon sources	GeneOntology.obo	positive regulation of embryonic development	0.0366788	1	2	236	0.0462904
exon sources	GeneOntology.obo	positive regulation of amyloid precursor protein biosynthetic process	0.0366788	1	2	236	0.0462904
exon sources	GeneOntology.obo	lipoprotein transporter activity	0.0366788	1	2	236	0.0462904
exon sources	GeneOntology.obo	D-xylose metabolic process	0.0366788	1	2	236	0.0462904
exon sources	GeneOntology.obo	norepinephrine biosynthetic process	0.0366788	1	2	236	0.0462904
exon sources	GeneOntology.obo	gliogenesis	0.0366788	1	2	236	0.0462904
exon sources	GeneOntology.obo	nuclear outer membrane-endoplasmic reticulum membrane network	0.0366788	1	2	236	0.0462904
exon sources	GeneOntology.obo	15-oxoprostaglandin 13-oxidase activity	0.0366788	1	2	236	0.0462904
exon sources	GeneOntology.obo	phosphatidylglycerol metabolic process	0.0366788	1	2	236	0.0462904
exon sources	GeneOntology.obo	rRNA transport	0.0366788	1	2	236	0.0462904
exon sources	GeneOntology.obo	phosphothreonine binding	0.0366788	1	2	236	0.0462904
exon sources	GeneOntology.obo	DBD domain binding	0.0366788	1	2	236	0.0462904
exon sources	GeneOntology.obo	ureteric bud formation	0.0366788	1	2	236	0.0462904
exon sources	GeneOntology.obo	activation of meiosis involved in egg activation	0.0366788	1	2	236	0.0462904
exon sources	GeneOntology.obo	flagellar cell motility	0.0366788	1	2	236	0.0462904
exon sources	GeneOntology.obo	aorta smooth muscle tissue morphogenesis	0.0366788	1	2	236	0.0462904
exon sources	GeneOntology.obo	positive regulation of apoptosis involved in mammary gland involution	0.0366788	1	2	236	0.0462904
exon sources	GeneOntology.obo	response to cytokine stimulus	0.0373738	9	241	236	0.0466206
exon sources	GeneOntology.obo	antigen processing and presentation	0.0383431	3	40	236	0.0466206
exon sources	GeneOntology.obo	organophosphate metabolic process	0.0384075	7	168	236	0.0466206
exon sources	KEGG_PATHWAY.hsa	PPAR signaling pathway	0.0387398	3	43	74	0.0466206
exon sources	GeneOntology.obo	phospholipid catabolic process	0.0393279	2	17	236	0.0466206
exon sources	GeneOntology.obo	regulation of glycoprotein biosynthetic process	0.0393279	2	17	236	0.0466206
exon sources	GeneOntology.obo	extracellular structure organization	0.0393582	5	100	236	0.0466206
exon sources	KEGG_PATHWAY.hsa	Lysosome	0.0399511	5	108	74	0.0466206
exon sources	GeneOntology.obo	myeloid cell differentiation	0.0400036	4	69	236	0.0466206
exon sources	GeneOntology.obo	cell projection assembly	0.0408038	5	101	236	0.0466206
exon sources	GeneOntology.obo	monocarboxylic acid transport	0.0408173	3	41	236	0.0466206
exon sources	GeneOntology.obo	extracellular matrix organization	0.0437025	4	71	236	0.0466206
exon sources	GeneOntology.obo	bile acid metabolic process	0.0437098	2	18	236	0.0466206
exon sources	GeneOntology.obo	long-chain fatty acid transport	0.0437098	2	18	236	0.0466206
exon sources	GeneOntology.obo	microtubule-based movement	0.0437907	5	103	236	0.0466206
exon sources	GeneOntology.obo	cytoskeleton	0.0448275	24	891	236	0.0466206
exon sources	GeneOntology.obo	response to ionizing radiation	0.0456218	4	72	236	0.0471259
exon sources	KEGG_PATHWAY.hsa	Notch signaling pathway	0.0459215	3	46	74	0.0471259
exon sources	GeneOntology.obo	nucleic acid phosphodiester bond hydrolysis	0.0460012	3	43	236	0.0471259
exon sources	GeneOntology.obo	response to interferon-gamma	0.0475875	4	73	236	0.0484548
exon sources	GeneOntology.obo	developmental process	0.048214	54	2329	236	0.0487432
exon sources	GeneOntology.obo	DNA catabolic process, endonucleolytic	0.0482634	2	19	236	0.0487432
exon sources	GeneOntology.obo	aminoglycan catabolic process	0.0482634	2	19	236	0.0487432
exon sources	GeneOntology.obo	DNA fragmentation involved in apoptotic nuclear change	0.0482634	2	19	236	0.0487432
exon sources	GeneOntology.obo	response to vitamin D	0.0482634	2	19	236	0.0487432
exon sources	KEGG_PATHWAY.hsa	Vibrio cholerae infection	0.0484524	3	47	74	0.0487432
exon sources	GeneOntology.obo	regulation of type I interferon production	0.0487094	3	44	236	0.0489431
exon sources	GeneOntology.obo	immune response	0.0488621	13	416	236	0.0490376

## Sheet: exon targets
DataSet	Attribute Table	Attribute	pValue	Module Annotated	Total Annotated	Module Size	qValue
exon targets	GeneOntology.obo	macromolecule modification	0.000150583	41	1540	189	0.0312781
exon targets	GeneOntology.obo	phosphatidylinositol-3,5-bisphosphate binding	0.000174805	3	8	189	0.0312781
exon targets	GeneOntology.obo	protein modification process	0.000223948	39	1464	189	0.0312781
exon targets	GeneOntology.obo	DNA-dependent ATPase activity	0.000485501	6	67	189	0.0455228
exon targets	KEGG_PATHWAY.hsa	VEGF signaling pathway	0.000504308	6	64	68	0.0455228
exon targets	GeneOntology.obo	regulation of cell projection assembly	0.000651276	4	27	189	0.0455228
exon targets	GeneOntology.obo	protein ubiquitination	0.00101079	11	241	189	0.0455228
exon targets	GeneOntology.obo	cellular protein metabolic process	0.00107805	44	1858	189	0.0455228
exon targets	GeneOntology.obo	protein metabolic process	0.00120105	51	2262	189	0.0455228
exon targets	GeneOntology.obo	positive regulation of cyclin-dependent protein kinase activity involved in G1/S	0.0013105	2	4	189	0.0455228
exon targets	GeneOntology.obo	negative regulation of glial cell proliferation	0.0013105	2	4	189	0.0455228
exon targets	GeneOntology.obo	regulation of glial cell proliferation	0.0013105	2	4	189	0.0455228
exon targets	GeneOntology.obo	protein modification by small protein conjugation	0.00174564	11	258	189	0.0455228
exon targets	GeneOntology.obo	chromosome, telomeric region	0.00177013	4	35	189	0.0455228
exon targets	KEGG_PATHWAY.hsa	MAPK signaling pathway	0.00199498	10	214	68	0.0455228
exon targets	GeneOntology.obo	regulation of cyclin-dependent protein kinase activity involved by G1/S	0.00216274	2	5	189	0.0455228
exon targets	GeneOntology.obo	CUL4 RING ubiquitin ligase complex	0.00228099	3	18	189	0.0455228
exon targets	GeneOntology.obo	response to stress	0.00230378	34	1379	189	0.0455228
exon targets	GeneOntology.obo	response to DNA damage stimulus	0.0024922	15	439	189	0.0455228
exon targets	GeneOntology.obo	peptidyl-lysine monomethylation	0.00321219	2	6	189	0.0455228
exon targets	GeneOntology.obo	positive regulation of catenin import into nucleus	0.00321219	2	6	189	0.0455228
exon targets	KEGG_PATHWAY.hsa	Renal cell carcinoma	0.00342676	5	64	68	0.0455228
exon targets	GeneOntology.obo	Cul4A-RING ubiquitin ligase complex	0.00445288	2	7	189	0.0455228
exon targets	GeneOntology.obo	protein kinase activity	0.00467944	16	516	189	0.0455228
exon targets	GeneOntology.obo	Ras protein signal transduction	0.00468598	6	104	189	0.0455228
exon targets	GeneOntology.obo	peptidyl-lysine methylation	0.00587891	2	8	189	0.0455228
exon targets	GeneOntology.obo	MHC class I receptor activity	0.00587891	2	8	189	0.0455228
exon targets	GeneOntology.obo	regulation of pseudopodium assembly	0.00587891	2	8	189	0.0455228
exon targets	GeneOntology.obo	positive regulation of pseudopodium assembly	0.00587891	2	8	189	0.0455228
exon targets	GeneOntology.obo	histone kinase activity	0.00587891	2	8	189	0.0455228
exon targets	GeneOntology.obo	positive regulation of protein complex disassembly	0.00587891	2	8	189	0.0455228
exon targets	GeneOntology.obo	regulation of mitochondrial depolarization	0.00587891	2	8	189	0.0455228
exon targets	GeneOntology.obo	protein phosphorylation	0.0059457	17	577	189	0.0455228
exon targets	GeneOntology.obo	protein modification by small protein conjugation or removal	0.00607573	11	304	189	0.0455228
exon targets	GeneOntology.obo	soluble fraction	0.0071119	10	268	189	0.0455228
exon targets	GeneOntology.obo	histone phosphorylation	0.00748451	2	9	189	0.0455228
exon targets	GeneOntology.obo	regulation of protein import into nucleus, translocation	0.00748451	2	9	189	0.0455228
exon targets	GeneOntology.obo	regulation of response to stress	0.00809584	13	406	189	0.0455228
exon targets	GeneOntology.obo	tetrapyrrole binding	0.00889584	5	85	189	0.0455228
exon targets	GeneOntology.obo	cellular response to stress	0.00925554	18	654	189	0.0455228
exon targets	GeneOntology.obo	regulation of membrane depolarization	0.00926404	2	10	189	0.0455228
exon targets	GeneOntology.obo	nitric oxide biosynthetic process	0.00926404	2	10	189	0.0455228
exon targets	GeneOntology.obo	regulation of filopodium assembly	0.00926404	2	10	189	0.0455228
exon targets	GeneOntology.obo	protein kinase A binding	0.00926404	2	10	189	0.0455228
exon targets	GeneOntology.obo	regulation of chromosome organization	0.00973871	4	56	189	0.0455228
exon targets	GeneOntology.obo	regulation of biological quality	0.010552	31	1354	189	0.0455228
exon targets	GeneOntology.obo	negative regulation of gliogenesis	0.011212	2	11	189	0.0455228
exon targets	GeneOntology.obo	positive regulation of cyclin-dependent protein kinase activity	0.011212	2	11	189	0.0455228
exon targets	GeneOntology.obo	ATPase activity, coupled	0.0112145	9	244	189	0.0455228
exon targets	GeneOntology.obo	Ras GTPase binding	0.0112311	5	90	189	0.0455228
exon targets	GeneOntology.obo	protein serine/threonine kinase activity	0.0114823	12	378	189	0.0455228
exon targets	GeneOntology.obo	phosphorylation	0.0115454	17	619	189	0.0455228
exon targets	GeneOntology.obo	ATP-dependent DNA helicase activity	0.0118958	3	32	189	0.0455228
exon targets	GeneOntology.obo	porphyrin metabolic process	0.0129437	3	33	189	0.0455228
exon targets	GeneOntology.obo	tetrapyrrole metabolic process	0.0129437	3	33	189	0.0455228
exon targets	GeneOntology.obo	monosaccharide transmembrane transporter activity	0.013323	2	12	189	0.0455228
exon targets	GeneOntology.obo	positive regulation of cellular component organization	0.01362	9	252	189	0.0455228
exon targets	GeneOntology.obo	intracellular protein transport	0.014216	11	343	189	0.0455228
exon targets	GeneOntology.obo	vacuolar part	0.014379	6	132	189	0.0455228
exon targets	GeneOntology.obo	membrane	0.0144914	88	4870	189	0.0455228
exon targets	GeneOntology.obo	methylation	0.0145465	5	96	189	0.0455228
exon targets	GeneOntology.obo	pristanate-CoA ligase activity	0.0149656	1	1	189	0.0455228
exon targets	GeneOntology.obo	oxidative deethylation	0.0149656	1	1	189	0.0455228
exon targets	GeneOntology.obo	L-amino-acid oxidase activity	0.0149656	1	1	189	0.0455228
exon targets	GeneOntology.obo	regulation of systemic arterial blood pressure by atrial natriuretic peptide	0.0149656	1	1	189	0.0455228
exon targets	GeneOntology.obo	histone H2B conserved C-terminal lysine ubiquitination	0.0149656	1	1	189	0.0455228
exon targets	GeneOntology.obo	pancreatic A cell development	0.0149656	1	1	189	0.0455228
exon targets	GeneOntology.obo	homogentisate 1,2-dioxygenase activity	0.0149656	1	1	189	0.0455228
exon targets	GeneOntology.obo	tryptophan 5-monooxygenase activity	0.0149656	1	1	189	0.0455228
exon targets	GeneOntology.obo	diamine N-acetyltransferase activity	0.0149656	1	1	189	0.0455228
exon targets	GeneOntology.obo	erythropoietin receptor activity	0.0149656	1	1	189	0.0455228
exon targets	GeneOntology.obo	hepatocyte growth factor receptor activity	0.0149656	1	1	189	0.0455228
exon targets	GeneOntology.obo	methionine synthase activity	0.0149656	1	1	189	0.0455228
exon targets	GeneOntology.obo	activation of caspase activity by protein phosphorylation	0.0149656	1	1	189	0.0455228
exon targets	GeneOntology.obo	toxin biosynthetic process	0.0149656	1	1	189	0.0455228
exon targets	GeneOntology.obo	regulation of UDP-glucose catabolic process	0.0149656	1	1	189	0.0455228
exon targets	GeneOntology.obo	negative regulation of UDP-glucose catabolic process	0.0149656	1	1	189	0.0455228
exon targets	GeneOntology.obo	DNA methylation on cytosine within a CG sequence	0.0149656	1	1	189	0.0455228
exon targets	GeneOntology.obo	response to vitamin B1	0.0149656	1	1	189	0.0455228
exon targets	GeneOntology.obo	sialic acid transmembrane transporter activity	0.0149656	1	1	189	0.0455228
exon targets	GeneOntology.obo	sialic acid transport	0.0149656	1	1	189	0.0455228
exon targets	GeneOntology.obo	sialic acid:hydrogen symporter activity	0.0149656	1	1	189	0.0455228
exon targets	GeneOntology.obo	mannose transmembrane transporter activity	0.0149656	1	1	189	0.0455228
exon targets	GeneOntology.obo	dibenzo-p-dioxin metabolic process	0.0149656	1	1	189	0.0455228
exon targets	GeneOntology.obo	heme export	0.0149656	1	1	189	0.0455228
exon targets	GeneOntology.obo	regulation of methylation-dependent chromatin silencing	0.0149656	1	1	189	0.0455228
exon targets	GeneOntology.obo	protein localization involved in establishment of planar polarity	0.0149656	1	1	189	0.0455228
exon targets	GeneOntology.obo	regulation of intermediate filament depolymerization	0.0149656	1	1	189	0.0455228
exon targets	GeneOntology.obo	positive regulation of intermediate filament depolymerization	0.0149656	1	1	189	0.0455228
exon targets	GeneOntology.obo	miRNA binding	0.0149656	1	1	189	0.0455228
exon targets	GeneOntology.obo	histone H3-Y41 phosphorylation	0.0149656	1	1	189	0.0455228
exon targets	GeneOntology.obo	histone tyrosine kinase activity	0.0149656	1	1	189	0.0455228
exon targets	GeneOntology.obo	histone kinase activity	0.0149656	1	1	189	0.0455228
exon targets	GeneOntology.obo	histone-tyrosine phosphorylation	0.0149656	1	1	189	0.0455228
exon targets	GeneOntology.obo	ATP-dependent 5'-3' DNA/RNA helicase activity	0.0149656	1	1	189	0.0455228
exon targets	GeneOntology.obo	ATP-dependent DNA/RNA helicase activity	0.0149656	1	1	189	0.0455228
exon targets	GeneOntology.obo	5'-3' DNA/RNA helicase activity	0.0149656	1	1	189	0.0455228
exon targets	GeneOntology.obo	regulation of GTP cyclohydrolase I activity	0.0149656	1	1	189	0.0455228
exon targets	GeneOntology.obo	negative regulation of GTP cyclohydrolase I activity	0.0149656	1	1	189	0.0455228
exon targets	GeneOntology.obo	GTP cyclohydrolase I binding	0.0149656	1	1	189	0.0455228
exon targets	GeneOntology.obo	dentate gyrus mossy fiber	0.0149656	1	1	189	0.0455228
exon targets	GeneOntology.obo	serotonin biosynthetic process	0.0149656	1	1	189	0.0455228
exon targets	GeneOntology.obo	5-methyltetrahydrofolate-dependent methyltransferase activity	0.0149656	1	1	189	0.0455228
exon targets	GeneOntology.obo	regulation of intermediate filament polymerization or depolymerization	0.0149656	1	1	189	0.0455228
exon targets	GeneOntology.obo	DNA (cytosine-5-)-methyltransferase activity, acting on CpG substrates	0.0149656	1	1	189	0.0455228
exon targets	GeneOntology.obo	phytanate-CoA ligase activity	0.0149656	1	1	189	0.0455228
exon targets	GeneOntology.obo	lipoprotein particle mediated signaling	0.0149656	1	1	189	0.0455228
exon targets	GeneOntology.obo	low-density lipoprotein particle mediated signaling	0.0149656	1	1	189	0.0455228
exon targets	GeneOntology.obo	adiponectin binding	0.0149656	1	1	189	0.0455228
exon targets	GeneOntology.obo	regulation of gene silencing by miRNA	0.0149656	1	1	189	0.0455228
exon targets	GeneOntology.obo	negative regulation of gene silencing by miRNA	0.0149656	1	1	189	0.0455228
exon targets	GeneOntology.obo	regulation of gene silencing by RNA	0.0149656	1	1	189	0.0455228
exon targets	GeneOntology.obo	negative regulation of gene silencing by RNA	0.0149656	1	1	189	0.0455228
exon targets	GeneOntology.obo	glycogen cell development involved in embryonic placenta development	0.0149656	1	1	189	0.0455228
exon targets	GeneOntology.obo	positive regulation of glial cell proliferation	0.0149656	1	1	189	0.0455228
exon targets	GeneOntology.obo	negative regulation of posttranscriptional gene silencing	0.0149656	1	1	189	0.0455228
exon targets	GeneOntology.obo	regulation of posttranscriptional gene silencing	0.0149656	1	1	189	0.0455228
exon targets	GeneOntology.obo	phosphate metabolic process	0.0154555	19	742	189	0.0455228
exon targets	GeneOntology.obo	phosphorus metabolic process	0.0154555	19	742	189	0.0455228
exon targets	KEGG_PATHWAY.hsa	Tryptophan metabolism	0.0154708	3	33	68	0.0455228
exon targets	GeneOntology.obo	positive regulation of biological process	0.0155535	42	2027	189	0.0455228
exon targets	GeneOntology.obo	peptide hormone processing	0.0155918	2	13	189	0.0455228
exon targets	GeneOntology.obo	regulation of telomere maintenance	0.0155918	2	13	189	0.0455228
exon targets	GeneOntology.obo	N-terminal protein amino acid modification	0.0155918	2	13	189	0.0455228
exon targets	GeneOntology.obo	regulation of catenin import into nucleus	0.0155918	2	13	189	0.0455228
exon targets	GeneOntology.obo	positive regulation of tyrosine phosphorylation of Stat3 protein	0.0155918	2	13	189	0.0455228
exon targets	GeneOntology.obo	lysosomal membrane	0.016427	5	99	189	0.0455228
exon targets	GeneOntology.obo	small GTPase binding	0.016427	5	99	189	0.0455228
exon targets	KEGG_PATHWAY.hsa	Cysteine and methionine metabolism	0.0167755	3	34	68	0.0455228
exon targets	GeneOntology.obo	nuclear chromosome, telomeric region	0.0180132	2	14	189	0.0455228
exon targets	GeneOntology.obo	MHC class I protein complex	0.0180132	2	14	189	0.0455228
exon targets	GeneOntology.obo	regulation of glucose metabolic process	0.0203146	3	39	189	0.0456374
exon targets	GeneOntology.obo	cation homeostasis	0.020463	8	226	189	0.0456374
exon targets	GeneOntology.obo	antigen processing and presentation of peptide antigen via MHC class I	0.0205822	2	15	189	0.0456374
exon targets	GeneOntology.obo	telomeric DNA binding	0.0205822	2	15	189	0.0456374
exon targets	GeneOntology.obo	positive regulation of catabolic process	0.0207062	4	70	189	0.0456374
exon targets	GeneOntology.obo	iron ion binding	0.0211651	6	144	189	0.0456374
exon targets	GeneOntology.obo	cellular aromatic compound metabolic process	0.0211651	6	144	189	0.0456374
exon targets	GeneOntology.obo	response to radiation	0.0213021	7	185	189	0.0456374
exon targets	GeneOntology.obo	DNA helicase activity	0.0217254	3	40	189	0.0456374
exon targets	GeneOntology.obo	drug metabolic process	0.0232939	2	16	189	0.0462904
exon targets	GeneOntology.obo	negative regulation of JNK cascade	0.0232939	2	16	189	0.0462904
exon targets	GeneOntology.obo	localization within membrane	0.0232939	2	16	189	0.0462904
exon targets	GeneOntology.obo	phosphotransferase activity, alcohol group as acceptor	0.0234834	16	619	189	0.0462904
exon targets	KEGG_PATHWAY.hsa	Endocytosis	0.0246806	7	180	68	0.0462904
exon targets	GeneOntology.obo	clathrin coated vesicle membrane	0.0247038	3	42	189	0.0462904
exon targets	GeneOntology.obo	translation factor activity, nucleic acid binding	0.0248252	4	74	189	0.0462904
exon targets	GeneOntology.obo	homeostatic process	0.0248848	15	572	189	0.0462904
exon targets	KEGG_PATHWAY.hsa	Nucleotide excision repair	0.0258692	3	40	68	0.0462904
exon targets	GeneOntology.obo	translation elongation factor activity	0.0261435	2	17	189	0.0462904
exon targets	GeneOntology.obo	heme biosynthetic process	0.0261435	2	17	189	0.0462904
exon targets	GeneOntology.obo	regulation of cellular carbohydrate catabolic process	0.0261435	2	17	189	0.0462904
exon targets	GeneOntology.obo	regulation of carbohydrate catabolic process	0.0261435	2	17	189	0.0462904
exon targets	GeneOntology.obo	regulation of tyrosine phosphorylation of Stat3 protein	0.0261435	2	17	189	0.0462904
exon targets	GeneOntology.obo	transcription-coupled nucleotide-excision repair	0.0262715	3	43	189	0.0462904
exon targets	GeneOntology.obo	carboxylic acid binding	0.0264272	5	112	189	0.0462904
exon targets	GeneOntology.obo	regulation of homeostatic process	0.0264272	5	112	189	0.0462904
exon targets	GeneOntology.obo	proteasomal ubiquitin-dependent protein catabolic process	0.0267325	6	152	189	0.0462904
exon targets	GeneOntology.obo	cullin-RING ubiquitin ligase complex	0.0270572	4	76	189	0.0462904
exon targets	GeneOntology.obo	GTPase binding	0.027327	5	113	189	0.0462904
exon targets	GeneOntology.obo	proteasomal protein catabolic process	0.0274905	6	153	189	0.0462904
exon targets	GeneOntology.obo	response to stimulus	0.0277229	70	3831	189	0.0462904
exon targets	GeneOntology.obo	enzyme binding	0.0279982	17	685	189	0.0462904
exon targets	GeneOntology.obo	serine-type endopeptidase activity	0.0282168	4	77	189	0.0462904
exon targets	GeneOntology.obo	aromatic amino acid family metabolic process	0.0291263	2	18	189	0.0462904
exon targets	GeneOntology.obo	positive regulation of glucose metabolic process	0.0291263	2	18	189	0.0462904
exon targets	GeneOntology.obo	response to testosterone stimulus	0.0291263	2	18	189	0.0462904
exon targets	GeneOntology.obo	ribosome binding	0.0291263	2	18	189	0.0462904
exon targets	GeneOntology.obo	regulation of lipid catabolic process	0.0291263	2	18	189	0.0462904
exon targets	KEGG_PATHWAY.hsa	Lysosome	0.0291316	5	108	68	0.0462904
exon targets	GeneOntology.obo	vacuolar membrane	0.0291847	5	115	189	0.0462904
exon targets	GeneOntology.obo	protein auto-ADP-ribosylation	0.0294855	1	2	189	0.0462904
exon targets	GeneOntology.obo	Y chromosome	0.0294855	1	2	189	0.0462904
exon targets	GeneOntology.obo	RNA polymerase II core binding	0.0294855	1	2	189	0.0462904
exon targets	GeneOntology.obo	cellular hypotonic response	0.0294855	1	2	189	0.0462904
exon targets	GeneOntology.obo	cellular response to zinc ion	0.0294855	1	2	189	0.0462904
exon targets	GeneOntology.obo	PAS complex	0.0294855	1	2	189	0.0462904
exon targets	GeneOntology.obo	glyceraldehyde-3-phosphate dehydrogenase (NAD+) (phosphorylating) activity	0.0294855	1	2	189	0.0462904
exon targets	GeneOntology.obo	phosphoserine phosphatase activity	0.0294855	1	2	189	0.0462904
exon targets	GeneOntology.obo	androgen binding	0.0294855	1	2	189	0.0462904
exon targets	GeneOntology.obo	calcineurin complex	0.0294855	1	2	189	0.0462904
exon targets	GeneOntology.obo	annulate lamellae	0.0294855	1	2	189	0.0462904
exon targets	GeneOntology.obo	translational frameshifting	0.0294855	1	2	189	0.0462904
exon targets	GeneOntology.obo	hypotonic response	0.0294855	1	2	189	0.0462904
exon targets	GeneOntology.obo	STAT protein import into nucleus	0.0294855	1	2	189	0.0462904
exon targets	GeneOntology.obo	glyceraldehyde-3-phosphate dehydrogenase activity	0.0294855	1	2	189	0.0462904
exon targets	GeneOntology.obo	homocysteine S-methyltransferase activity	0.0294855	1	2	189	0.0462904
exon targets	GeneOntology.obo	benzodiazepine receptor activity	0.0294855	1	2	189	0.0462904
exon targets	GeneOntology.obo	regulation of asymmetric cell division	0.0294855	1	2	189	0.0462904
exon targets	GeneOntology.obo	pathogenesis	0.0294855	1	2	189	0.0462904
exon targets	GeneOntology.obo	positive regulation of triglyceride catabolic process	0.0294855	1	2	189	0.0462904
exon targets	GeneOntology.obo	regulation of triglyceride catabolic process	0.0294855	1	2	189	0.0462904
exon targets	GeneOntology.obo	O-glycan processing	0.0294855	1	2	189	0.0462904
exon targets	GeneOntology.obo	single-stranded DNA-dependent ATP-dependent DNA helicase activity	0.0294855	1	2	189	0.0462904
exon targets	GeneOntology.obo	regulation of heart induction by regulation of canonical Wnt receptor signaling pathway	0.0294855	1	2	189	0.0462904
exon targets	GeneOntology.obo	intermediate filament binding	0.0294855	1	2	189	0.0462904
exon targets	GeneOntology.obo	Edg-2 lysophosphatidic acid receptor binding	0.0294855	1	2	189	0.0462904
exon targets	GeneOntology.obo	endothelial differentiation G-protein coupled receptor binding	0.0294855	1	2	189	0.0462904
exon targets	GeneOntology.obo	negative regulation of fatty acid beta-oxidation	0.0294855	1	2	189	0.0462904
exon targets	GeneOntology.obo	positive regulation of myelination	0.0294855	1	2	189	0.0462904
exon targets	GeneOntology.obo	DNA/RNA helicase activity	0.0294855	1	2	189	0.0462904
exon targets	GeneOntology.obo	protein kinase A catalytic subunit binding	0.0294855	1	2	189	0.0462904
exon targets	GeneOntology.obo	Ku70:Ku80 complex	0.0294855	1	2	189	0.0462904
exon targets	GeneOntology.obo	indole-containing compound biosynthetic process	0.0294855	1	2	189	0.0462904
exon targets	GeneOntology.obo	establishment of body hair or bristle planar orientation	0.0294855	1	2	189	0.0462904
exon targets	GeneOntology.obo	establishment of body hair planar orientation	0.0294855	1	2	189	0.0462904
exon targets	GeneOntology.obo	hepatocyte growth factor receptor signaling pathway	0.0294855	1	2	189	0.0462904
exon targets	GeneOntology.obo	positive regulation of translational termination	0.0294855	1	2	189	0.0462904
exon targets	GeneOntology.obo	positive regulation of translational elongation	0.0294855	1	2	189	0.0462904
exon targets	GeneOntology.obo	peptide-O-fucosyltransferase activity	0.0294855	1	2	189	0.0462904
exon targets	GeneOntology.obo	indolalkylamine biosynthetic process	0.0294855	1	2	189	0.0462904
exon targets	GeneOntology.obo	S-adenosylmethioninamine metabolic process	0.0294855	1	2	189	0.0462904
exon targets	GeneOntology.obo	5'-deoxyribose-5-phosphate lyase activity	0.0294855	1	2	189	0.0462904
exon targets	GeneOntology.obo	positive regulation of nitric-oxide synthase 2 biosynthetic process	0.0294855	1	2	189	0.0462904
exon targets	GeneOntology.obo	negative regulation of mitochondrial depolarization	0.0294855	1	2	189	0.0462904
exon targets	GeneOntology.obo	cardiac cell fate determination	0.0294855	1	2	189	0.0462904
exon targets	GeneOntology.obo	lateral sprouting involved in lung morphogenesis	0.0294855	1	2	189	0.0462904
exon targets	GeneOntology.obo	orthogonal dichotomous subdivision of terminal units involved in lung branching morphogenesis	0.0294855	1	2	189	0.0462904
exon targets	GeneOntology.obo	planar dichotomous subdivision of terminal units involved in lung branching morphogenesis	0.0294855	1	2	189	0.0462904
exon targets	GeneOntology.obo	contact inhibition	0.0294855	1	2	189	0.0462904
exon targets	GeneOntology.obo	positive regulation of growth hormone receptor signaling pathway	0.0294855	1	2	189	0.0462904
exon targets	GeneOntology.obo	regulation of growth hormone receptor signaling pathway	0.0294855	1	2	189	0.0462904
exon targets	GeneOntology.obo	head morphogenesis	0.0294855	1	2	189	0.0462904
exon targets	GeneOntology.obo	cell fraction	0.0295017	20	850	189	0.0462904
exon targets	KEGG_PATHWAY.hsa	Linoleic acid metabolism	0.0297875	2	17	68	0.0462904
exon targets	GeneOntology.obo	heme binding	0.0306238	4	79	189	0.0462904
exon targets	GeneOntology.obo	regulation of carbohydrate metabolic process	0.0312869	3	46	189	0.0462904
exon targets	GeneOntology.obo	regulation of cellular carbohydrate metabolic process	0.0312869	3	46	189	0.0462904
exon targets	KEGG_PATHWAY.hsa	Caffeine metabolism	0.0317231	1	2	68	0.0462904
exon targets	GeneOntology.obo	negative regulation of stress-activated protein kinase signaling cascade	0.0322378	2	19	189	0.0462904
exon targets	GeneOntology.obo	endosome to lysosome transport	0.0322378	2	19	189	0.0462904
exon targets	GeneOntology.obo	antigen processing and presentation of peptide antigen	0.0322378	2	19	189	0.0462904
exon targets	GeneOntology.obo	regulation of survival gene product expression	0.0322378	2	19	189	0.0462904
exon targets	GeneOntology.obo	ion homeostasis	0.0328748	9	294	189	0.0462904
exon targets	GeneOntology.obo	regulation of hormone levels	0.0341724	5	120	189	0.0462904
exon targets	GeneOntology.obo	macromolecule metabolic process	0.035074	70	3874	189	0.0462904
exon targets	GeneOntology.obo	protein O-linked glycosylation	0.0354734	2	20	189	0.0462904
exon targets	GeneOntology.obo	RNA stabilization	0.0354734	2	20	189	0.0462904
exon targets	GeneOntology.obo	mRNA stabilization	0.0354734	2	20	189	0.0462904
exon targets	GeneOntology.obo	nitric oxide metabolic process	0.0354734	2	20	189	0.0462904
exon targets	GeneOntology.obo	sugar transmembrane transporter activity	0.0354734	2	20	189	0.0462904
exon targets	GeneOntology.obo	positive regulation of cellular process	0.0360105	37	1844	189	0.0462904
exon targets	GeneOntology.obo	cell fate commitment	0.0367675	3	49	189	0.0463326
exon targets	GeneOntology.obo	positive regulation of cellular carbohydrate metabolic process	0.0388287	2	21	189	0.0466206
exon targets	GeneOntology.obo	regulation of gliogenesis	0.0388287	2	21	189	0.0466206
exon targets	GeneOntology.obo	aromatic compound catabolic process	0.0388287	2	21	189	0.0466206
exon targets	GeneOntology.obo	positive regulation of tyrosine phosphorylation of STAT protein	0.0388287	2	21	189	0.0466206
exon targets	GeneOntology.obo	positive regulation of carbohydrate metabolic process	0.0388287	2	21	189	0.0466206
exon targets	GeneOntology.obo	macromolecule methylation	0.0399782	4	86	189	0.0466206
exon targets	GeneOntology.obo	regulation of cellular catabolic process	0.040062	9	305	189	0.0466206
exon targets	GeneOntology.obo	amino acid binding	0.0406765	3	51	189	0.0466206
exon targets	GeneOntology.obo	regulation of ion homeostasis	0.0406765	3	51	189	0.0466206
exon targets	KEGG_PATHWAY.hsa	Antigen processing and presentation	0.0413641	3	48	68	0.0466206
exon targets	GeneOntology.obo	S-adenosylmethionine-dependent methyltransferase activity	0.0414333	4	87	189	0.0466206
exon targets	GeneOntology.obo	cellular nitrogen compound biosynthetic process	0.041475	9	307	189	0.0466206
exon targets	GeneOntology.obo	cellular macromolecule metabolic process	0.0418673	64	3527	189	0.0466206
exon targets	GeneOntology.obo	cellular response to stimulus	0.0421247	53	2840	189	0.0466206
exon targets	GeneOntology.obo	ATPase activity	0.042194	9	308	189	0.0466206
exon targets	GeneOntology.obo	kinase activity	0.0422769	16	667	189	0.0466206
exon targets	GeneOntology.obo	MHC protein complex	0.0422996	2	22	189	0.0466206
exon targets	GeneOntology.obo	negative regulation of neurogenesis	0.0427067	3	52	189	0.0466206
exon targets	GeneOntology.obo	regulation of defense response to virus	0.0427067	3	52	189	0.0466206
exon targets	GeneOntology.obo	hormone metabolic process	0.0429181	4	88	189	0.0466206
exon targets	GeneOntology.obo	chromosome	0.0434916	8	262	189	0.0466206
exon targets	GeneOntology.obo	response to UV-A	0.0442283	1	3	189	0.0466206
exon targets	GeneOntology.obo	basal transcription machinery binding	0.0442283	1	3	189	0.0466206
exon targets	GeneOntology.obo	basal RNA polymerase II transcription machinery binding	0.0442283	1	3	189	0.0466206
exon targets	GeneOntology.obo	cellular response to osmotic stress	0.0442283	1	3	189	0.0466206
exon targets	GeneOntology.obo	opioid peptide activity	0.0442283	1	3	189	0.0466206
exon targets	GeneOntology.obo	cellular response to interleukin-12	0.0442283	1	3	189	0.0466206
exon targets	GeneOntology.obo	maternal placenta development	0.0442283	1	3	189	0.0466206
exon targets	GeneOntology.obo	microtubule anchoring at microtubule organizing center	0.0442283	1	3	189	0.0466206
exon targets	GeneOntology.obo	minus-end-directed organelle transport along microtubule	0.0442283	1	3	189	0.0466206
exon targets	GeneOntology.obo	BMP signaling pathway involved in heart induction	0.0442283	1	3	189	0.0466206
exon targets	GeneOntology.obo	calcium-dependent protein serine/threonine phosphatase activity	0.0442283	1	3	189	0.0466206
exon targets	GeneOntology.obo	uracil DNA N-glycosylase activity	0.0442283	1	3	189	0.0466206
exon targets	GeneOntology.obo	iron ion transmembrane transporter activity	0.0442283	1	3	189	0.0466206
exon targets	GeneOntology.obo	ciliary neurotrophic factor receptor binding	0.0442283	1	3	189	0.0466206
exon targets	GeneOntology.obo	hemoglobin complex	0.0442283	1	3	189	0.0466206
exon targets	GeneOntology.obo	eukaryotic translation initiation factor 2 complex	0.0442283	1	3	189	0.0466206
exon targets	GeneOntology.obo	positive regulation of necrotic cell death	0.0442283	1	3	189	0.0466206
exon targets	GeneOntology.obo	regulation of Schwann cell proliferation	0.0442283	1	3	189	0.0466206
exon targets	GeneOntology.obo	negative regulation of Schwann cell proliferation	0.0442283	1	3	189	0.0466206
exon targets	GeneOntology.obo	phosphatidylinositol-3,4,5-trisphosphate 3-phosphatase activity	0.0442283	1	3	189	0.0466206
exon targets	GeneOntology.obo	peptidyl-methionine modification	0.0442283	1	3	189	0.0466206
exon targets	GeneOntology.obo	positive regulation of telomere maintenance via telomerase	0.0442283	1	3	189	0.0466206
exon targets	GeneOntology.obo	negative regulation of Rac protein signal transduction	0.0442283	1	3	189	0.0466206
exon targets	GeneOntology.obo	caffeine oxidase activity	0.0442283	1	3	189	0.0466206
exon targets	GeneOntology.obo	interleukin-12-mediated signaling pathway	0.0442283	1	3	189	0.0466206
exon targets	GeneOntology.obo	oxidoreductase activity, acting on CH or CH2 groups, quinone or similar compound as acceptor	0.0442283	1	3	189	0.0466206
exon targets	GeneOntology.obo	phosphatidylinositol trisphosphate phosphatase activity	0.0442283	1	3	189	0.0466206
exon targets	GeneOntology.obo	iron ion transmembrane transport	0.0442283	1	3	189	0.0466206
exon targets	GeneOntology.obo	ATP-dependent 5'-3' DNA helicase activity	0.0442283	1	3	189	0.0466206
exon targets	GeneOntology.obo	RNA polymerase core enzyme binding	0.0442283	1	3	189	0.0466206
exon targets	GeneOntology.obo	very long-chain fatty acid catabolic process	0.0442283	1	3	189	0.0466206
exon targets	GeneOntology.obo	activation of JAK2 kinase activity	0.0442283	1	3	189	0.0466206
exon targets	GeneOntology.obo	establishment of planar polarity of embryonic epithelium	0.0442283	1	3	189	0.0466206
exon targets	GeneOntology.obo	myoblast cell fate commitment	0.0442283	1	3	189	0.0466206
exon targets	GeneOntology.obo	unmethylated CpG binding	0.0442283	1	3	189	0.0466206
exon targets	GeneOntology.obo	negative regulation of protein export from nucleus	0.0442283	1	3	189	0.0466206
exon targets	GeneOntology.obo	negative regulation of fatty acid oxidation	0.0442283	1	3	189	0.0466206
exon targets	GeneOntology.obo	homocysteine metabolic process	0.0442283	1	3	189	0.0466206
exon targets	GeneOntology.obo	BMP signaling pathway involved in heart development	0.0442283	1	3	189	0.0466206
exon targets	GeneOntology.obo	dichotomous subdivision of terminal units involved in lung branching	0.0442283	1	3	189	0.0466206
exon targets	GeneOntology.obo	cellular metal ion homeostasis	0.0446641	6	172	189	0.0466206
exon targets	GeneOntology.obo	cellular response to type I interferon	0.0447869	3	53	189	0.0466206
exon targets	GeneOntology.obo	germ cell development	0.0447869	3	53	189	0.0466206
exon targets	GeneOntology.obo	positive regulation of cellular catabolic process	0.0447869	3	53	189	0.0466206
exon targets	GeneOntology.obo	type I interferon-mediated signaling pathway	0.0447869	3	53	189	0.0466206
exon targets	KEGG_PATHWAY.hsa	Fc gamma R-mediated phagocytosis	0.045477	4	84	68	0.0471259
exon targets	GeneOntology.obo	porphyrin biosynthetic process	0.0458819	2	23	189	0.0471259
exon targets	GeneOntology.obo	oxygen binding	0.0458819	2	23	189	0.0471259
exon targets	GeneOntology.obo	erythrocyte differentiation	0.0458819	2	23	189	0.0471259
exon targets	GeneOntology.obo	tetrapyrrole biosynthetic process	0.0458819	2	23	189	0.0471259
exon targets	GeneOntology.obo	protein targeting	0.0467885	6	174	189	0.0478739
exon targets	GeneOntology.obo	homophilic cell adhesion	0.0469167	3	54	189	0.0478882
exon targets	GeneOntology.obo	response to type I interferon	0.0469167	3	54	189	0.0478882
exon targets	KEGG_PATHWAY.hsa	Graft-versus-host disease	0.0480604	2	22	68	0.0487432
exon targets	GeneOntology.obo	heme metabolic process	0.0495714	2	24	189	0.0495714
exon targets	GeneOntology.obo	positive regulation of JAK-STAT cascade	0.0495714	2	24	189	0.0495714

## Sheet: TF targets
DataSet	Attribute Table	Attribute	pValue	Module Annotated	Total Annotated	Module Size	qValue
TF targets	GeneOntology.obo	phagolysosome assembly	0.00012912	2	2	144	0.0312781
TF targets	GeneOntology.obo	S phase of mitotic cell cycle	0.000205965	7	106	144	0.0312781
TF targets	GeneOntology.obo	S phase	0.000218309	7	107	144	0.0312781
TF targets	GeneOntology.obo	vasodilation	0.000481954	3	14	144	0.0455228
TF targets	GeneOntology.obo	cellular homeostasis	0.000569376	12	344	144	0.0455228
TF targets	GeneOntology.obo	homeostatic process	0.000808359	16	572	144	0.0455228
TF targets	GeneOntology.obo	cellular process	0.00261319	112	8442	144	0.0455228
TF targets	GeneOntology.obo	cellular ion homeostasis	0.00317502	9	263	144	0.0455228
TF targets	GeneOntology.obo	G1/S transition of mitotic cell cycle	0.00343959	6	128	144	0.0455228
TF targets	GeneOntology.obo	phagocytic vesicle membrane	0.00345611	2	8	144	0.0455228
TF targets	GeneOntology.obo	cellular chemical homeostasis	0.00405875	9	273	144	0.0455228
TF targets	GeneOntology.obo	nitric oxide mediated signal transduction	0.00441043	2	9	144	0.0455228
TF targets	GeneOntology.obo	negative regulation of cell proliferation	0.00452468	10	330	144	0.0455228
TF targets	GeneOntology.obo	regulation of tube size	0.00516586	3	31	144	0.0455228
TF targets	GeneOntology.obo	regulation of blood vessel size	0.00516586	3	31	144	0.0455228
TF targets	GeneOntology.obo	vesicle fusion	0.00547196	2	10	144	0.0455228
TF targets	GeneOntology.obo	endocytic vesicle membrane	0.00616723	3	33	144	0.0455228
TF targets	GeneOntology.obo	protein binding, bridging	0.00618234	5	102	144	0.0455228
TF targets	GeneOntology.obo	ion homeostasis	0.00653611	9	294	144	0.0455228
TF targets	GeneOntology.obo	cellular cation homeostasis	0.0067984	7	194	144	0.0455228
TF targets	GeneOntology.obo	cellular metabolic process	0.00756288	71	4931	144	0.0455228
TF targets	GeneOntology.obo	positive regulation of ubiquitin-protein ligase activity involved in mitotic cell cycle	0.00790283	4	69	144	0.0455228
TF targets	GeneOntology.obo	SCF-dependent proteasomal ubiquitin-dependent protein catabolic process	0.00790656	2	12	144	0.0455228
TF targets	GeneOntology.obo	binding, bridging	0.008453	5	110	144	0.0455228
TF targets	GeneOntology.obo	vascular process in circulatory system	0.00983035	3	39	144	0.0455228
TF targets	GeneOntology.obo	regulation of ubiquitin-protein ligase activity involved in mitotic cell cycle	0.0100702	4	74	144	0.0455228
TF targets	GeneOntology.obo	Golgi apparatus	0.010167	16	740	144	0.0455228
TF targets	GeneOntology.obo	positive regulation of ubiquitin-protein ligase activity	0.0110349	4	76	144	0.0455228
TF targets	GeneOntology.obo	nitric oxide binding	0.0114023	1	1	144	0.0455228
TF targets	GeneOntology.obo	negative regulation of monocyte chemotactic protein-1 production	0.0114023	1	1	144	0.0455228
TF targets	GeneOntology.obo	neuronal RNA granule	0.0114023	1	1	144	0.0455228
TF targets	GeneOntology.obo	antimicrobial peptide secretion	0.0114023	1	1	144	0.0455228
TF targets	GeneOntology.obo	antibacterial peptide secretion	0.0114023	1	1	144	0.0455228
TF targets	GeneOntology.obo	argininosuccinate lyase activity	0.0114023	1	1	144	0.0455228
TF targets	GeneOntology.obo	RNA-directed RNA polymerase activity	0.0114023	1	1	144	0.0455228
TF targets	GeneOntology.obo	phenylethanolamine N-methyltransferase activity	0.0114023	1	1	144	0.0455228
TF targets	GeneOntology.obo	6,7-dihydropteridine reductase activity	0.0114023	1	1	144	0.0455228
TF targets	GeneOntology.obo	glucocorticoid receptor activity	0.0114023	1	1	144	0.0455228
TF targets	GeneOntology.obo	nucleolus organizer region	0.0114023	1	1	144	0.0455228
TF targets	GeneOntology.obo	snRNP protein import into nucleus	0.0114023	1	1	144	0.0455228
TF targets	GeneOntology.obo	positive regulation of transcription on exit from mitosis	0.0114023	1	1	144	0.0455228
TF targets	GeneOntology.obo	endomitotic cell cycle	0.0114023	1	1	144	0.0455228
TF targets	GeneOntology.obo	acyl carnitine transport	0.0114023	1	1	144	0.0455228
TF targets	GeneOntology.obo	N-acetyllactosaminide alpha-2,3-sialyltransferase activity	0.0114023	1	1	144	0.0455228
TF targets	GeneOntology.obo	detection of hexose stimulus	0.0114023	1	1	144	0.0455228
TF targets	GeneOntology.obo	detection of carbohydrate stimulus	0.0114023	1	1	144	0.0455228
TF targets	GeneOntology.obo	negative regulation of tumor necrosis factor-mediated signaling pathway	0.0114023	1	1	144	0.0455228
TF targets	GeneOntology.obo	manganese-transporting ATPase activity	0.0114023	1	1	144	0.0455228
TF targets	GeneOntology.obo	positive regulation of receptor catabolic process	0.0114023	1	1	144	0.0455228
TF targets	GeneOntology.obo	cellular manganese ion homeostasis	0.0114023	1	1	144	0.0455228
TF targets	GeneOntology.obo	negative regulation of chemokine production	0.0114023	1	1	144	0.0455228
TF targets	GeneOntology.obo	Golgi calcium ion homeostasis	0.0114023	1	1	144	0.0455228
TF targets	GeneOntology.obo	Golgi calcium ion transport	0.0114023	1	1	144	0.0455228
TF targets	GeneOntology.obo	nucleolar chromatin	0.0114023	1	1	144	0.0455228
TF targets	GeneOntology.obo	common myeloid progenitor cell proliferation	0.0114023	1	1	144	0.0455228
TF targets	GeneOntology.obo	nitric oxide storage	0.0114023	1	1	144	0.0455228
TF targets	GeneOntology.obo	S-nitrosoglutathione binding	0.0114023	1	1	144	0.0455228
TF targets	GeneOntology.obo	dinitrosyl-iron complex binding	0.0114023	1	1	144	0.0455228
TF targets	GeneOntology.obo	positive regulation of RNA splicing	0.0114023	1	1	144	0.0455228
TF targets	GeneOntology.obo	positive regulation of low-density lipoprotein particle receptor catabolic process	0.0114023	1	1	144	0.0455228
TF targets	GeneOntology.obo	positive regulation of superoxide anion generation	0.0114023	1	1	144	0.0455228
TF targets	GeneOntology.obo	detection of monosaccharide stimulus	0.0114023	1	1	144	0.0455228
TF targets	GeneOntology.obo	intermediate-density lipoprotein particle	0.0114023	1	1	144	0.0455228
TF targets	GeneOntology.obo	glucocorticoid mediated signaling pathway	0.0114023	1	1	144	0.0455228
TF targets	GeneOntology.obo	D-serine transport	0.0114023	1	1	144	0.0455228
TF targets	GeneOntology.obo	arginine biosynthetic process via ornithine	0.0114023	1	1	144	0.0455228
TF targets	GeneOntology.obo	metal chelating activity	0.0114023	1	1	144	0.0455228
TF targets	GeneOntology.obo	detection of glucose	0.0114023	1	1	144	0.0455228
TF targets	GeneOntology.obo	negative regulation of actin nucleation	0.0114023	1	1	144	0.0455228
TF targets	GeneOntology.obo	manganese ion homeostasis	0.0114023	1	1	144	0.0455228
TF targets	GeneOntology.obo	anaphase-promoting complex-dependent proteasomal ubiquitin-dependent protein catabolic process	0.0115388	4	77	144	0.0455228
TF targets	GeneOntology.obo	protein catabolic process	0.0120467	3	42	144	0.0455228
TF targets	GeneOntology.obo	chemical homeostasis	0.0121086	10	382	144	0.0455228
TF targets	GeneOntology.obo	T cell homeostasis	0.0123006	2	15	144	0.0455228
TF targets	GeneOntology.obo	cell cortex	0.0125905	4	79	144	0.0455228
TF targets	GeneOntology.obo	lamellipodium	0.0125905	4	79	144	0.0455228
TF targets	GeneOntology.obo	positive regulation of ligase activity	0.0125905	4	79	144	0.0455228
TF targets	GeneOntology.obo	cellular metal ion homeostasis	0.0139321	6	172	144	0.0455228
TF targets	GeneOntology.obo	regulation of cell proliferation	0.0148883	15	707	144	0.0455228
TF targets	GeneOntology.obo	cation homeostasis	0.0149237	7	226	144	0.0455228
TF targets	GeneOntology.obo	establishment of organelle localization	0.0163295	3	47	144	0.0455228
TF targets	GeneOntology.obo	metal ion homeostasis	0.0166596	6	179	144	0.0455228
TF targets	GeneOntology.obo	regulation of cellular process	0.0170816	76	5518	144	0.0455228
TF targets	GeneOntology.obo	metabolic process	0.0173591	75	5435	144	0.0455228
TF targets	GeneOntology.obo	spliceosome assembly	0.0175286	2	18	144	0.0455228
TF targets	GeneOntology.obo	beta-amyloid binding	0.0175286	2	18	144	0.0455228
TF targets	GeneOntology.obo	cytoplasmic vesicle membrane	0.0179341	6	182	144	0.0455228
TF targets	GeneOntology.obo	regulation of ubiquitin-protein ligase activity	0.0180737	4	88	144	0.0455228
TF targets	GeneOntology.obo	regulation of biological quality	0.0187879	24	1354	144	0.0456176
TF targets	GeneOntology.obo	primary metabolic process	0.0188349	69	4938	144	0.0456176
TF targets	GeneOntology.obo	negative regulation of blood coagulation	0.019446	2	19	144	0.0456374
TF targets	GeneOntology.obo	regulation of ligase activity	0.0201844	4	91	144	0.0456374
TF targets	GeneOntology.obo	nucleic acid binding	0.0203012	39	2498	144	0.0456374
TF targets	GeneOntology.obo	cytoplasmic vesicle part	0.0204804	7	241	144	0.0456374
TF targets	GeneOntology.obo	organelle fusion	0.0214471	2	20	144	0.0456374
TF targets	GeneOntology.obo	negative regulation of coagulation	0.0214471	2	20	144	0.0456374
TF targets	GeneOntology.obo	biological regulation	0.0216179	82	6091	144	0.0456374
TF targets	GeneOntology.obo	vesicle membrane	0.0221563	6	191	144	0.0456374
TF targets	GeneOntology.obo	Stn1-Ten1 complex	0.0225464	1	2	144	0.0456374
TF targets	GeneOntology.obo	very-low-density lipoprotein particle receptor binding	0.0225464	1	2	144	0.0456374
TF targets	GeneOntology.obo	condensed chromosome inner kinetochore	0.0225464	1	2	144	0.0456374
TF targets	GeneOntology.obo	lysophospholipid acyltransferase activity	0.0225464	1	2	144	0.0456374
TF targets	GeneOntology.obo	regulation of monocyte chemotactic protein-1 production	0.0225464	1	2	144	0.0456374
TF targets	GeneOntology.obo	left/right axis specification	0.0225464	1	2	144	0.0456374
TF targets	GeneOntology.obo	response to dietary excess	0.0225464	1	2	144	0.0456374
TF targets	GeneOntology.obo	type B pancreatic cell differentiation	0.0225464	1	2	144	0.0456374
TF targets	GeneOntology.obo	aconitate hydratase activity	0.0225464	1	2	144	0.0456374
TF targets	GeneOntology.obo	ADP-ribosylarginine hydrolase activity	0.0225464	1	2	144	0.0456374
TF targets	GeneOntology.obo	heme oxygenase (decyclizing) activity	0.0225464	1	2	144	0.0456374
TF targets	GeneOntology.obo	gonadotropin-releasing hormone receptor activity	0.0225464	1	2	144	0.0456374
TF targets	GeneOntology.obo	collagen type I	0.0225464	1	2	144	0.0456374
TF targets	GeneOntology.obo	prolactin receptor binding	0.0225464	1	2	144	0.0456374
TF targets	GeneOntology.obo	ornithine metabolic process	0.0225464	1	2	144	0.0456374
TF targets	GeneOntology.obo	phosphatidylglycerol biosynthetic process	0.0225464	1	2	144	0.0456374
TF targets	GeneOntology.obo	heme oxidation	0.0225464	1	2	144	0.0456374
TF targets	GeneOntology.obo	JAK pathway signal transduction adaptor activity	0.0225464	1	2	144	0.0456374
TF targets	GeneOntology.obo	response to iron(II) ion	0.0225464	1	2	144	0.0456374
TF targets	GeneOntology.obo	positive regulation of triglyceride catabolic process	0.0225464	1	2	144	0.0456374
TF targets	GeneOntology.obo	regulation of triglyceride catabolic process	0.0225464	1	2	144	0.0456374
TF targets	GeneOntology.obo	acyl carnitine transporter activity	0.0225464	1	2	144	0.0456374
TF targets	GeneOntology.obo	amidine-lyase activity	0.0225464	1	2	144	0.0456374
TF targets	GeneOntology.obo	NEDD8 activating enzyme activity	0.0225464	1	2	144	0.0456374
TF targets	GeneOntology.obo	iron-responsive element binding	0.0225464	1	2	144	0.0456374
TF targets	GeneOntology.obo	prenylcysteine catabolic process	0.0225464	1	2	144	0.0456374
TF targets	GeneOntology.obo	prenylcysteine metabolic process	0.0225464	1	2	144	0.0456374
TF targets	GeneOntology.obo	cardiolipin metabolic process	0.0225464	1	2	144	0.0456374
TF targets	GeneOntology.obo	cardiolipin biosynthetic process	0.0225464	1	2	144	0.0456374
TF targets	GeneOntology.obo	sodium ion binding	0.0225464	1	2	144	0.0456374
TF targets	GeneOntology.obo	regulation of hippo signaling cascade	0.0225464	1	2	144	0.0456374
TF targets	GeneOntology.obo	uropod organization	0.0225464	1	2	144	0.0456374
TF targets	GeneOntology.obo	lysophosphatidic acid acyltransferase activity	0.0225464	1	2	144	0.0456374
TF targets	GeneOntology.obo	phosphatidylglycerol metabolic process	0.0225464	1	2	144	0.0456374
TF targets	GeneOntology.obo	citrate hydro-lyase (cis-aconitate-forming) activity	0.0225464	1	2	144	0.0456374
TF targets	GeneOntology.obo	isocitrate hydro-lyase (cis-aconitate-forming) activity	0.0225464	1	2	144	0.0456374
TF targets	GeneOntology.obo	negative regulation of nitric-oxide synthase 2 biosynthetic process	0.0225464	1	2	144	0.0456374
TF targets	GeneOntology.obo	protein de-ADP-ribosylation	0.0225464	1	2	144	0.0456374
TF targets	GeneOntology.obo	regulation of actin nucleation	0.0225464	1	2	144	0.0456374
TF targets	GeneOntology.obo	dihydrobiopterin metabolic process	0.0225464	1	2	144	0.0456374
TF targets	GeneOntology.obo	negative regulation of necrotic cell death	0.0225464	1	2	144	0.0456374
TF targets	GeneOntology.obo	lymphocyte homeostasis	0.0235299	2	21	144	0.0462904
TF targets	GeneOntology.obo	SCF ubiquitin ligase complex	0.0235299	2	21	144	0.0462904
TF targets	GeneOntology.obo	negative regulation of mitotic cell cycle	0.0235299	2	21	144	0.0462904
TF targets	KEGG_PATHWAY.hsa	Cell cycle	0.0244362	5	119	59	0.0462904
TF targets	GeneOntology.obo	ATPase activity	0.024792	8	308	144	0.0462904
TF targets	GeneOntology.obo	cellular nitrogen compound metabolic process	0.0252707	39	2535	144	0.0462904
TF targets	GeneOntology.obo	leukocyte homeostasis	0.0256921	2	22	144	0.0462904
TF targets	GeneOntology.obo	lysosomal membrane	0.0265324	4	99	144	0.0462904
TF targets	GeneOntology.obo	nucleus	0.0274796	60	4258	144	0.0462904
TF targets	GeneOntology.obo	biological_process	0.0275021	129	10554	144	0.0462904
TF targets	GeneOntology.obo	cysteine-type endopeptidase inhibitor activity	0.0279318	2	23	144	0.0462904
TF targets	GeneOntology.obo	intracellular part	0.0281104	114	9074	144	0.0462904
TF targets	GeneOntology.obo	cell cycle phase	0.0283177	10	438	144	0.0462904
TF targets	GeneOntology.obo	steroid hormone receptor signaling pathway	0.0283962	3	58	144	0.0462904
TF targets	GeneOntology.obo	nucleolus	0.0287037	10	439	144	0.0462904
TF targets	GeneOntology.obo	vesicle organization	0.0296742	3	59	144	0.0462904
TF targets	GeneOntology.obo	RNA splicing	0.029943	7	261	144	0.0462904
TF targets	GeneOntology.obo	microtubule-based movement	0.0301075	4	103	144	0.0462904
TF targets	GeneOntology.obo	cortical cytoskeleton	0.030247	2	24	144	0.0462904
TF targets	GeneOntology.obo	heme metabolic process	0.030247	2	24	144	0.0462904
TF targets	GeneOntology.obo	cell cycle	0.0306936	13	639	144	0.0462904
TF targets	KEGG_PATHWAY.hsa	Circadian rhythm - mammal	0.0310845	2	20	59	0.0462904
TF targets	GeneOntology.obo	intracellular membrane-bounded organelle	0.0322419	88	6712	144	0.0462904
TF targets	GeneOntology.obo	protein-DNA complex	0.0323202	3	61	144	0.0462904
TF targets	GeneOntology.obo	regulation of RNA splicing	0.0326355	2	25	144	0.0462904
TF targets	GeneOntology.obo	nucleoside-triphosphatase activity	0.0327493	13	645	144	0.0462904
TF targets	GeneOntology.obo	membrane-bounded organelle	0.0327971	88	6716	144	0.0462904
TF targets	GeneOntology.obo	developmental maturation	0.0336879	3	62	144	0.0462904
TF targets	GeneOntology.obo	alpha-1,3-mannosyltransferase activity	0.0338196	1	3	144	0.0462904
TF targets	GeneOntology.obo	calcium ion import	0.0338196	1	3	144	0.0462904
TF targets	GeneOntology.obo	photoreceptor inner segment	0.0338196	1	3	144	0.0462904
TF targets	GeneOntology.obo	cellular trivalent inorganic anion homeostasis	0.0338196	1	3	144	0.0462904
TF targets	GeneOntology.obo	beta-1,3-galactosyl-O-glycosyl-glycoprotein beta-1,6-N-acetylglucosaminyltransferase activity	0.0338196	1	3	144	0.0462904
TF targets	GeneOntology.obo	aminoacyl-tRNA hydrolase activity	0.0338196	1	3	144	0.0462904
TF targets	GeneOntology.obo	histamine receptor activity	0.0338196	1	3	144	0.0462904
TF targets	GeneOntology.obo	arginine biosynthetic process	0.0338196	1	3	144	0.0462904
TF targets	GeneOntology.obo	N-acetyllactosaminide beta-1,6-N-acetylglucosaminyltransferase activity	0.0338196	1	3	144	0.0462904
TF targets	GeneOntology.obo	release of cytoplasmic sequestered NF-kappaB	0.0338196	1	3	144	0.0462904
TF targets	GeneOntology.obo	positive regulation of cholesterol esterification	0.0338196	1	3	144	0.0462904
TF targets	GeneOntology.obo	regulation of tumor necrosis factor-mediated signaling pathway	0.0338196	1	3	144	0.0462904
TF targets	GeneOntology.obo	small conductance calcium-activated potassium channel activity	0.0338196	1	3	144	0.0462904
TF targets	GeneOntology.obo	synaptic vesicle maturation	0.0338196	1	3	144	0.0462904
TF targets	GeneOntology.obo	growth hormone-releasing hormone receptor activity	0.0338196	1	3	144	0.0462904
TF targets	GeneOntology.obo	regulation of receptor catabolic process	0.0338196	1	3	144	0.0462904
TF targets	GeneOntology.obo	cellular phosphate ion homeostasis	0.0338196	1	3	144	0.0462904
TF targets	GeneOntology.obo	negative regulation of cholesterol metabolic process	0.0338196	1	3	144	0.0462904
TF targets	GeneOntology.obo	serine transport	0.0338196	1	3	144	0.0462904
TF targets	GeneOntology.obo	Cdc42 protein signal transduction	0.0338196	1	3	144	0.0462904
TF targets	GeneOntology.obo	negative regulation of synaptic transmission, dopaminergic	0.0338196	1	3	144	0.0462904
TF targets	GeneOntology.obo	regulation of low-density lipoprotein particle receptor catabolic process	0.0338196	1	3	144	0.0462904
TF targets	GeneOntology.obo	regulation of superoxide anion generation	0.0338196	1	3	144	0.0462904
TF targets	GeneOntology.obo	very-low-density lipoprotein particle clearance	0.0338196	1	3	144	0.0462904
TF targets	GeneOntology.obo	single-stranded telomeric DNA binding	0.0338196	1	3	144	0.0462904
TF targets	GeneOntology.obo	D-amino acid transport	0.0338196	1	3	144	0.0462904
TF targets	GeneOntology.obo	lipoprotein biosynthetic process	0.0338196	1	3	144	0.0462904
TF targets	GeneOntology.obo	cellular modified amino acid catabolic process	0.0338196	1	3	144	0.0462904
TF targets	GeneOntology.obo	negative regulation of cholesterol biosynthetic process	0.0338196	1	3	144	0.0462904
TF targets	GeneOntology.obo	phosphatidylcholine-sterol O-acyltransferase activator activity	0.0338196	1	3	144	0.0462904
TF targets	GeneOntology.obo	positive regulation of protein ubiquitination	0.0339543	4	107	144	0.0462904
TF targets	GeneOntology.obo	negative regulation of leukocyte proliferation	0.0350956	2	26	144	0.0462904
TF targets	GeneOntology.obo	ATP binding	0.0354474	22	1290	144	0.0462904
TF targets	GeneOntology.obo	negative regulation of cellular process	0.0358397	27	1665	144	0.0462904
TF targets	GeneOntology.obo	motor activity	0.0370192	4	110	144	0.0465797
TF targets	KEGG_PATHWAY.hsa	Adipocytokine signaling pathway	0.0371435	3	53	59	0.0466206
TF targets	KEGG_PATHWAY.hsa	Pyrimidine metabolism	0.0374474	4	91	59	0.0466206
TF targets	GeneOntology.obo	lysosome organization	0.0376253	2	27	144	0.0466206
TF targets	GeneOntology.obo	detection of chemical stimulus	0.0376253	2	27	144	0.0466206
TF targets	GeneOntology.obo	regulation of anatomical structure size	0.0380751	4	111	144	0.0466206
TF targets	GeneOntology.obo	ATP catabolic process	0.0394552	3	66	144	0.0466206
TF targets	GeneOntology.obo	intracellular organelle	0.0396044	95	7389	144	0.0466206
TF targets	GeneOntology.obo	nitrogen compound metabolic process	0.0397607	39	2617	144	0.0466206
TF targets	GeneOntology.obo	adenyl ribonucleotide binding	0.0398424	22	1306	144	0.0466206
TF targets	GeneOntology.obo	cell projection	0.0401595	12	597	144	0.0466206
TF targets	GeneOntology.obo	peptide secretion	0.0402226	2	28	144	0.0466206
TF targets	GeneOntology.obo	organelle	0.0412763	95	7399	144	0.0466206
TF targets	GeneOntology.obo	pyrophosphatase activity	0.0415596	13	668	144	0.0466206
TF targets	GeneOntology.obo	adenyl nucleotide binding	0.0421869	22	1314	144	0.0466206
TF targets	GeneOntology.obo	vacuolar membrane	0.0424709	4	115	144	0.0466206
TF targets	GeneOntology.obo	hydrolase activity, acting on acid anhydrides, in phosphorus-containing anhydrides	0.0428217	13	671	144	0.0466206
TF targets	GeneOntology.obo	nucleolar part	0.0428858	2	29	144	0.0466206
TF targets	GeneOntology.obo	inner ear morphogenesis	0.0428858	2	29	144	0.0466206
TF targets	GeneOntology.obo	cellular macromolecule metabolic process	0.0435395	50	3527	144	0.0466206
TF targets	GeneOntology.obo	hydrolase activity, acting on acid anhydrides	0.0436781	13	673	144	0.0466206
TF targets	GeneOntology.obo	mRNA binding	0.044088	3	69	144	0.0466206
TF targets	GeneOntology.obo	response to oxidative stress	0.0441553	5	169	144	0.0466206
TF targets	GeneOntology.obo	RNA metabolic process	0.0444358	23	1396	144	0.0466206
TF targets	GeneOntology.obo	cellular calcium ion homeostasis	0.0447721	4	117	144	0.0466206
TF targets	GeneOntology.obo	triglyceride-rich lipoprotein particle clearance	0.0448404	1	4	144	0.0466206
TF targets	GeneOntology.obo	carbonyl reductase (NADPH) activity	0.0448404	1	4	144	0.0466206
TF targets	GeneOntology.obo	dolichyl-phosphate-glucose-glycolipid alpha-glucosyltransferase activity	0.0448404	1	4	144	0.0466206
TF targets	GeneOntology.obo	thioredoxin-disulfide reductase activity	0.0448404	1	4	144	0.0466206
TF targets	GeneOntology.obo	manganese ion transmembrane transporter activity	0.0448404	1	4	144	0.0466206
TF targets	GeneOntology.obo	growth hormone receptor binding	0.0448404	1	4	144	0.0466206
TF targets	GeneOntology.obo	lysosomal lumen acidification	0.0448404	1	4	144	0.0466206
TF targets	GeneOntology.obo	manganese ion transport	0.0448404	1	4	144	0.0466206
TF targets	GeneOntology.obo	negative regulation of sequestering of triglyceride	0.0448404	1	4	144	0.0466206
TF targets	GeneOntology.obo	negative regulation of platelet activation	0.0448404	1	4	144	0.0466206
TF targets	GeneOntology.obo	peripheral nervous system axon regeneration	0.0448404	1	4	144	0.0466206
TF targets	GeneOntology.obo	CCAAT-binding factor complex	0.0448404	1	4	144	0.0466206
TF targets	GeneOntology.obo	regulation of alpha-amino-3-hydroxy-5-methyl-4-isoxazole propionate selective glutamate receptor activity	0.0448404	1	4	144	0.0466206
TF targets	GeneOntology.obo	extrinsic to external side of plasma membrane	0.0448404	1	4	144	0.0466206
TF targets	GeneOntology.obo	box C/D snoRNP complex	0.0448404	1	4	144	0.0466206
TF targets	GeneOntology.obo	regulation of lysosomal lumen pH	0.0448404	1	4	144	0.0466206
TF targets	GeneOntology.obo	negative regulation of stress-activated MAPK cascade	0.0448404	1	4	144	0.0466206
TF targets	GeneOntology.obo	triglyceride-rich lipoprotein particle remodeling	0.0448404	1	4	144	0.0466206
TF targets	GeneOntology.obo	very-low-density lipoprotein particle remodeling	0.0448404	1	4	144	0.0466206
TF targets	GeneOntology.obo	high-density lipoprotein particle assembly	0.0448404	1	4	144	0.0466206
TF targets	GeneOntology.obo	chylomicron remnant clearance	0.0448404	1	4	144	0.0466206
TF targets	GeneOntology.obo	high-density lipoprotein particle clearance	0.0448404	1	4	144	0.0466206
TF targets	GeneOntology.obo	skin morphogenesis	0.0448404	1	4	144	0.0466206
TF targets	GeneOntology.obo	chylomicron	0.0448404	1	4	144	0.0466206
TF targets	GeneOntology.obo	auditory receptor cell differentiation	0.0448404	1	4	144	0.0466206
TF targets	GeneOntology.obo	lipoprotein catabolic process	0.0448404	1	4	144	0.0466206
TF targets	GeneOntology.obo	calcium-independent phospholipase A2 activity	0.0448404	1	4	144	0.0466206
TF targets	GeneOntology.obo	tau protein binding	0.0448404	1	4	144	0.0466206
TF targets	GeneOntology.obo	post-embryonic organ morphogenesis	0.0448404	1	4	144	0.0466206
TF targets	GeneOntology.obo	histone methyltransferase activity	0.0448404	1	4	144	0.0466206
TF targets	GeneOntology.obo	regulation of nitric-oxide synthase 2 biosynthetic process	0.0448404	1	4	144	0.0466206
TF targets	GeneOntology.obo	equilibrioception	0.0448404	1	4	144	0.0466206
TF targets	GeneOntology.obo	progesterone receptor signaling pathway	0.0448404	1	4	144	0.0466206
TF targets	GeneOntology.obo	auditory receptor cell stereocilium organization	0.0448404	1	4	144	0.0466206
TF targets	GeneOntology.obo	dynein complex	0.045613	2	30	144	0.0471259
TF targets	GeneOntology.obo	intracellular receptor mediated signaling pathway	0.0456901	3	70	144	0.0471259
TF targets	GeneOntology.obo	non-membrane-bounded organelle	0.046	28	1781	144	0.0471259
TF targets	GeneOntology.obo	intracellular non-membrane-bounded organelle	0.046	28	1781	144	0.0471259
TF targets	GeneOntology.obo	induction of apoptosis by intracellular signals	0.0473207	3	71	144	0.0482418
TF targets	GeneOntology.obo	regulation of hormone levels	0.0483527	4	120	144	0.0487432
TF targets	GeneOntology.obo	ATP metabolic process	0.0483527	4	120	144	0.0487432
TF targets	GeneOntology.obo	regulation of blood coagulation	0.0484025	2	31	144	0.0487432
TF targets	GeneOntology.obo	cell cycle process	0.0495408	13	686	144	0.0495714
