# Supplementary material for: Variants in exons and in transcription factors affect gene expression in trans
Source: Genome Biol. 2013 Jul 11;14(7):R71. doi: 10.1186/gb-2013-14-7-r71 (PMC4054683; doi:10.1186/gb-2013-14-7-r71)
Supplement: Additional file 5 — Table S9: TF units' functional enrichment (gene sets include only genes that map to an Entrez ID). [file gb-2013-14-7-r71-S5.XLSX]

## Sheet: Sheet1
Unit #	Attribute Table	Attribute	pValue	Unit Annotated	Total Annotated	Unit Size	qValue
1	GeneOntology.obo	negative regulation of granulocyte differentiation	0.000710957	1	3	3	0.0190658
1	GeneOntology.obo	negative regulation of cell differentiation	0.000755767	2	203	3	0.0190658
1	GeneOntology.obo	lysosomal lumen acidification	0.000947867	1	4	3	0.0190658
1	GeneOntology.obo	positive regulation of granulocyte differentiation	0.000947867	1	4	3	0.0190658
1	GeneOntology.obo	regulation of lysosomal lumen pH	0.000947867	1	4	3	0.0190658
1	GeneOntology.obo	negative regulation of developmental process	0.00111593	2	247	3	0.0190658
1	GeneOntology.obo	vacuolar lumen	0.00165837	1	7	3	0.0190658
1	GeneOntology.obo	regulation of granulocyte differentiation	0.00165837	1	7	3	0.0190658
1	GeneOntology.obo	neuron maturation	0.00236854	1	10	3	0.0203554
1	GeneOntology.obo	pH reduction	0.0028418	1	12	3	0.0207285
1	GeneOntology.obo	intracellular pH reduction	0.0028418	1	12	3	0.0207285
1	GeneOntology.obo	pronucleus	0.00307838	1	13	3	0.0213247
1	GeneOntology.obo	regulation of intracellular pH	0.00331491	1	14	3	0.0216342
1	GeneOntology.obo	negative regulation of myeloid leukocyte differentiation	0.00378787	1	16	3	0.0222907
1	GeneOntology.obo	regulation of cellular pH	0.00378787	1	16	3	0.0222907
1	GeneOntology.obo	regulation of cell differentiation	0.00470241	2	512	3	0.0238176
1	GeneOntology.obo	cellular monovalent inorganic cation homeostasis	0.00473334	1	20	3	0.0238176
1	GeneOntology.obo	positive regulation of myeloid leukocyte differentiation	0.00496962	1	21	3	0.024166
1	GeneOntology.obo	neurogenesis	0.00567821	1	24	3	0.0250187
1	GeneOntology.obo	negative regulation of myeloid cell differentiation	0.00567821	1	24	3	0.0250187
1	GeneOntology.obo	regulation of pH	0.00591434	1	25	3	0.0254321
1	GeneOntology.obo	stem cell maintenance	0.00591434	1	25	3	0.0254321
1	GeneOntology.obo	organ development	0.00596165	2	578	3	0.0254321
1	GeneOntology.obo	lysosome organization	0.00638647	1	27	3	0.0258186
1	GeneOntology.obo	developmental process	0.00639381	3	2350	3	0.0258186
1	GeneOntology.obo	monovalent inorganic cation homeostasis	0.0070944	1	30	3	0.026832
1	GeneOntology.obo	positive regulation of myeloid cell differentiation	0.00850923	1	36	3	0.0286101
1	GeneOntology.obo	positive regulation of angiogenesis	0.00921614	1	39	3	0.0291957
1	GeneOntology.obo	regulation of developmental process	0.00956871	2	737	3	0.0295469
1	GeneOntology.obo	regulation of myeloid leukocyte differentiation	0.00992272	1	42	3	0.0295469
1	GeneOntology.obo	protein catabolic process	0.00992272	1	42	3	0.0295469
1	GeneOntology.obo	vacuole organization	0.0103936	1	44	3	0.030022
1	GeneOntology.obo	endoplasmic reticulum	0.0112976	2	803	3	0.0314837
1	GeneOntology.obo	cell maturation	0.0120404	1	51	3	0.0326087
1	GeneOntology.obo	cell differentiation	0.01224	2	837	3	0.0327851
1	GeneOntology.obo	hemopoiesis	0.0141551	1	60	3	0.0334785
1	GeneOntology.obo	developmental maturation	0.0146246	1	62	3	0.033761
1	GeneOntology.obo	regulation of myeloid cell differentiation	0.0162667	1	69	3	0.0348491
1	GeneOntology.obo	myeloid cell differentiation	0.0165012	1	70	3	0.0348491
1	GeneOntology.obo	regulation of angiogenesis	0.017907	1	76	3	0.0355275
1	GeneOntology.obo	cell cortex	0.0186094	1	79	3	0.0360278
1	GeneOntology.obo	cellular developmental process	0.0205687	2	1097	3	0.0365479
1	GeneOntology.obo	hemopoietic or lymphoid organ development	0.0223499	1	95	3	0.0371287
1	GeneOntology.obo	lysosomal membrane	0.0232836	1	99	3	0.0375734
1	KEGG_PATHWAY.hsa	Acute myeloid leukemia	0.0244267	1	52	2	0.0379989
1	GeneOntology.obo	brain development	0.024916	1	106	3	0.0381767
1	GeneOntology.obo	vacuolar membrane	0.0270121	1	115	3	0.0393728
1	GeneOntology.obo	visual perception	0.0284078	1	121	3	0.0399964
1	GeneOntology.obo	sensory perception of light stimulus	0.0295699	1	126	3	0.0406826
1	GeneOntology.obo	vacuolar part	0.0309632	1	132	3	0.0412843
1	KEGG_PATHWAY.hsa	Chronic myeloid leukemia	0.0313592	1	67	2	0.0416711
1	GeneOntology.obo	anatomical structure development	0.0314141	2	1372	3	0.0416711
1	GeneOntology.obo	lytic vacuole	0.034672	1	148	3	0.0434286
1	GeneOntology.obo	lysosome	0.034672	1	148	3	0.0434286
1	GeneOntology.obo	vacuole	0.0388329	1	166	3	0.0453912
1	GeneOntology.obo	microsome	0.0434418	1	186	3	0.0467577
1	GeneOntology.obo	protein heterodimerization activity	0.0439019	1	188	3	0.0469296
1	GeneOntology.obo	vesicular fraction	0.0448216	1	192	3	0.0474743
1	GeneOntology.obo	cellular cation homeostasis	0.0452812	1	194	3	0.0477949
1	GeneOntology.obo	negative regulation of cellular process	0.0454197	2	1672	3	0.0478927
2	GeneOntology.obo	sex differentiation	0.00307838	1	13	3	0.0213247
2	GeneOntology.obo	eukaryotic translation initiation factor 3 complex	0.00331491	1	14	3	0.0216342
2	GeneOntology.obo	sex determination	0.00355141	1	15	3	0.0221627
2	GeneOntology.obo	nucleic acid binding	0.00798863	3	2531	3	0.0277959
2	GeneOntology.obo	translational initiation	0.00921614	1	39	3	0.0291957
2	GeneOntology.obo	male gonad development	0.00968723	1	41	3	0.0295469
2	GeneOntology.obo	regulation of translational initiation	0.0101582	1	43	3	0.0297379
2	GeneOntology.obo	translation initiation factor activity	0.0108643	1	46	3	0.0310715
2	GeneOntology.obo	gonad development	0.0146246	1	62	3	0.033761
2	GeneOntology.obo	translation factor activity, nucleic acid binding	0.0174385	1	74	3	0.035366
2	GeneOntology.obo	reproductive structure development	0.0183753	1	78	3	0.0359229
2	GeneOntology.obo	cellular macromolecule biosynthetic process	0.0202482	2	1088	3	0.0363637
2	GeneOntology.obo	macromolecule biosynthetic process	0.0211079	2	1112	3	0.0365596
2	KEGG_PATHWAY.hsa	RNA transport	0.0318592	1	134	1	0.0418364
2	GeneOntology.obo	regulation of translation	0.0330505	1	141	3	0.0424765
2	GeneOntology.obo	cellular biosynthetic process	0.0492486	2	1747	3	0.0496096
2	GeneOntology.obo	developmental process involved in reproduction	0.0498693	1	214	3	0.0498693
3	GeneOntology.obo	manganese-transporting ATPase activity	0.000237023	1	1	3	0.0190658
3	GeneOntology.obo	cellular manganese ion homeostasis	0.000237023	1	1	3	0.0190658
3	GeneOntology.obo	Golgi calcium ion homeostasis	0.000237023	1	1	3	0.0190658
3	GeneOntology.obo	Golgi calcium ion transport	0.000237023	1	1	3	0.0190658
3	GeneOntology.obo	manganese ion homeostasis	0.000237023	1	1	3	0.0190658
3	GeneOntology.obo	transcription factor TFIIF complex	0.000473971	1	2	3	0.0190658
3	GeneOntology.obo	manganese ion transmembrane transporter activity	0.000947867	1	4	3	0.0190658
3	GeneOntology.obo	manganese ion transport	0.000947867	1	4	3	0.0190658
3	GeneOntology.obo	ATPase activity, coupled	0.00108919	2	244	3	0.0190658
3	GeneOntology.obo	ATPase activity	0.00172804	2	308	3	0.0195831
3	GeneOntology.obo	calcium-transporting ATPase activity	0.00189514	1	8	3	0.0195831
3	GeneOntology.obo	calcium-dependent cell-cell adhesion	0.00213186	1	9	3	0.0198973
3	GeneOntology.obo	Golgi membrane	0.00268497	2	385	3	0.0207285
3	GeneOntology.obo	Golgi apparatus part	0.00421136	2	484	3	0.0232596
3	GeneOntology.obo	calcium ion transmembrane transporter activity	0.00426068	1	18	3	0.0232596
3	GeneOntology.obo	actin cytoskeleton reorganization	0.00473334	1	20	3	0.0238176
3	GeneOntology.obo	Golgi stack	0.00520585	1	22	3	0.0245371
3	GeneOntology.obo	Golgi organization	0.00520585	1	22	3	0.0245371
3	GeneOntology.obo	transition metal ion transmembrane transporter activity	0.00544205	1	23	3	0.0249513
3	GeneOntology.obo	cation-transporting ATPase activity	0.00638647	1	27	3	0.0258186
3	GeneOntology.obo	mRNA capping	0.00685846	1	29	3	0.0264584
3	GeneOntology.obo	RNA capping	0.0070944	1	30	3	0.026832
3	KEGG_PATHWAY.hsa	Basal transcription factors	0.00737042	1	31	1	0.0274486
3	GeneOntology.obo	nucleoside-triphosphatase activity	0.00738402	2	645	3	0.0274486
3	GeneOntology.obo	manganese ion binding	0.00780198	1	33	3	0.0277959
3	GeneOntology.obo	pyrophosphatase activity	0.00790528	2	668	3	0.0277959
3	GeneOntology.obo	hydrolase activity, acting on acid anhydrides, in phosphorus-containing anhydrides	0.0079745	2	671	3	0.0277959
3	GeneOntology.obo	hydrolase activity, acting on acid anhydrides	0.00802081	2	673	3	0.0277959
3	GeneOntology.obo	divalent inorganic cation transmembrane transporter activity	0.0087449	1	37	3	0.0287522
3	GeneOntology.obo	ER-Golgi intermediate compartment	0.00898054	1	38	3	0.0289243
3	GeneOntology.obo	Golgi apparatus	0.00964439	2	740	3	0.0295469
3	GeneOntology.obo	ATPase activity, coupled to transmembrane movement of ions, phosphorylative mechanism	0.0101582	1	43	3	0.0297379
3	GeneOntology.obo	trans-Golgi network	0.0113349	1	48	3	0.0314837
3	GeneOntology.obo	positive regulation of viral transcription	0.0120404	1	51	3	0.0326087
3	GeneOntology.obo	regulation of viral transcription	0.0132156	1	56	3	0.0332623
3	GeneOntology.obo	ATP biosynthetic process	0.0136854	1	58	3	0.0333678
3	GeneOntology.obo	ATPase activity, coupled to transmembrane movement of ions	0.0136854	1	58	3	0.0333678
3	GeneOntology.obo	microtubule cytoskeleton	0.0139203	1	59	3	0.0333779
3	GeneOntology.obo	transcription elongation from RNA polymerase II promoter	0.0141551	1	60	3	0.0334785
3	GeneOntology.obo	transcription initiation from RNA polymerase II promoter	0.0146246	1	62	3	0.033761
3	GeneOntology.obo	positive regulation of viral reproduction	0.0153286	1	65	3	0.0340947
3	GeneOntology.obo	purine ribonucleoside triphosphate biosynthetic process	0.0157977	1	67	3	0.0345837
3	GeneOntology.obo	ribonucleoside triphosphate biosynthetic process	0.0160322	1	68	3	0.0347465
3	GeneOntology.obo	purine nucleoside triphosphate biosynthetic process	0.0160322	1	68	3	0.0347465
3	GeneOntology.obo	transition metal ion transport	0.0165012	1	70	3	0.0348491
3	GeneOntology.obo	nucleoside triphosphate biosynthetic process	0.0165012	1	70	3	0.0348491
3	GeneOntology.obo	epidermis development	0.0167356	1	71	3	0.0349599
3	GeneOntology.obo	regulation of viral reproduction	0.0169699	1	72	3	0.0349599
3	GeneOntology.obo	positive regulation of reproductive process	0.0172042	1	73	3	0.0351785
3	GeneOntology.obo	calcium ion transport	0.0176728	1	75	3	0.0355275
3	GeneOntology.obo	transcription elongation, DNA-dependent	0.017907	1	76	3	0.0355275
3	GeneOntology.obo	ATPase activity, coupled to transmembrane movement of substances	0.0195454	1	83	3	0.0363637
3	GeneOntology.obo	ATPase activity, coupled to movement of substances	0.0197794	1	84	3	0.0363637
3	GeneOntology.obo	purine ribonucleotide biosynthetic process	0.0200132	1	85	3	0.0363637
3	GeneOntology.obo	hydrolase activity, acting on acid anhydrides, catalyzing transmembrane movement of substances	0.0200132	1	85	3	0.0363637
3	GeneOntology.obo	transcription initiation, DNA-dependent	0.0209484	1	89	3	0.0365596
3	GeneOntology.obo	ribonucleotide biosynthetic process	0.0211821	1	90	3	0.0365596
3	GeneOntology.obo	P-P-bond-hydrolysis-driven transmembrane transporter activity	0.0214157	1	91	3	0.0365596
3	GeneOntology.obo	primary active transmembrane transporter activity	0.0214157	1	91	3	0.0365596
3	GeneOntology.obo	purine NTP-dependent helicase activity	0.0232836	1	99	3	0.0375734
3	GeneOntology.obo	ATP-dependent helicase activity	0.0232836	1	99	3	0.0375734
3	GeneOntology.obo	regulation of reproductive process	0.0237502	1	101	3	0.0379333
3	GeneOntology.obo	metal ion transmembrane transporter activity	0.0242166	1	103	3	0.0379333
3	GeneOntology.obo	divalent metal ion transport	0.0246829	1	105	3	0.0381563
3	GeneOntology.obo	purine nucleotide biosynthetic process	0.0246829	1	105	3	0.0381563
3	GeneOntology.obo	divalent inorganic cation transport	0.025149	1	107	3	0.0381966
3	GeneOntology.obo	organelle organization	0.0258396	2	1237	3	0.0385499
3	GeneOntology.obo	positive regulation of I-kappaB kinase/NF-kappaB cascade	0.0272448	1	116	3	0.039546
3	GeneOntology.obo	purine-containing compound biosynthetic process	0.0274775	1	117	3	0.0396875
3	GeneOntology.obo	cellular calcium ion homeostasis	0.0274775	1	117	3	0.0396875
3	GeneOntology.obo	ATP binding	0.0279718	2	1290	3	0.0398351
3	GeneOntology.obo	ATP metabolic process	0.0281753	1	120	3	0.0399964
3	GeneOntology.obo	cellular divalent inorganic cation homeostasis	0.0284078	1	121	3	0.0399964
3	GeneOntology.obo	adenyl ribonucleotide binding	0.0286299	2	1306	3	0.0399964
3	GeneOntology.obo	calcium ion homeostasis	0.0286403	1	122	3	0.0399964
3	GeneOntology.obo	adenyl nucleotide binding	0.0289614	2	1314	3	0.0402861
3	GeneOntology.obo	ion transmembrane transport	0.0295699	1	126	3	0.0406826
3	GeneOntology.obo	divalent inorganic cation homeostasis	0.0298022	1	127	3	0.0407343
3	GeneOntology.obo	regulation of I-kappaB kinase/NF-kappaB cascade	0.0300345	1	128	3	0.0407343
3	GeneOntology.obo	helicase activity	0.0309632	1	132	3	0.0412843
3	GeneOntology.obo	nucleotide biosynthetic process	0.0342089	1	146	3	0.0431589
3	GeneOntology.obo	RNA splicing, via transesterification reactions with bulged adenosine as nucleophile	0.0374472	1	160	3	0.0448485
3	GeneOntology.obo	nuclear mRNA splicing, via spliceosome	0.0374472	1	160	3	0.0448485
3	GeneOntology.obo	nucleobase, nucleoside, nucleotide and nucleic acid biosynthetic process	0.0374472	1	160	3	0.0448485
3	GeneOntology.obo	nucleobase, nucleoside and nucleotide biosynthetic process	0.0374472	1	160	3	0.0448485
3	GeneOntology.obo	cell-cell adhesion	0.0383711	1	164	3	0.0452837
3	GeneOntology.obo	RNA splicing, via transesterification reactions	0.0390637	1	167	3	0.0453912
3	GeneOntology.obo	purine ribonucleoside triphosphate binding	0.0401784	2	1565	3	0.0456917
3	GeneOntology.obo	cellular metal ion homeostasis	0.0402171	1	172	3	0.0456917
3	GeneOntology.obo	inorganic cation transmembrane transporter activity	0.0402171	1	172	3	0.0456917
3	GeneOntology.obo	purine ribonucleotide binding	0.0411379	2	1585	3	0.0459506
3	GeneOntology.obo	ribonucleotide binding	0.0411861	2	1586	3	0.0459506
3	GeneOntology.obo	purine nucleotide binding	0.0416212	2	1595	3	0.0459634
3	GeneOntology.obo	metal ion homeostasis	0.0418304	1	179	3	0.0461357
3	GeneOntology.obo	organelle membrane	0.0431341	2	1626	3	0.0467577
3	GeneOntology.obo	intracellular organelle part	0.0441772	3	4475	3	0.047079
3	GeneOntology.obo	cellular cation homeostasis	0.0452812	1	194	3	0.0477949
3	GeneOntology.obo	organelle part	0.045857	3	4531	3	0.0481304
3	GeneOntology.obo	transcription factor complex	0.0459704	1	197	3	0.0481331
3	GeneOntology.obo	heterocycle biosynthetic process	0.0468888	1	201	3	0.0486097
3	GeneOntology.obo	cellular biosynthetic process	0.0492486	2	1747	3	0.0496096
4	GeneOntology.obo	leukotriene biosynthetic process	0.00268286	1	17	2	0.0207285
4	GeneOntology.obo	alkene biosynthetic process	0.00268286	1	17	2	0.0207285
4	GeneOntology.obo	prostanoid metabolic process	0.00284046	1	18	2	0.0207285
4	GeneOntology.obo	leukotriene metabolic process	0.00315556	1	20	2	0.0213247
4	GeneOntology.obo	cellular alkene metabolic process	0.00315556	1	20	2	0.0213247
4	GeneOntology.obo	icosanoid biosynthetic process	0.00441499	1	28	2	0.023381
4	GeneOntology.obo	unsaturated fatty acid biosynthetic process	0.00488686	1	31	2	0.024166
4	GeneOntology.obo	icosanoid metabolic process	0.00598703	1	38	2	0.0254321
4	GeneOntology.obo	unsaturated fatty acid metabolic process	0.00645815	1	41	2	0.0260046
4	GeneOntology.obo	hormone biosynthetic process	0.00739973	1	47	2	0.0274486
4	KEGG_PATHWAY.hsa	ABC transporters	0.0085592	1	36	1	0.0286101
4	GeneOntology.obo	ATP catabolic process	0.0103754	1	66	2	0.030022
4	GeneOntology.obo	fatty acid biosynthetic process	0.0120941	1	77	2	0.0326355
4	GeneOntology.obo	ATPase activity, coupled to transmembrane movement of substances	0.0130303	1	83	2	0.0332623
4	GeneOntology.obo	ATPase activity, coupled to movement of substances	0.0131862	1	84	2	0.0332623
4	GeneOntology.obo	hydrolase activity, acting on acid anhydrides, catalyzing transmembrane movement of substances	0.0133422	1	85	2	0.0332623
4	GeneOntology.obo	hormone metabolic process	0.0139656	1	89	2	0.0334403
4	GeneOntology.obo	P-P-bond-hydrolysis-driven transmembrane transporter activity	0.0142771	1	91	2	0.0335177
4	GeneOntology.obo	primary active transmembrane transporter activity	0.0142771	1	91	2	0.0335177
4	GeneOntology.obo	ATP metabolic process	0.0187835	1	120	2	0.0360278
4	GeneOntology.obo	regulation of hormone levels	0.0189386	1	121	2	0.0361556
4	GeneOntology.obo	cellular biosynthetic process	0.0190419	2	1747	2	0.0361556
4	GeneOntology.obo	biosynthetic process	0.021055	2	1837	2	0.0365596
4	GeneOntology.obo	fatty acid metabolic process	0.0271188	1	174	2	0.0394952
4	GeneOntology.obo	organic acid biosynthetic process	0.0277334	1	178	2	0.0397976
4	GeneOntology.obo	carboxylic acid biosynthetic process	0.0277334	1	178	2	0.0397976
4	GeneOntology.obo	ribonucleoside triphosphate catabolic process	0.0294213	1	189	2	0.0406651
4	GeneOntology.obo	purine ribonucleoside triphosphate catabolic process	0.0294213	1	189	2	0.0406651
4	GeneOntology.obo	purine nucleoside triphosphate catabolic process	0.0295746	1	190	2	0.0406826
4	GeneOntology.obo	nucleoside triphosphate catabolic process	0.0297278	1	191	2	0.0407343
4	GeneOntology.obo	purine ribonucleotide catabolic process	0.0300343	1	193	2	0.0407343
4	GeneOntology.obo	ribonucleotide catabolic process	0.0303407	1	195	2	0.0410213
4	GeneOntology.obo	nucleobase, nucleoside, nucleotide and nucleic acid metabolic process	0.0314214	2	2244	2	0.0416711
4	GeneOntology.obo	transcription coactivator activity	0.0315651	1	203	2	0.0417661
4	GeneOntology.obo	spermatogenesis	0.0320239	1	206	2	0.0419257
4	GeneOntology.obo	male gamete generation	0.0320239	1	206	2	0.0419257
4	GeneOntology.obo	purine nucleotide catabolic process	0.032788	1	211	2	0.0423594
4	GeneOntology.obo	response to drug	0.0333988	1	215	2	0.0424765
4	GeneOntology.obo	purine-containing compound catabolic process	0.0337041	1	217	2	0.042646
4	GeneOntology.obo	nucleotide catabolic process	0.0346193	1	223	2	0.0434286
4	GeneOntology.obo	gamete generation	0.0347718	1	224	2	0.0434898
4	GeneOntology.obo	transcription from RNA polymerase II promoter	0.0350766	1	226	2	0.0435884
4	GeneOntology.obo	monocarboxylic acid metabolic process	0.0362949	1	234	2	0.0444971
4	GeneOntology.obo	active transmembrane transporter activity	0.0375115	1	242	2	0.0448485
4	GeneOntology.obo	nucleobase, nucleoside and nucleotide catabolic process	0.0375115	1	242	2	0.0448485
4	GeneOntology.obo	nucleobase, nucleoside, nucleotide and nucleic acid catabolic process	0.0375115	1	242	2	0.0448485
4	GeneOntology.obo	ATPase activity, coupled	0.0378155	1	244	2	0.0450999
4	GeneOntology.obo	purine ribonucleoside triphosphate metabolic process	0.0390301	1	252	2	0.0453912
4	GeneOntology.obo	ribonucleoside triphosphate metabolic process	0.0391819	1	253	2	0.0454373
4	GeneOntology.obo	purine nucleoside triphosphate metabolic process	0.0396369	1	256	2	0.0456233
4	GeneOntology.obo	nucleoside triphosphate metabolic process	0.0403947	1	261	2	0.0457737
4	GeneOntology.obo	heterocycle catabolic process	0.0403947	1	261	2	0.0457737
4	GeneOntology.obo	cellular nitrogen compound metabolic process	0.0405773	2	2550	2	0.0458476
4	GeneOntology.obo	cellular nitrogen compound catabolic process	0.0406977	1	263	2	0.0458476
4	GeneOntology.obo	purine ribonucleotide metabolic process	0.0422111	1	273	2	0.0463201
4	GeneOntology.obo	nitrogen compound metabolic process	0.0432294	2	2632	2	0.0467577
4	GeneOntology.obo	ribonucleotide metabolic process	0.0432689	1	280	2	0.0467577
4	GeneOntology.obo	multicellular organismal reproductive process	0.0437219	1	283	2	0.0469124
4	GeneOntology.obo	lipid biosynthetic process	0.0443256	1	287	2	0.0471791
4	GeneOntology.obo	ATPase activity	0.0474882	1	308	2	0.0487522
4	GeneOntology.obo	purine nucleotide metabolic process	0.0489903	1	318	2	0.0496096
5	GeneOntology.obo	DNA replication	0.000470495	2	160	3	0.0190658
5	GeneOntology.obo	condensed chromosome inner kinetochore	0.000473971	1	2	3	0.0190658
5	GeneOntology.obo	DNA replication origin binding	0.00165837	1	7	3	0.0190658
5	GeneOntology.obo	origin recognition complex	0.00213186	1	9	3	0.0198973
5	GeneOntology.obo	nuclear origin of replication recognition complex	0.00213186	1	9	3	0.0198973
5	GeneOntology.obo	DNA metabolic process	0.00448879	2	500	3	0.0236571
5	GeneOntology.obo	DNA-dependent DNA replication initiation	0.00473334	1	20	3	0.0238176
5	GeneOntology.obo	heterochromatin	0.0113349	1	48	3	0.0314837
5	GeneOntology.obo	sequence-specific enhancer binding RNA polymerase II transcription factor activity	0.0129806	1	55	3	0.0332623
5	GeneOntology.obo	sequence-specific DNA binding RNA polymerase II transcription factor activity	0.0162667	1	69	3	0.0348491
5	GeneOntology.obo	M/G1 transition of mitotic cell cycle	0.0174385	1	74	3	0.035366
5	GeneOntology.obo	cellular macromolecule biosynthetic process	0.0202482	2	1088	3	0.0363637
5	GeneOntology.obo	macromolecule biosynthetic process	0.0211079	2	1112	3	0.0365596
5	GeneOntology.obo	S phase of mitotic cell cycle	0.024916	1	106	3	0.0381767
5	GeneOntology.obo	S phase	0.025149	1	107	3	0.0381966
5	KEGG_PATHWAY.hsa	Cell cycle	0.0282929	1	119	1	0.0399964
5	GeneOntology.obo	G1/S transition of mitotic cell cycle	0.0300345	1	128	3	0.0407343
5	GeneOntology.obo	chromatin	0.0365227	1	156	3	0.0445049
5	GeneOntology.obo	nuclear chromosome part	0.0416	1	178	3	0.0459634
5	GeneOntology.obo	cell cycle checkpoint	0.0439019	1	188	3	0.0469296
5	GeneOntology.obo	negative regulation of transcription from RNA polymerase II promoter	0.0462	1	198	3	0.0483152
5	GeneOntology.obo	regulation of cell cycle arrest	0.0466592	1	200	3	0.0485032
5	GeneOntology.obo	DNA binding	0.0491449	2	1745	3	0.0496096
5	GeneOntology.obo	cellular biosynthetic process	0.0492486	2	1747	3	0.0496096
6	GeneOntology.obo	sequence-specific DNA binding RNA polymerase recruiting transcription factor activity	0.000237023	1	1	3	0.0190658
6	GeneOntology.obo	TFIIB-class transcription factor binding	0.000237023	1	1	3	0.0190658
6	GeneOntology.obo	RNA polymerase II basal transcription factor binding	0.000237023	1	1	3	0.0190658
6	GeneOntology.obo	RNA polymerase II basal transcription factor binding transcription factor activity	0.000237023	1	1	3	0.0190658
6	GeneOntology.obo	TFIIB-class binding transcription factor activity	0.000237023	1	1	3	0.0190658
6	GeneOntology.obo	phenylethanolamine N-methyltransferase activity	0.000237023	1	1	3	0.0190658
6	GeneOntology.obo	basal transcription machinery binding	0.000710957	1	3	3	0.0190658
6	GeneOntology.obo	basal RNA polymerase II transcription machinery binding	0.000710957	1	3	3	0.0190658
6	GeneOntology.obo	RNA polymerase II transcription factor binding transcription factor activity	0.000710957	1	3	3	0.0190658
6	GeneOntology.obo	core promoter proximal region sequence-specific DNA binding	0.000947867	1	4	3	0.0190658
6	GeneOntology.obo	RNA polymerase II core promoter proximal region sequence-specific DNA binding	0.000947867	1	4	3	0.0190658
6	GeneOntology.obo	core promoter proximal region DNA binding	0.000947867	1	4	3	0.0190658
6	GeneOntology.obo	E-box binding	0.00189514	1	8	3	0.0195831
6	GeneOntology.obo	catechol biosynthetic process	0.00189514	1	8	3	0.0195831
6	GeneOntology.obo	diol biosynthetic process	0.00189514	1	8	3	0.0195831
6	GeneOntology.obo	catecholamine biosynthetic process	0.00189514	1	8	3	0.0195831
6	GeneOntology.obo	RNA polymerase II regulatory region DNA binding	0.00213186	1	9	3	0.0198973
6	GeneOntology.obo	RNA polymerase II regulatory region sequence-specific DNA binding	0.00213186	1	9	3	0.0198973
6	GeneOntology.obo	RNA polymerase II core promoter proximal region sequence-specific DNA binding transcription factor activity	0.00213186	1	9	3	0.0198973
6	GeneOntology.obo	RNA polymerase II core promoter proximal region sequence-specific DNA binding transcription factor activity involved in positive regulation of transcription	0.00213186	1	9	3	0.0198973
6	GeneOntology.obo	transcription regulatory region sequence-specific DNA binding	0.00236854	1	10	3	0.0203554
6	GeneOntology.obo	RNA polymerase II transcription factor binding	0.00260519	1	11	3	0.0207285
6	GeneOntology.obo	keratinization	0.00331491	1	14	3	0.0216342
6	GeneOntology.obo	catecholamine metabolic process	0.00496962	1	21	3	0.024166
6	GeneOntology.obo	catechol metabolic process	0.00496962	1	21	3	0.024166
6	GeneOntology.obo	diol metabolic process	0.00496962	1	21	3	0.024166
6	GeneOntology.obo	cellular biogenic amine biosynthetic process	0.00544205	1	23	3	0.0249513
6	GeneOntology.obo	phenol-containing compound metabolic process	0.00638647	1	27	3	0.0258186
6	KEGG_PATHWAY.hsa	Tyrosine metabolism	0.00665716	1	28	1	0.0262504
6	GeneOntology.obo	benzene-containing compound metabolic process	0.0070944	1	30	3	0.026832
6	GeneOntology.obo	regulatory region DNA binding	0.00992272	1	42	3	0.0295469
6	GeneOntology.obo	regulatory region nucleic acid binding	0.00992272	1	42	3	0.0295469
6	GeneOntology.obo	transcription regulatory region DNA binding	0.00992272	1	42	3	0.0295469
6	GeneOntology.obo	hormone biosynthetic process	0.0110996	1	47	3	0.0313315
6	GeneOntology.obo	N-methyltransferase activity	0.0132156	1	56	3	0.0332623
6	GeneOntology.obo	transcription initiation from RNA polymerase II promoter	0.0146246	1	62	3	0.033761
6	GeneOntology.obo	cellular biogenic amine metabolic process	0.0160322	1	68	3	0.0347465
6	GeneOntology.obo	sequence-specific DNA binding RNA polymerase II transcription factor activity	0.0162667	1	69	3	0.0348491
6	GeneOntology.obo	alcohol biosynthetic process	0.0169699	1	72	3	0.0349599
6	GeneOntology.obo	protein-DNA complex assembly	0.0190775	1	81	3	0.0361556
6	GeneOntology.obo	protein-DNA complex subunit organization	0.0200132	1	85	3	0.0363637
6	GeneOntology.obo	S-adenosylmethionine-dependent methyltransferase activity	0.0204809	1	87	3	0.0364291
6	GeneOntology.obo	transcription initiation, DNA-dependent	0.0209484	1	89	3	0.0365596
6	GeneOntology.obo	hormone metabolic process	0.0209484	1	89	3	0.0365596
6	GeneOntology.obo	amine biosynthetic process	0.0230502	1	98	3	0.0375734
6	GeneOntology.obo	regulation of hormone levels	0.0284078	1	121	3	0.0399964
6	GeneOntology.obo	protein C-terminus binding	0.0318913	1	136	3	0.0418468
6	GeneOntology.obo	cellular aromatic compound metabolic process	0.0339773	1	145	3	0.0428979
6	GeneOntology.obo	methyltransferase activity	0.0390637	1	167	3	0.0453912
6	GeneOntology.obo	transferase activity, transferring one-carbon groups	0.0402171	1	172	3	0.0456917
6	GeneOntology.obo	protein heterodimerization activity	0.0439019	1	188	3	0.0469296
6	GeneOntology.obo	transcription factor complex	0.0459704	1	197	3	0.0481331
6	GeneOntology.obo	cellular biosynthetic process	0.0492486	2	1747	3	0.0496096
7	GeneOntology.obo	I-kappaB kinase/NF-kappaB cascade	0.00685846	1	29	3	0.0264584
7	KEGG_PATHWAY.hsa	RIG-I-like receptor signaling pathway	0.0121255	1	51	1	0.0326355
7	GeneOntology.obo	muscle organ development	0.0169699	1	72	3	0.0349599
7	GeneOntology.obo	muscle structure development	0.0172042	1	73	3	0.0351785
8	GeneOntology.obo	transcription factor complex	0.0306469	1	197	2	0.0412427
8	GeneOntology.obo	transcription factor binding	0.0393336	1	254	2	0.0454395
8	GeneOntology.obo	nervous system development	0.0400917	1	259	2	0.0456917
8	KEGG_PATHWAY.hsa	Axon guidance	0.0473372	1	102	2	0.048738
9	GeneOntology.obo	prolactin receptor binding	0.000473971	1	2	3	0.0190658
9	GeneOntology.obo	JAK pathway signal transduction adaptor activity	0.000473971	1	2	3	0.0190658
9	GeneOntology.obo	growth hormone receptor binding	0.000947867	1	4	3	0.0190658
9	GeneOntology.obo	cellular response to growth hormone stimulus	0.00165837	1	7	3	0.0190658
9	GeneOntology.obo	growth hormone receptor signaling pathway	0.00165837	1	7	3	0.0190658
9	GeneOntology.obo	insulin-like growth factor receptor binding	0.00260519	1	11	3	0.0207285
9	GeneOntology.obo	response to growth hormone stimulus	0.00260519	1	11	3	0.0207285
9	GeneOntology.obo	Golgi stack	0.00520585	1	22	3	0.0245371
9	GeneOntology.obo	JAK-STAT cascade	0.00615042	1	26	3	0.0258186
9	GeneOntology.obo	regulation of transcription factor import into nucleus	0.0094517	1	40	3	0.0294581
9	GeneOntology.obo	SH3/SH2 adaptor activity	0.00992272	1	42	3	0.0295469
9	GeneOntology.obo	signaling adaptor activity	0.0127456	1	54	3	0.0332623
9	GeneOntology.obo	response to estradiol stimulus	0.0146246	1	62	3	0.033761
9	GeneOntology.obo	regulation of protein import into nucleus	0.0167356	1	71	3	0.0349599
9	GeneOntology.obo	cholesterol metabolic process	0.0169699	1	72	3	0.0349599
9	GeneOntology.obo	serine-type endopeptidase activity	0.0181412	1	77	3	0.0357064
9	GeneOntology.obo	sterol metabolic process	0.0186094	1	79	3	0.0360278
9	KEGG_PATHWAY.hsa	Type II diabetes mellitus	0.018844	1	40	2	0.0360278
9	GeneOntology.obo	regulation of intracellular protein transport	0.0197794	1	84	3	0.0363637
9	GeneOntology.obo	endoplasmic reticulum lumen	0.0200132	1	85	3	0.0363637
9	GeneOntology.obo	regulation of nucleocytoplasmic transport	0.0202471	1	86	3	0.0363637
9	GeneOntology.obo	hormone receptor binding	0.0216493	1	92	3	0.0365596
9	GeneOntology.obo	serine-type peptidase activity	0.0225834	1	96	3	0.0371962
9	GeneOntology.obo	serine hydrolase activity	0.0230502	1	98	3	0.0375734
9	GeneOntology.obo	protein binding, bridging	0.0239834	1	102	3	0.0379333
9	GeneOntology.obo	regulation of intracellular transport	0.0239834	1	102	3	0.0379333
9	GeneOntology.obo	response to estrogen stimulus	0.0239834	1	102	3	0.0379333
9	GeneOntology.obo	binding, bridging	0.025848	1	110	3	0.0385499
9	GeneOntology.obo	cytokine receptor binding	0.0272448	1	116	3	0.039546
9	GeneOntology.obo	regulation of transmembrane transport	0.0279428	1	119	3	0.0398265
9	GeneOntology.obo	aging	0.0302667	1	129	3	0.0409834
9	GeneOntology.obo	regulation of protein transport	0.0332823	1	142	3	0.0424765
9	GeneOntology.obo	steroid metabolic process	0.0351349	1	150	3	0.0435984
9	GeneOntology.obo	regulation of establishment of protein localization	0.0367539	1	157	3	0.0447125
9	GeneOntology.obo	anti-apoptosis	0.0413697	1	177	3	0.0459634
9	GeneOntology.obo	cellular response to peptide hormone stimulus	0.0416	1	178	3	0.0459634
9	GeneOntology.obo	regulation of protein localization	0.0427514	1	183	3	0.0466147
9	GeneOntology.obo	regulation of cell growth	0.0434418	1	186	3	0.0467577
9	GeneOntology.obo	response to steroid hormone stimulus	0.0464297	1	199	3	0.0483572
9	KEGG_PATHWAY.hsa	Jak-STAT signaling pathway	0.0482418	1	104	2	0.0492293
10	GeneOntology.obo	axonemal dynein complex	0.0028418	1	12	3	0.0207285
10	GeneOntology.obo	ciliary or flagellar motility	0.00355141	1	15	3	0.0221627
10	GeneOntology.obo	negative regulation of mitotic cell cycle	0.00496962	1	21	3	0.024166
10	GeneOntology.obo	axoneme part	0.00520585	1	22	3	0.0245371
10	GeneOntology.obo	dynein complex	0.0070944	1	30	3	0.026832
10	GeneOntology.obo	cilium axoneme	0.0094517	1	40	3	0.0294581
10	GeneOntology.obo	axoneme	0.0110996	1	47	3	0.0313315
10	GeneOntology.obo	cilium part	0.0139203	1	59	3	0.0333779
10	GeneOntology.obo	microtubule motor activity	0.015094	1	64	3	0.0339419
10	GeneOntology.obo	microtubule associated complex	0.0197794	1	84	3	0.0363637
10	GeneOntology.obo	microtubule-based movement	0.0242166	1	103	3	0.0379333
10	GeneOntology.obo	motor activity	0.025848	1	110	3	0.0385499
10	GeneOntology.obo	cilium	0.0286403	1	122	3	0.0399964
10	GeneOntology.obo	regulation of mitotic cell cycle	0.0427514	1	183	3	0.0466147
10	GeneOntology.obo	negative regulation of cell cycle	0.045511	1	195	3	0.0478927
11	GeneOntology.obo	synaptic vesicle maturation	0.000710957	1	3	3	0.0190658
11	GeneOntology.obo	regulation of RNA polymerase II transcriptional preinitiation complex assembly	0.00118474	1	5	3	0.0190658
11	GeneOntology.obo	beta-amyloid metabolic process	0.00165837	1	7	3	0.0190658
11	GeneOntology.obo	phagocytic vesicle membrane	0.00189514	1	8	3	0.0195831
11	GeneOntology.obo	diacylglycerol binding	0.00213186	1	9	3	0.0198973
11	GeneOntology.obo	regulation of transcription initiation, DNA-dependent	0.00260519	1	11	3	0.0207285
11	GeneOntology.obo	regulation of transcription initiation from RNA polymerase II promoter	0.00260519	1	11	3	0.0207285
11	GeneOntology.obo	endosome to lysosome transport	0.00449703	1	19	3	0.0236571
11	GeneOntology.obo	DNA methylation	0.00544205	1	23	3	0.0249513
11	GeneOntology.obo	DNA alkylation	0.00544205	1	23	3	0.0249513
11	GeneOntology.obo	vesicle-mediated transport	0.00590134	2	575	3	0.0254321
11	GeneOntology.obo	presynaptic membrane	0.00638647	1	27	3	0.0258186
11	GeneOntology.obo	lysosomal transport	0.00685846	1	29	3	0.0264584
11	GeneOntology.obo	Rab GTPase binding	0.00756616	1	32	3	0.0275364
11	GeneOntology.obo	endocytic vesicle membrane	0.00780198	1	33	3	0.0277959
11	GeneOntology.obo	vacuolar transport	0.00803777	1	34	3	0.0277959
11	GeneOntology.obo	DNA modification	0.00898054	1	38	3	0.0289243
11	GeneOntology.obo	late endosome	0.0127456	1	54	3	0.0332623
11	GeneOntology.obo	late endosome membrane	0.0129806	1	55	3	0.0332623
11	GeneOntology.obo	glycoprotein metabolic process	0.0132156	1	56	3	0.0332623
11	GeneOntology.obo	establishment of localization in cell	0.0133931	2	877	3	0.0332623
11	GeneOntology.obo	vesicle organization	0.0139203	1	59	3	0.0333779
11	GeneOntology.obo	developmental maturation	0.0146246	1	62	3	0.033761
11	GeneOntology.obo	regulation of gene expression, epigenetic	0.0160322	1	68	3	0.0347465
11	GeneOntology.obo	endomembrane system	0.0167356	1	71	3	0.0349599
11	GeneOntology.obo	macromolecule methylation	0.0202471	1	86	3	0.0363637
11	GeneOntology.obo	Ras GTPase binding	0.0211821	1	90	3	0.0365596
11	GeneOntology.obo	methylation	0.0225834	1	96	3	0.0371962
11	GeneOntology.obo	lysosomal membrane	0.0232836	1	99	3	0.0375734
11	GeneOntology.obo	small GTPase binding	0.0232836	1	99	3	0.0375734
11	GeneOntology.obo	regulation of protein complex assembly	0.024916	1	106	3	0.0381767
11	GeneOntology.obo	endosome transport	0.025149	1	107	3	0.0381966
11	GeneOntology.obo	GTPase binding	0.0265466	1	113	3	0.0390593
11	KEGG_PATHWAY.hsa	Phagosome	0.0268664	1	113	1	0.0393255
11	GeneOntology.obo	vacuolar membrane	0.0270121	1	115	3	0.0393728
11	GeneOntology.obo	transcription corepressor activity	0.0293376	1	125	3	0.0406465
11	GeneOntology.obo	exocytosis	0.0300345	1	128	3	0.0407343
11	GeneOntology.obo	vacuolar part	0.0309632	1	132	3	0.0412843
11	GeneOntology.obo	one-carbon metabolic process	0.0321232	1	137	3	0.0419454
11	GeneOntology.obo	lytic vacuole	0.034672	1	148	3	0.0434286
11	GeneOntology.obo	lysosome	0.034672	1	148	3	0.0434286
11	GeneOntology.obo	vacuole	0.0388329	1	166	3	0.0453912
11	GeneOntology.obo	regulation of cellular component biogenesis	0.0404477	1	173	3	0.0458038
11	GeneOntology.obo	cytoplasmic vesicle membrane	0.0425212	1	182	3	0.0465135
11	GeneOntology.obo	vesicle membrane	0.0445917	1	191	3	0.0472885
11	GeneOntology.obo	transcription factor complex	0.0459704	1	197	3	0.0481331
11	GeneOntology.obo	negative regulation of transcription from RNA polymerase II promoter	0.0462	1	198	3	0.0483152
11	GeneOntology.obo	endosome membrane	0.0482652	1	207	3	0.0492293
11	GeneOntology.obo	synapse part	0.0484944	1	208	3	0.0492731
11	GeneOntology.obo	endosomal part	0.0498693	1	214	3	0.0498693
11	GeneOntology.obo	synapse	0.0498693	1	214	3	0.0498693
12	GeneOntology.obo	regulation of filopodium assembly	0.00157903	1	10	2	0.0190658
12	GeneOntology.obo	regulation of cell projection assembly	0.00425765	1	27	2	0.0232596
12	GeneOntology.obo	protein phosphatase binding	0.00896702	1	57	2	0.0289243
12	GeneOntology.obo	phosphatase binding	0.0102191	1	65	2	0.0297396
12	GeneOntology.obo	regulation of cell projection organization	0.0211062	1	135	2	0.0365596
12	GeneOntology.obo	regulation of cellular component biogenesis	0.0269651	1	173	2	0.0393728
13	GeneOntology.obo	transcription initiation from mitochondrial promoter	0.000710957	1	3	3	0.0190658
13	GeneOntology.obo	rRNA (adenine-N6,N6-)-dimethyltransferase activity	0.000947867	1	4	3	0.0190658
13	GeneOntology.obo	transcription from mitochondrial promoter	0.000947867	1	4	3	0.0190658
13	GeneOntology.obo	rRNA (adenine) methyltransferase activity	0.000947867	1	4	3	0.0190658
13	GeneOntology.obo	rRNA methyltransferase activity	0.00165837	1	7	3	0.0190658
13	GeneOntology.obo	calmodulin-dependent protein kinase activity	0.00426068	1	18	3	0.0232596
13	GeneOntology.obo	RNA methyltransferase activity	0.00638647	1	27	3	0.0258186
13	GeneOntology.obo	mitochondrial nucleoid	0.0073303	1	31	3	0.0273664
13	GeneOntology.obo	nucleoid	0.00756616	1	32	3	0.0275364
13	KEGG_PATHWAY.hsa	Adipocytokine signaling pathway	0.012601	1	53	1	0.0332623
13	GeneOntology.obo	N-methyltransferase activity	0.0132156	1	56	3	0.0332623
13	GeneOntology.obo	S-adenosylmethionine-dependent methyltransferase activity	0.0204809	1	87	3	0.0364291
13	GeneOntology.obo	transcription initiation, DNA-dependent	0.0209484	1	89	3	0.0365596
13	GeneOntology.obo	mitochondrion organization	0.0218829	1	93	3	0.0366455
13	GeneOntology.obo	calmodulin binding	0.0284078	1	121	3	0.0399964
13	GeneOntology.obo	transferase activity	0.0337742	2	1426	3	0.0427018
13	GeneOntology.obo	methyltransferase activity	0.0390637	1	167	3	0.0453912
13	GeneOntology.obo	transferase activity, transferring one-carbon groups	0.0402171	1	172	3	0.0456917
13	GeneOntology.obo	mitochondrial matrix	0.0406782	1	174	3	0.0458476
13	GeneOntology.obo	synaptic transmission	0.0496402	1	213	3	0.0497549
14	GeneOntology.obo	axis specification	2.91281e-05	2	40	3	0.0190658
14	GeneOntology.obo	anatomical structure morphogenesis	0.000137988	3	655	3	0.0190658
14	GeneOntology.obo	left/right axis specification	0.000473971	1	2	3	0.0190658
14	GeneOntology.obo	axial mesoderm morphogenesis	0.000473971	1	2	3	0.0190658
14	GeneOntology.obo	negative regulation of synaptic transmission, dopaminergic	0.000710957	1	3	3	0.0190658
14	GeneOntology.obo	positive regulation of transcription during mitosis	0.000710957	1	3	3	0.0190658
14	GeneOntology.obo	regulation of transcription during mitosis	0.000710957	1	3	3	0.0190658
14	GeneOntology.obo	regulation of transcription from RNA polymerase II promoter, mitotic	0.000710957	1	3	3	0.0190658
14	GeneOntology.obo	positive regulation of transcription from RNA polymerase II promoter during mitosis	0.000710957	1	3	3	0.0190658
14	GeneOntology.obo	pattern specification process	0.000816138	2	211	3	0.0190658
14	GeneOntology.obo	histone methyltransferase activity	0.000947867	1	4	3	0.0190658
14	GeneOntology.obo	mesoderm morphogenesis	0.00118474	1	5	3	0.0190658
14	GeneOntology.obo	histone H3-K9 methylation	0.00118474	1	5	3	0.0190658
14	GeneOntology.obo	anterior/posterior axis specification, embryo	0.00165837	1	7	3	0.0190658
14	GeneOntology.obo	regulation of synaptic transmission, dopaminergic	0.00213186	1	9	3	0.0198973
14	GeneOntology.obo	stem cell differentiation	0.00213186	1	9	3	0.0198973
14	GeneOntology.obo	negative regulation of cellular process	0.00230165	3	1672	3	0.0203554
14	GeneOntology.obo	negative regulation of transcription, DNA-dependent	0.00256262	2	376	3	0.0207285
14	GeneOntology.obo	chromatin organization	0.00261666	2	380	3	0.0207285
14	GeneOntology.obo	negative regulation of RNA metabolic process	0.00271253	2	387	3	0.0207285
14	GeneOntology.obo	negative regulation of biological process	0.00290579	3	1807	3	0.0211065
14	GeneOntology.obo	negative regulation of gene expression	0.00323186	2	423	3	0.0215789
14	GeneOntology.obo	negative regulation of nucleobase, nucleoside, nucleotide and nucleic acid metabolic process	0.00349232	2	440	3	0.0221627
14	GeneOntology.obo	embryonic axis specification	0.00355141	1	15	3	0.0221627
14	GeneOntology.obo	negative regulation of synaptic transmission	0.00355141	1	15	3	0.0221627
14	GeneOntology.obo	negative regulation of cellular macromolecule biosynthetic process	0.00360238	2	447	3	0.0221764
14	GeneOntology.obo	negative regulation of nitrogen compound metabolic process	0.00360238	2	447	3	0.0221764
14	GeneOntology.obo	anterior/posterior axis specification	0.00378787	1	16	3	0.0222907
14	GeneOntology.obo	negative regulation of transmission of nerve impulse	0.00378787	1	16	3	0.0222907
14	GeneOntology.obo	negative regulation of macromolecule biosynthetic process	0.00397557	2	470	3	0.0230567
14	GeneOntology.obo	potassium ion transmembrane transport	0.0040243	1	17	3	0.0230567
14	GeneOntology.obo	cellular potassium ion transport	0.0040243	1	17	3	0.0230567
14	GeneOntology.obo	basal plasma membrane	0.00426068	1	18	3	0.0232596
14	GeneOntology.obo	negative regulation of neurological system process	0.00426068	1	18	3	0.0232596
14	GeneOntology.obo	negative regulation of cellular biosynthetic process	0.00429714	2	489	3	0.023381
14	GeneOntology.obo	chromosome organization	0.0043144	2	490	3	0.023381
14	GeneOntology.obo	negative regulation of biosynthetic process	0.00454175	2	503	3	0.0237484
14	GeneOntology.obo	heart looping	0.00567821	1	24	3	0.0250187
14	GeneOntology.obo	histone lysine methylation	0.00638647	1	27	3	0.0258186
14	GeneOntology.obo	developmental process	0.00639381	3	2350	3	0.0258186
14	GeneOntology.obo	embryonic pattern specification	0.00685846	1	29	3	0.0264584
14	GeneOntology.obo	inner ear morphogenesis	0.00685846	1	29	3	0.0264584
14	GeneOntology.obo	negative regulation of cellular metabolic process	0.00799764	2	672	3	0.0277959
14	GeneOntology.obo	histone-lysine N-methyltransferase activity	0.00803777	1	34	3	0.0277959
14	GeneOntology.obo	negative regulation of macromolecule metabolic process	0.00818387	2	680	3	0.0282449
14	GeneOntology.obo	protein-lysine N-methyltransferase activity	0.00850923	1	36	3	0.0286101
14	GeneOntology.obo	lysine N-methyltransferase activity	0.00850923	1	36	3	0.0286101
14	GeneOntology.obo	histone methylation	0.00898054	1	38	3	0.0289243
14	GeneOntology.obo	beta-catenin binding	0.00921614	1	39	3	0.0291957
14	GeneOntology.obo	negative regulation of metabolic process	0.00941818	2	731	3	0.0294581
14	GeneOntology.obo	histone methyltransferase activity	0.00992272	1	42	3	0.0295469
14	GeneOntology.obo	N-methyltransferase activity	0.0132156	1	56	3	0.0332623
14	KEGG_PATHWAY.hsa	Thyroid cancer	0.0132288	1	28	2	0.0332623
14	GeneOntology.obo	protein methylation	0.0134505	1	57	3	0.0332623
14	GeneOntology.obo	voltage-gated potassium channel complex	0.0134505	1	57	3	0.0332623
14	GeneOntology.obo	protein alkylation	0.0134505	1	57	3	0.0332623
14	GeneOntology.obo	potassium channel complex	0.0134505	1	57	3	0.0332623
14	GeneOntology.obo	protein methyltransferase activity	0.0136854	1	58	3	0.0333678
14	GeneOntology.obo	voltage-gated potassium channel activity	0.0139203	1	59	3	0.0333779
14	GeneOntology.obo	sensory perception of sound	0.0141551	1	60	3	0.0334785
14	GeneOntology.obo	sensory perception of mechanical stimulus	0.0146246	1	62	3	0.033761
14	GeneOntology.obo	chromosome segregation	0.0157977	1	67	3	0.0345837
14	GeneOntology.obo	potassium channel activity	0.0183753	1	78	3	0.0359229
14	KEGG_PATHWAY.hsa	Lysine degradation	0.018844	1	40	2	0.0360278
14	GeneOntology.obo	macromolecule methylation	0.0202471	1	86	3	0.0363637
14	GeneOntology.obo	S-adenosylmethionine-dependent methyltransferase activity	0.0204809	1	87	3	0.0364291
14	GeneOntology.obo	voltage-gated cation channel activity	0.0207146	1	88	3	0.0365596
14	GeneOntology.obo	cation channel complex	0.0207146	1	88	3	0.0365596
14	KEGG_PATHWAY.hsa	Basal cell carcinoma	0.0221045	1	47	2	0.0368268
14	KEGG_PATHWAY.hsa	Endometrial cancer	0.0225694	1	48	2	0.0371962
14	GeneOntology.obo	methylation	0.0225834	1	96	3	0.0371962
14	GeneOntology.obo	tube morphogenesis	0.0232836	1	99	3	0.0375734
14	GeneOntology.obo	regulation of synaptic transmission	0.0232836	1	99	3	0.0375734
14	GeneOntology.obo	regulation of signaling	0.0232886	2	1171	3	0.0375734
14	GeneOntology.obo	potassium ion transport	0.0235169	1	100	3	0.0376965
14	KEGG_PATHWAY.hsa	Acute myeloid leukemia	0.0244267	1	52	2	0.0379989
14	GeneOntology.obo	regulation of transmission of nerve impulse	0.0244498	1	104	3	0.0379989
14	KEGG_PATHWAY.hsa	Arrhythmogenic right ventricular cardiomyopathy	0.0248904	1	53	2	0.0381767
14	GeneOntology.obo	organelle organization	0.0258396	2	1237	3	0.0385499
14	GeneOntology.obo	regulation of Wnt receptor signaling pathway	0.0263137	1	112	3	0.0388441
14	GeneOntology.obo	regulation of neurological system process	0.0265466	1	113	3	0.0390593
14	GeneOntology.obo	voltage-gated ion channel activity	0.0279428	1	119	3	0.0398265
14	GeneOntology.obo	voltage-gated channel activity	0.0279428	1	119	3	0.0398265
14	KEGG_PATHWAY.hsa	Colorectal cancer	0.0285923	1	61	2	0.0399964
14	GeneOntology.obo	ion transmembrane transport	0.0295699	1	126	3	0.0406826
14	GeneOntology.obo	ion channel complex	0.0300345	1	128	3	0.0407343
14	KEGG_PATHWAY.hsa	Adherens junction	0.0318196	1	68	2	0.0418364
14	GeneOntology.obo	one-carbon metabolic process	0.0321232	1	137	3	0.0419454
14	KEGG_PATHWAY.hsa	Prostate cancer	0.0373262	1	80	2	0.0448485
14	GeneOntology.obo	tissue morphogenesis	0.0383711	1	164	3	0.0452837
14	KEGG_PATHWAY.hsa	Melanogenesis	0.0386978	1	83	2	0.0453912
14	GeneOntology.obo	nuclear division	0.0390637	1	167	3	0.0453912
14	GeneOntology.obo	mitosis	0.0390637	1	167	3	0.0453912
14	GeneOntology.obo	methyltransferase activity	0.0390637	1	167	3	0.0453912
14	GeneOntology.obo	cation channel activity	0.0397558	1	170	3	0.0456899
14	GeneOntology.obo	histone modification	0.0402171	1	172	3	0.0456917
14	GeneOntology.obo	transferase activity, transferring one-carbon groups	0.0402171	1	172	3	0.0456917
14	GeneOntology.obo	covalent chromatin modification	0.0409088	1	175	3	0.0459506
14	GeneOntology.obo	negative regulation of multicellular organismal process	0.0409088	1	175	3	0.0459506
14	GeneOntology.obo	gated channel activity	0.0413697	1	177	3	0.0459634
14	GeneOntology.obo	organelle fission	0.0416	1	178	3	0.0459634
14	GeneOntology.obo	embryonic morphogenesis	0.0425212	1	182	3	0.0465135
14	GeneOntology.obo	monovalent inorganic cation transport	0.0473477	1	203	3	0.048738
14	GeneOntology.obo	DNA binding	0.0491449	2	1745	3	0.0496096
15	GeneOntology.obo	lysophospholipid acyltransferase activity	0.000473971	1	2	3	0.0190658
15	GeneOntology.obo	positive regulation of triglyceride catabolic process	0.000473971	1	2	3	0.0190658
15	GeneOntology.obo	regulation of triglyceride catabolic process	0.000473971	1	2	3	0.0190658
15	GeneOntology.obo	lysophosphatidic acid acyltransferase activity	0.000473971	1	2	3	0.0190658
15	GeneOntology.obo	negative regulation of sequestering of triglyceride	0.000947867	1	4	3	0.0190658
15	GeneOntology.obo	positive regulation of lipoprotein lipase activity	0.00118474	1	5	3	0.0190658
15	GeneOntology.obo	phosphatidic acid biosynthetic process	0.00142158	1	6	3	0.0190658
15	GeneOntology.obo	regulation of sequestering of triglyceride	0.00142158	1	6	3	0.0190658
15	GeneOntology.obo	positive regulation of triglyceride metabolic process	0.00142158	1	6	3	0.0190658
15	GeneOntology.obo	phosphatidic acid metabolic process	0.00142158	1	6	3	0.0190658
15	GeneOntology.obo	1-acylglycerol-3-phosphate O-acyltransferase activity	0.00189514	1	8	3	0.0195831
15	GeneOntology.obo	regulation of triglyceride metabolic process	0.00213186	1	9	3	0.0198973
15	GeneOntology.obo	positive regulation of lipid catabolic process	0.00213186	1	9	3	0.0198973
15	GeneOntology.obo	negative regulation of lipid storage	0.00260519	1	11	3	0.0207285
15	GeneOntology.obo	acylglycerol O-acyltransferase activity	0.00307838	1	13	3	0.0213247
15	GeneOntology.obo	triglyceride catabolic process	0.00307838	1	13	3	0.0213247
15	GeneOntology.obo	glycerol ether catabolic process	0.00307838	1	13	3	0.0213247
15	GeneOntology.obo	neutral lipid catabolic process	0.00307838	1	13	3	0.0213247
15	GeneOntology.obo	acylglycerol catabolic process	0.00307838	1	13	3	0.0213247
15	GeneOntology.obo	glycerolipid catabolic process	0.00355141	1	15	3	0.0221627
15	GeneOntology.obo	regulation of lipoprotein lipase activity	0.00355141	1	15	3	0.0221627
15	GeneOntology.obo	lipid particle	0.0040243	1	17	3	0.0230567
15	GeneOntology.obo	regulation of lipid catabolic process	0.00426068	1	18	3	0.0232596
15	GeneOntology.obo	regulation of lipid storage	0.00473334	1	20	3	0.0238176
15	GeneOntology.obo	O-acyltransferase activity	0.00756616	1	32	3	0.0275364
15	GeneOntology.obo	positive regulation of catalytic activity	0.00767659	2	658	3	0.0277959
15	GeneOntology.obo	positive regulation of lipid metabolic process	0.00968723	1	41	3	0.0295469
15	GeneOntology.obo	regulatory region DNA binding	0.00992272	1	42	3	0.0295469
15	GeneOntology.obo	regulatory region nucleic acid binding	0.00992272	1	42	3	0.0295469
15	GeneOntology.obo	protein catabolic process	0.00992272	1	42	3	0.0295469
15	GeneOntology.obo	transcription regulatory region DNA binding	0.00992272	1	42	3	0.0295469
15	KEGG_PATHWAY.hsa	Proteasome	0.00998573	1	42	1	0.0295778
15	GeneOntology.obo	positive regulation of molecular function	0.0100013	2	754	3	0.0295778
15	GeneOntology.obo	glycerophospholipid biosynthetic process	0.0115701	1	49	3	0.031882
15	GeneOntology.obo	regulation of cellular amino acid metabolic process	0.0118053	1	50	3	0.0322232
15	GeneOntology.obo	positive regulation of cellular catabolic process	0.0125106	1	53	3	0.0332623
15	GeneOntology.obo	proteasome complex	0.0129806	1	55	3	0.0332623
15	GeneOntology.obo	signal transduction involved in mitotic cell cycle G1/S checkpoint	0.0134505	1	57	3	0.0332623
15	GeneOntology.obo	signal transduction involved in cell cycle checkpoint	0.0134505	1	57	3	0.0332623
15	GeneOntology.obo	signal transduction involved in mitotic cell cycle checkpoint	0.0134505	1	57	3	0.0332623
15	GeneOntology.obo	signal transduction involved in DNA integrity checkpoint	0.0134505	1	57	3	0.0332623
15	GeneOntology.obo	signal transduction involved in G1/S transition checkpoint	0.0134505	1	57	3	0.0332623
15	GeneOntology.obo	signal transduction involved in mitotic cell cycle G1/S transition DNA damage checkpoint	0.0134505	1	57	3	0.0332623
15	GeneOntology.obo	signal transduction involved in DNA damage checkpoint	0.0134505	1	57	3	0.0332623
15	GeneOntology.obo	triglyceride metabolic process	0.0134505	1	57	3	0.0332623
15	GeneOntology.obo	DNA damage response, signal transduction by p53 class mediator resulting in cell cycle arrest	0.0134505	1	57	3	0.0332623
15	GeneOntology.obo	regulation of cellular amine metabolic process	0.0136854	1	58	3	0.0333678
15	GeneOntology.obo	positive regulation of cellular metabolic process	0.0138976	2	894	3	0.0333779
15	GeneOntology.obo	cellular catabolic process	0.0146856	2	920	3	0.0338569
15	GeneOntology.obo	positive regulation of cell cycle arrest	0.0148593	1	63	3	0.0339419
15	GeneOntology.obo	acylglycerol metabolic process	0.0148593	1	63	3	0.0339419
15	GeneOntology.obo	neutral lipid metabolic process	0.015094	1	64	3	0.0339419
15	GeneOntology.obo	negative regulation of ubiquitin-protein ligase activity involved in mitotic cell cycle	0.015094	1	64	3	0.0339419
15	GeneOntology.obo	positive regulation of metabolic process	0.0155564	2	948	3	0.0342864
15	GeneOntology.obo	ATP catabolic process	0.0155632	1	66	3	0.0342864
15	GeneOntology.obo	negative regulation of ligase activity	0.0160322	1	68	3	0.0347465
15	GeneOntology.obo	negative regulation of ubiquitin-protein ligase activity	0.0160322	1	68	3	0.0347465
15	GeneOntology.obo	regulation of primary metabolic process	0.0161948	3	3203	3	0.0348491
15	GeneOntology.obo	positive regulation of ubiquitin-protein ligase activity involved in mitotic cell cycle	0.0162667	1	69	3	0.0348491
15	GeneOntology.obo	positive regulation of catabolic process	0.0165012	1	70	3	0.0348491
15	GeneOntology.obo	regulation of catalytic activity	0.0165471	2	979	3	0.0348614
15	GeneOntology.obo	positive regulation of lipase activity	0.0167356	1	71	3	0.0349599
15	GeneOntology.obo	regulation of cellular metabolic process	0.0169966	3	3255	3	0.0349599
15	GeneOntology.obo	M/G1 transition of mitotic cell cycle	0.0174385	1	74	3	0.035366
15	GeneOntology.obo	regulation of ubiquitin-protein ligase activity involved in mitotic cell cycle	0.0174385	1	74	3	0.035366
15	GeneOntology.obo	positive regulation of ubiquitin-protein ligase activity	0.017907	1	76	3	0.0355275
15	GeneOntology.obo	anaphase-promoting complex-dependent proteasomal ubiquitin-dependent protein catabolic process	0.0181412	1	77	3	0.0357064
15	GeneOntology.obo	positive regulation of ligase activity	0.0186094	1	79	3	0.0360278
15	GeneOntology.obo	glycerol ether metabolic process	0.0188435	1	80	3	0.0360278
15	GeneOntology.obo	organic ether metabolic process	0.0190775	1	81	3	0.0361556
15	GeneOntology.obo	DNA damage response, signal transduction by p53 class mediator	0.0195454	1	83	3	0.0363637
15	GeneOntology.obo	glycerolipid biosynthetic process	0.0195454	1	83	3	0.0363637
15	GeneOntology.obo	cellular lipid catabolic process	0.0195454	1	83	3	0.0363637
15	GeneOntology.obo	signal transduction by p53 class mediator	0.0200132	1	85	3	0.0363637
15	GeneOntology.obo	negative regulation of protein ubiquitination	0.0200132	1	85	3	0.0363637
15	GeneOntology.obo	regulation of lipase activity	0.0202471	1	86	3	0.0363637
15	GeneOntology.obo	regulation of ubiquitin-protein ligase activity	0.0207146	1	88	3	0.0365596
15	GeneOntology.obo	phospholipid biosynthetic process	0.0209484	1	89	3	0.0365596
15	GeneOntology.obo	catabolic process	0.0210717	2	1111	3	0.0365596
15	GeneOntology.obo	glycerophospholipid metabolic process	0.0214157	1	91	3	0.0365596
15	GeneOntology.obo	regulation of ligase activity	0.0214157	1	91	3	0.0365596
15	GeneOntology.obo	regulation of metabolic process	0.0216067	3	3526	3	0.0365596
15	GeneOntology.obo	positive regulation of cell cycle process	0.0235169	1	100	3	0.0376965
15	GeneOntology.obo	regulation of molecular function	0.0238581	2	1186	3	0.0379333
15	GeneOntology.obo	protein binding, bridging	0.0239834	1	102	3	0.0379333
15	GeneOntology.obo	signal transduction in response to DNA damage	0.0242166	1	103	3	0.0379333
15	GeneOntology.obo	regulation of lipid metabolic process	0.0246829	1	105	3	0.0381563
15	GeneOntology.obo	S phase of mitotic cell cycle	0.024916	1	106	3	0.0381767
15	GeneOntology.obo	positive regulation of protein ubiquitination	0.025149	1	107	3	0.0381966
15	GeneOntology.obo	S phase	0.025149	1	107	3	0.0381966
15	GeneOntology.obo	regulation of cellular ketone metabolic process	0.0253821	1	108	3	0.0384161
15	GeneOntology.obo	binding, bridging	0.025848	1	110	3	0.0385499
15	GeneOntology.obo	ATP metabolic process	0.0281753	1	120	3	0.0399964
15	GeneOntology.obo	G1/S transition of mitotic cell cycle	0.0300345	1	128	3	0.0407343
15	GeneOntology.obo	small molecule metabolic process	0.0317159	2	1379	3	0.0418364
15	GeneOntology.obo	lipid catabolic process	0.0323551	1	138	3	0.0419862
15	GeneOntology.obo	negative regulation of protein modification process	0.0328188	1	140	3	0.0423594
15	GeneOntology.obo	regulation of protein ubiquitination	0.0328188	1	140	3	0.0423594
15	GeneOntology.obo	glycerolipid metabolic process	0.0353663	1	151	3	0.0437916
15	GeneOntology.obo	proteasomal ubiquitin-dependent protein catabolic process	0.0355976	1	152	3	0.0439215
15	GeneOntology.obo	proteasomal protein catabolic process	0.035829	1	153	3	0.0440828
15	GeneOntology.obo	phospholipid metabolic process	0.0365227	1	156	3	0.0445049
15	GeneOntology.obo	organophosphate metabolic process	0.0395252	1	169	3	0.0455918
15	GeneOntology.obo	acyltransferase activity	0.0399865	1	171	3	0.0456917
15	GeneOntology.obo	transferase activity, transferring acyl groups other than amino-acyl groups	0.0402171	1	172	3	0.0456917
15	GeneOntology.obo	fatty acid metabolic process	0.0406782	1	174	3	0.0458476
15	GeneOntology.obo	transferase activity, transferring acyl groups	0.0411392	1	176	3	0.0459506
15	GeneOntology.obo	organic acid biosynthetic process	0.0416	1	178	3	0.0459634
15	GeneOntology.obo	carboxylic acid biosynthetic process	0.0416	1	178	3	0.0459634
15	GeneOntology.obo	cell cycle checkpoint	0.0439019	1	188	3	0.0469296
15	GeneOntology.obo	protein heterodimerization activity	0.0439019	1	188	3	0.0469296
15	GeneOntology.obo	ribonucleoside triphosphate catabolic process	0.0441319	1	189	3	0.047079
15	GeneOntology.obo	purine ribonucleoside triphosphate catabolic process	0.0441319	1	189	3	0.047079
15	GeneOntology.obo	purine nucleoside triphosphate catabolic process	0.0443618	1	190	3	0.0471888
15	GeneOntology.obo	nucleoside triphosphate catabolic process	0.0445917	1	191	3	0.0472885
15	GeneOntology.obo	purine ribonucleotide catabolic process	0.0450514	1	193	3	0.0476595
15	GeneOntology.obo	ribonucleotide catabolic process	0.045511	1	195	3	0.0478927
15	GeneOntology.obo	regulation of cell cycle arrest	0.0466592	1	200	3	0.0485032
15	GeneOntology.obo	negative regulation of cellular protein metabolic process	0.0471182	1	202	3	0.0486985
15	GeneOntology.obo	negative regulation of protein metabolic process	0.0489529	1	210	3	0.0496096
15	GeneOntology.obo	purine nucleotide catabolic process	0.049182	1	211	3	0.0496096
16	GeneOntology.obo	replicative senescence	0.00189514	1	8	3	0.0195831
16	GeneOntology.obo	chromosomal part	0.00320186	2	421	3	0.0215443
16	GeneOntology.obo	cellular senescence	0.0040243	1	17	3	0.0230567
16	GeneOntology.obo	DNA damage response, signal transduction resulting in induction of apoptosis	0.00803777	1	34	3	0.0277959
16	GeneOntology.obo	chromosome, telomeric region	0.00827352	1	35	3	0.028329
16	GeneOntology.obo	cell aging	0.0094517	1	40	3	0.0294581
16	GeneOntology.obo	nucleosome	0.0101582	1	43	3	0.0297379
16	GeneOntology.obo	DNA damage checkpoint	0.0110996	1	47	3	0.0313315
16	GeneOntology.obo	DNA integrity checkpoint	0.0122755	1	52	3	0.0327851
16	GeneOntology.obo	PML body	0.0134505	1	57	3	0.0332623
16	GeneOntology.obo	protein-DNA complex	0.0143899	1	61	3	0.0336668
16	GeneOntology.obo	induction of apoptosis by intracellular signals	0.0167356	1	71	3	0.0349599
16	GeneOntology.obo	nucleosome assembly	0.0169699	1	72	3	0.0349599
16	GeneOntology.obo	nucleosome organization	0.0188435	1	80	3	0.0360278
16	GeneOntology.obo	protein-DNA complex assembly	0.0190775	1	81	3	0.0361556
16	GeneOntology.obo	protein-DNA complex subunit organization	0.0200132	1	85	3	0.0363637
16	GeneOntology.obo	signal transduction in response to DNA damage	0.0242166	1	103	3	0.0379333
16	GeneOntology.obo	aging	0.0302667	1	129	3	0.0409834
16	KEGG_PATHWAY.hsa	p53 signaling pathway	0.0304378	1	65	2	0.0410567
16	GeneOntology.obo	nucleus	0.0392481	3	4302	3	0.0454395
16	KEGG_PATHWAY.hsa	Systemic lupus erythematosus	0.0400673	1	86	2	0.0456917
16	GeneOntology.obo	cell cycle checkpoint	0.0439019	1	188	3	0.0469296
16	GeneOntology.obo	regulation of cell cycle arrest	0.0466592	1	200	3	0.0485032
17	GeneOntology.obo	glucocorticoid receptor activity	0.000237023	1	1	3	0.0190658
17	GeneOntology.obo	glucocorticoid mediated signaling pathway	0.000237023	1	1	3	0.0190658
17	GeneOntology.obo	phosphatidylinositol-4,5-bisphosphate 5-phosphatase activity	0.00118474	1	5	3	0.0190658
17	GeneOntology.obo	phosphatidylinositol phosphate 5-phosphatase activity	0.00118474	1	5	3	0.0190658
17	GeneOntology.obo	corticosteroid receptor signaling pathway	0.00165837	1	7	3	0.0190658
17	GeneOntology.obo	glucocorticoid receptor signaling pathway	0.00165837	1	7	3	0.0190658
17	GeneOntology.obo	phosphatidylinositol bisphosphate phosphatase activity	0.00189514	1	8	3	0.0195831
17	GeneOntology.obo	sequence-specific DNA binding	0.00211317	2	341	3	0.0198973
17	GeneOntology.obo	inositol-polyphosphate 5-phosphatase activity	0.00213186	1	9	3	0.0198973
17	GeneOntology.obo	inositol trisphosphate phosphatase activity	0.00213186	1	9	3	0.0198973
17	GeneOntology.obo	cellular response to corticosteroid stimulus	0.0028418	1	12	3	0.0207285
17	GeneOntology.obo	cellular response to glucocorticoid stimulus	0.0028418	1	12	3	0.0207285
17	GeneOntology.obo	steroid hormone mediated signaling pathway	0.0028418	1	12	3	0.0207285
17	GeneOntology.obo	inositol or phosphatidylinositol phosphatase activity	0.00591434	1	25	3	0.0254321
17	GeneOntology.obo	hormone-mediated signaling pathway	0.00591434	1	25	3	0.0254321
17	GeneOntology.obo	cellular response to steroid hormone stimulus	0.00685846	1	29	3	0.0264584
17	GeneOntology.obo	transcription, DNA-dependent	0.00785929	2	666	3	0.0277959
17	GeneOntology.obo	nucleic acid binding transcription factor activity	0.00849078	2	693	3	0.0286101
17	GeneOntology.obo	sequence-specific DNA binding transcription factor activity	0.00849078	2	693	3	0.0286101
17	GeneOntology.obo	gluconeogenesis	0.00850923	1	36	3	0.0286101
17	GeneOntology.obo	steroid hormone receptor activity	0.00898054	1	38	3	0.0289243
17	GeneOntology.obo	steroid binding	0.00898054	1	38	3	0.0289243
17	GeneOntology.obo	ligand-dependent nuclear receptor activity	0.0094517	1	40	3	0.0294581
17	GeneOntology.obo	cilium axoneme	0.0094517	1	40	3	0.0294581
17	GeneOntology.obo	RNA biosynthetic process	0.0104952	2	773	3	0.0302151
17	GeneOntology.obo	hexose biosynthetic process	0.010629	1	45	3	0.0304989
17	GeneOntology.obo	regulation of transcription from RNA polymerase II promoter by nuclear hormone receptor	0.0108643	1	46	3	0.0310715
17	GeneOntology.obo	axoneme	0.0110996	1	47	3	0.0313315
17	GeneOntology.obo	phosphatidylinositol metabolic process	0.0120404	1	51	3	0.0326087
17	GeneOntology.obo	monosaccharide biosynthetic process	0.0129806	1	55	3	0.0332623
17	GeneOntology.obo	steroid hormone receptor signaling pathway	0.0136854	1	58	3	0.0333678
17	GeneOntology.obo	cilium part	0.0139203	1	59	3	0.0333779
17	GeneOntology.obo	Golgi cisterna membrane	0.0143899	1	61	3	0.0336668
17	GeneOntology.obo	intracellular receptor mediated signaling pathway	0.0167356	1	71	3	0.0349599
17	GeneOntology.obo	alcohol biosynthetic process	0.0169699	1	72	3	0.0349599
17	GeneOntology.obo	cellular carbohydrate biosynthetic process	0.0190775	1	81	3	0.0361556
17	GeneOntology.obo	response to glucocorticoid stimulus	0.0193115	1	82	3	0.0363637
17	GeneOntology.obo	cellular macromolecule biosynthetic process	0.0202482	2	1088	3	0.0363637
17	GeneOntology.obo	response to corticosteroid stimulus	0.0209484	1	89	3	0.0365596
17	GeneOntology.obo	macromolecule biosynthetic process	0.0211079	2	1112	3	0.0365596
17	GeneOntology.obo	glycerophospholipid metabolic process	0.0214157	1	91	3	0.0365596
17	KEGG_PATHWAY.hsa	Inositol phosphate metabolism	0.0244267	1	52	2	0.0379989
17	GeneOntology.obo	glucose metabolic process	0.0265466	1	113	3	0.0390593
17	GeneOntology.obo	cilium	0.0286403	1	122	3	0.0399964
17	GeneOntology.obo	response to protein stimulus	0.0288728	1	123	3	0.0402559
17	GeneOntology.obo	transcription corepressor activity	0.0293376	1	125	3	0.0406465
17	GeneOntology.obo	carbohydrate biosynthetic process	0.0298022	1	127	3	0.0407343
17	KEGG_PATHWAY.hsa	Phosphatidylinositol signaling system	0.0322797	1	69	2	0.0419862
17	GeneOntology.obo	RNA metabolic process	0.0331113	2	1411	3	0.0424765
17	GeneOntology.obo	hexose metabolic process	0.0349034	1	149	3	0.0435884
17	GeneOntology.obo	glycerolipid metabolic process	0.0353663	1	151	3	0.0437916
17	GeneOntology.obo	phospholipid metabolic process	0.0365227	1	156	3	0.0445049
17	GeneOntology.obo	organophosphate metabolic process	0.0395252	1	169	3	0.0455918
17	GeneOntology.obo	mitochondrial matrix	0.0406782	1	174	3	0.0458476
17	GeneOntology.obo	monosaccharide metabolic process	0.0411392	1	176	3	0.0459506
17	GeneOntology.obo	intracellular organelle part	0.0441772	3	4475	3	0.047079
17	GeneOntology.obo	organelle part	0.045857	3	4531	3	0.0481304
17	GeneOntology.obo	response to steroid hormone stimulus	0.0464297	1	199	3	0.0483572
17	GeneOntology.obo	DNA binding	0.0491449	2	1745	3	0.0496096
17	GeneOntology.obo	cellular biosynthetic process	0.0492486	2	1747	3	0.0496096
17	GeneOntology.obo	phosphatase activity	0.0496402	1	213	3	0.0497549
18	GeneOntology.obo	CCAAT-binding factor complex	0.00126367	1	4	4	0.0190658
18	GeneOntology.obo	regulation of alpha-amino-3-hydroxy-5-methyl-4-isoxazole propionate selective glutamate receptor activity	0.00126367	1	4	4	0.0190658
18	GeneOntology.obo	alpha-amino-3-hydroxy-5-methyl-4-isoxazolepropionic acid selective glutamate receptor complex	0.0015794	1	5	4	0.0190658
18	GeneOntology.obo	regulation of alternative nuclear mRNA splicing, via spliceosome	0.00221064	1	7	4	0.0203052
18	GeneOntology.obo	regulation of nuclear mRNA splicing, via spliceosome	0.00347222	1	11	4	0.0221627
18	GeneOntology.obo	ionotropic glutamate receptor complex	0.00441762	1	14	4	0.023381
18	GeneOntology.obo	voltage-gated calcium channel activity	0.00504751	1	16	4	0.0242728
18	GeneOntology.obo	spliceosome assembly	0.0056771	1	18	4	0.0250187
18	GeneOntology.obo	regulation of mRNA processing	0.00599178	1	19	4	0.0254321
18	GeneOntology.obo	regulation of calcium ion transport via voltage-gated calcium channel activity	0.00693539	1	22	4	0.0266959
18	GeneOntology.obo	regulation of RNA splicing	0.00787832	1	25	4	0.0277959
18	GeneOntology.obo	regulation of receptor activity	0.00913452	1	29	4	0.0290964
18	GeneOntology.obo	endocytic vesicle membrane	0.0103895	1	33	4	0.030022
18	GeneOntology.obo	membrane depolarization	0.01133	1	36	4	0.0314837
18	GeneOntology.obo	regulation of ion transmembrane transporter activity	0.0119566	1	38	4	0.0325339
18	GeneOntology.obo	regulation of transmembrane transporter activity	0.012896	1	41	4	0.0332623
18	GeneOntology.obo	regulation of ion transmembrane transport	0.0138346	1	44	4	0.0333779
18	GeneOntology.obo	regulation of transporter activity	0.0150852	1	48	4	0.0339419
18	GeneOntology.obo	calcium channel activity	0.0169587	1	54	4	0.0349599
18	GeneOntology.obo	microtubule motor activity	0.0200754	1	64	4	0.0363637
18	GeneOntology.obo	mRNA binding	0.021631	1	69	4	0.0365596
18	KEGG_PATHWAY.hsa	Antigen processing and presentation	0.0225694	1	48	2	0.0371962
18	KEGG_PATHWAY.hsa	Cardiac muscle contraction	0.0239627	1	51	2	0.0379333
18	GeneOntology.obo	regulation of membrane potential	0.024116	1	77	4	0.0379333
18	GeneOntology.obo	regulation of calcium ion transport	0.024116	1	77	4	0.0379333
18	KEGG_PATHWAY.hsa	Arrhythmogenic right ventricular cardiomyopathy	0.0248904	1	53	2	0.0381767
18	GeneOntology.obo	ribonucleoprotein complex assembly	0.0256668	1	82	4	0.0385499
18	GeneOntology.obo	ribonucleoprotein complex subunit organization	0.0272157	1	87	4	0.039546
18	GeneOntology.obo	voltage-gated cation channel activity	0.0275252	1	88	4	0.0396875
18	KEGG_PATHWAY.hsa	Hypertrophic cardiomyopathy	0.0276682	1	59	2	0.0397945
18	GeneOntology.obo	regulation of metal ion transport	0.0278347	1	89	4	0.039826
18	KEGG_PATHWAY.hsa	Dilated cardiomyopathy	0.0299768	1	64	2	0.0407343
18	GeneOntology.obo	microtubule-based movement	0.0321597	1	103	4	0.0419454
18	GeneOntology.obo	regulation of ion transport	0.0330846	1	106	4	0.0424765
18	GeneOntology.obo	macromolecular complex	0.033314	3	2788	4	0.0424765
18	GeneOntology.obo	motor activity	0.0343168	1	110	4	0.0432009
18	GeneOntology.obo	receptor complex	0.0346247	1	111	4	0.0434286
18	GeneOntology.obo	voltage-gated ion channel activity	0.0370849	1	119	4	0.0448485
18	GeneOntology.obo	voltage-gated channel activity	0.0370849	1	119	4	0.0448485
18	GeneOntology.obo	regulation of transmembrane transport	0.0370849	1	119	4	0.0448485
18	GeneOntology.obo	spliceosomal complex	0.0419913	1	135	4	0.0461665
18	GeneOntology.obo	RNA splicing, via transesterification reactions with bulged adenosine as nucleophile	0.0496199	1	160	4	0.0497549
18	GeneOntology.obo	nuclear mRNA splicing, via spliceosome	0.0496199	1	160	4	0.0497549
19	GeneOntology.obo	transcription factor TFIIA complex	0.0015794	1	5	4	0.0190658
19	GeneOntology.obo	SCF-dependent proteasomal ubiquitin-dependent protein catabolic process	0.00378743	1	12	4	0.0222907
19	GeneOntology.obo	SCF ubiquitin ligase complex	0.00662093	1	21	4	0.0262419
19	KEGG_PATHWAY.hsa	Circadian rhythm - mammal	0.0142009	1	20	3	0.0334955
19	GeneOntology.obo	intracellular organelle part	0.0156125	4	4475	4	0.0343515
19	GeneOntology.obo	organelle part	0.0164091	4	4531	4	0.0348491
19	GeneOntology.obo	transcription initiation from RNA polymerase II promoter	0.0194527	1	62	4	0.0363637
19	GeneOntology.obo	positive regulation of ubiquitin-protein ligase activity involved in mitotic cell cycle	0.021631	1	69	4	0.0365596
19	KEGG_PATHWAY.hsa	Basal transcription factors	0.0219535	1	31	3	0.0366455
19	GeneOntology.obo	induction of apoptosis by intracellular signals	0.0222527	1	71	4	0.0370026
19	GeneOntology.obo	regulation of ubiquitin-protein ligase activity involved in mitotic cell cycle	0.0231847	1	74	4	0.0375734
19	GeneOntology.obo	cullin-RING ubiquitin ligase complex	0.0238057	1	76	4	0.0379333
19	GeneOntology.obo	positive regulation of ubiquitin-protein ligase activity	0.0238057	1	76	4	0.0379333
19	GeneOntology.obo	anaphase-promoting complex-dependent proteasomal ubiquitin-dependent protein catabolic process	0.024116	1	77	4	0.0379333
19	GeneOntology.obo	positive regulation of ligase activity	0.0247365	1	79	4	0.0381712
19	GeneOntology.obo	ubiquitin protein ligase binding	0.0250467	1	80	4	0.0381966
19	GeneOntology.obo	regulation of ubiquitin-protein ligase activity	0.0275252	1	88	4	0.0396875
19	GeneOntology.obo	transcription initiation, DNA-dependent	0.0278347	1	89	4	0.039826
19	GeneOntology.obo	regulation of ligase activity	0.0284535	1	91	4	0.0399964
19	GeneOntology.obo	lysosomal membrane	0.0309255	1	99	4	0.0412843
19	GeneOntology.obo	S phase of mitotic cell cycle	0.0330846	1	106	4	0.0424765
19	GeneOntology.obo	positive regulation of protein ubiquitination	0.0333928	1	107	4	0.0424765
19	GeneOntology.obo	S phase	0.0333928	1	107	4	0.0424765
19	GeneOntology.obo	cell cycle arrest	0.0349325	1	112	4	0.0435884
19	GeneOntology.obo	vacuolar membrane	0.0358554	1	115	4	0.0440828
19	GeneOntology.obo	G1/S transition of mitotic cell cycle	0.0398471	1	128	4	0.0456899
19	GeneOntology.obo	vacuolar part	0.0410728	1	132	4	0.0459506
19	GeneOntology.obo	ubiquitin ligase complex	0.0419913	1	135	4	0.0461665
19	GeneOntology.obo	regulation of protein ubiquitination	0.0435207	1	140	4	0.0467577
19	GeneOntology.obo	proteasomal ubiquitin-dependent protein catabolic process	0.0471837	1	152	4	0.0486985
19	GeneOntology.obo	proteasomal protein catabolic process	0.0474885	1	153	4	0.0487522
19	KEGG_PATHWAY.hsa	TGF-beta signaling pathway	0.0477293	1	68	3	0.0489416
20	GeneOntology.obo	RNA metabolic process	0.00491584	3	1411	4	0.024166
20	GeneOntology.obo	PcG protein complex	0.00599178	1	19	4	0.0254321
20	GeneOntology.obo	cellular macromolecule catabolic process	0.00627431	2	419	4	0.0258186
20	GeneOntology.obo	nuclear-transcribed mRNA poly(A) tail shortening	0.00724977	1	23	4	0.0271827
20	GeneOntology.obo	mRNA metabolic process	0.00746654	2	458	4	0.0275364
20	GeneOntology.obo	macromolecule catabolic process	0.00848403	2	489	4	0.0286101
20	GeneOntology.obo	nucleic acid metabolic process	0.0100445	3	1812	4	0.029647
20	GeneOntology.obo	cytoplasmic mRNA processing body	0.0103895	1	33	4	0.030022
20	GeneOntology.obo	protein catabolic process	0.0132089	1	42	4	0.0332623
20	GeneOntology.obo	nuclear-transcribed mRNA catabolic process, deadenylation-dependent decay	0.0147727	1	47	4	0.0338776
20	GeneOntology.obo	RNA granule	0.0153976	1	49	4	0.0340947
20	GeneOntology.obo	regulation of cellular amino acid metabolic process	0.01571	1	50	4	0.0344851
20	GeneOntology.obo	negative regulation of cellular metabolic process	0.015713	2	672	4	0.0344851
20	GeneOntology.obo	negative regulation of macromolecule metabolic process	0.0160754	2	680	4	0.0347966
20	GeneOntology.obo	proteasome complex	0.0172708	1	55	4	0.035273
20	GeneOntology.obo	signal transduction involved in mitotic cell cycle G1/S checkpoint	0.0178945	1	57	4	0.0355275
20	GeneOntology.obo	signal transduction involved in cell cycle checkpoint	0.0178945	1	57	4	0.0355275
20	GeneOntology.obo	signal transduction involved in mitotic cell cycle checkpoint	0.0178945	1	57	4	0.0355275
20	GeneOntology.obo	signal transduction involved in DNA integrity checkpoint	0.0178945	1	57	4	0.0355275
20	GeneOntology.obo	signal transduction involved in G1/S transition checkpoint	0.0178945	1	57	4	0.0355275
20	GeneOntology.obo	signal transduction involved in mitotic cell cycle G1/S transition DNA damage checkpoint	0.0178945	1	57	4	0.0355275
20	GeneOntology.obo	signal transduction involved in DNA damage checkpoint	0.0178945	1	57	4	0.0355275
20	GeneOntology.obo	DNA damage response, signal transduction by p53 class mediator resulting in cell cycle arrest	0.0178945	1	57	4	0.0355275
20	GeneOntology.obo	regulation of cellular amine metabolic process	0.0182063	1	58	4	0.0357941
20	GeneOntology.obo	nucleobase, nucleoside, nucleotide and nucleic acid metabolic process	0.0183234	3	2244	4	0.0359229
20	GeneOntology.obo	negative regulation of metabolic process	0.0184746	2	731	4	0.0360278
20	GeneOntology.obo	positive regulation of cell cycle arrest	0.0197641	1	63	4	0.0363637
20	GeneOntology.obo	mRNA 3'-end processing	0.0197641	1	63	4	0.0363637
20	KEGG_PATHWAY.hsa	Proteasome	0.0197767	1	42	2	0.0363637
20	GeneOntology.obo	negative regulation of ubiquitin-protein ligase activity involved in mitotic cell cycle	0.0200754	1	64	4	0.0363637
20	GeneOntology.obo	ATP catabolic process	0.0206979	1	66	4	0.0365596
20	GeneOntology.obo	negative regulation of ligase activity	0.02132	1	68	4	0.0365596
20	GeneOntology.obo	negative regulation of ubiquitin-protein ligase activity	0.02132	1	68	4	0.0365596
20	GeneOntology.obo	positive regulation of ubiquitin-protein ligase activity involved in mitotic cell cycle	0.021631	1	69	4	0.0365596
20	GeneOntology.obo	RNA 3'-end processing	0.0228741	1	73	4	0.0375734
20	GeneOntology.obo	M/G1 transition of mitotic cell cycle	0.0231847	1	74	4	0.0375734
20	GeneOntology.obo	nuclear-transcribed mRNA catabolic process	0.0231847	1	74	4	0.0375734
20	GeneOntology.obo	regulation of ubiquitin-protein ligase activity involved in mitotic cell cycle	0.0231847	1	74	4	0.0375734
20	GeneOntology.obo	positive regulation of ubiquitin-protein ligase activity	0.0238057	1	76	4	0.0379333
20	GeneOntology.obo	anaphase-promoting complex-dependent proteasomal ubiquitin-dependent protein catabolic process	0.024116	1	77	4	0.0379333
20	GeneOntology.obo	positive regulation of ligase activity	0.0247365	1	79	4	0.0381712
20	KEGG_PATHWAY.hsa	RNA degradation	0.0248904	1	53	2	0.0381767
20	GeneOntology.obo	mRNA catabolic process	0.0256668	1	82	4	0.0385499
20	GeneOntology.obo	DNA damage response, signal transduction by p53 class mediator	0.0259767	1	83	4	0.0385762
20	GeneOntology.obo	cellular nitrogen compound metabolic process	0.026102	3	2550	4	0.0386961
20	GeneOntology.obo	signal transduction by p53 class mediator	0.0265963	1	85	4	0.039062
20	GeneOntology.obo	negative regulation of protein ubiquitination	0.0265963	1	85	4	0.039062
20	GeneOntology.obo	regulation of ubiquitin-protein ligase activity	0.0275252	1	88	4	0.0396875
20	GeneOntology.obo	regulation of ligase activity	0.0284535	1	91	4	0.0399964
20	GeneOntology.obo	nitrogen compound metabolic process	0.0284701	3	2632	4	0.0399964
20	GeneOntology.obo	cellular catabolic process	0.028661	2	920	4	0.0399964
20	GeneOntology.obo	regulation of nitrogen compound metabolic process	0.0289165	3	2647	4	0.0402559
20	GeneOntology.obo	positive regulation of cell cycle process	0.0312342	1	100	4	0.0415498
20	GeneOntology.obo	RNA catabolic process	0.0318513	1	102	4	0.0418364
20	GeneOntology.obo	signal transduction in response to DNA damage	0.0321597	1	103	4	0.0419454
20	GeneOntology.obo	S phase of mitotic cell cycle	0.0330846	1	106	4	0.0424765
20	GeneOntology.obo	macromolecular complex	0.033314	3	2788	4	0.0424765
20	GeneOntology.obo	positive regulation of protein ubiquitination	0.0333928	1	107	4	0.0424765
20	GeneOntology.obo	S phase	0.0333928	1	107	4	0.0424765
20	GeneOntology.obo	regulation of cellular ketone metabolic process	0.0337009	1	108	4	0.042646
20	GeneOntology.obo	ATP metabolic process	0.0373921	1	120	4	0.0448485
20	GeneOntology.obo	G1/S transition of mitotic cell cycle	0.0398471	1	128	4	0.0456899
20	GeneOntology.obo	catabolic process	0.0409123	2	1111	4	0.0459506
20	GeneOntology.obo	regulation of macromolecule metabolic process	0.0424996	3	3051	4	0.0465135
20	GeneOntology.obo	negative regulation of protein modification process	0.0435207	1	140	4	0.0467577
20	GeneOntology.obo	regulation of protein ubiquitination	0.0435207	1	140	4	0.0467577
20	GeneOntology.obo	proteasomal ubiquitin-dependent protein catabolic process	0.0471837	1	152	4	0.0486985
20	GeneOntology.obo	proteasomal protein catabolic process	0.0474885	1	153	4	0.0487522
20	GeneOntology.obo	regulation of primary metabolic process	0.0483974	3	3203	4	0.0492731
21	GeneOntology.obo	transcription factor complex	0.000241043	2	197	2	0.0190658
21	GeneOntology.obo	CCAAT-binding factor complex	0.000631911	1	4	2	0.0190658
21	GeneOntology.obo	negative regulation of catenin import into nucleus	0.000789827	1	5	2	0.0190658
21	GeneOntology.obo	glomerulus development	0.000789827	1	5	2	0.0190658
21	GeneOntology.obo	positive regulation of transcription, DNA-dependent	0.00117856	2	435	2	0.0190658
21	GeneOntology.obo	positive regulation of gene expression	0.00140554	2	475	2	0.0190658
21	GeneOntology.obo	positive regulation of RNA metabolic process	0.00141148	2	476	2	0.0190658
21	GeneOntology.obo	regulation of SMAD protein import into nucleus	0.00142124	1	9	2	0.0190658
21	GeneOntology.obo	positive regulation of macromolecule biosynthetic process	0.00177681	2	534	2	0.0195831
21	GeneOntology.obo	positive regulation of nucleobase, nucleoside, nucleotide and nucleic acid metabolic process	0.00181027	2	539	2	0.0195831
21	GeneOntology.obo	hippo signaling cascade	0.00189454	1	12	2	0.0195831
21	GeneOntology.obo	positive regulation of nitrogen compound metabolic process	0.00194027	2	558	2	0.0198973
21	GeneOntology.obo	regulation of catenin import into nucleus	0.00205225	1	13	2	0.0198973
21	GeneOntology.obo	repressing transcription factor binding	0.00220994	1	14	2	0.0203052
21	GeneOntology.obo	positive regulation of cellular biosynthetic process	0.00225862	2	602	2	0.0203554
21	GeneOntology.obo	positive regulation of biosynthetic process	0.00234199	2	613	2	0.0203554
21	GeneOntology.obo	stem cell division	0.00236761	1	15	2	0.0203554
21	GeneOntology.obo	nucleoplasm part	0.00241909	2	623	2	0.0206397
21	GeneOntology.obo	cilium morphogenesis	0.00252525	1	16	2	0.0207285
21	GeneOntology.obo	positive regulation of epithelial to mesenchymal transition	0.00268286	1	17	2	0.0207285
21	GeneOntology.obo	negative regulation of fat cell differentiation	0.00268286	1	17	2	0.0207285
21	GeneOntology.obo	positive regulation of cell morphogenesis involved in differentiation	0.00315556	1	20	2	0.0213247
21	GeneOntology.obo	regulation of epithelial to mesenchymal transition	0.00347057	1	22	2	0.0221627
21	GeneOntology.obo	osteoblast differentiation	0.00378548	1	24	2	0.0222907
21	GeneOntology.obo	negative regulation of protein import into nucleus	0.00410028	1	26	2	0.0232596
21	GeneOntology.obo	negative regulation of transmembrane transport	0.00425765	1	27	2	0.0232596
21	GeneOntology.obo	negative regulation of nucleocytoplasmic transport	0.00457231	1	29	2	0.0238176
21	GeneOntology.obo	positive regulation of macromolecule metabolic process	0.00479597	2	877	2	0.024063
21	GeneOntology.obo	negative regulation of intracellular protein transport	0.00488686	1	31	2	0.024166
21	GeneOntology.obo	regulation of fat cell differentiation	0.00488686	1	31	2	0.024166
21	GeneOntology.obo	positive regulation of cellular metabolic process	0.00498381	2	894	2	0.0241673
21	GeneOntology.obo	negative regulation of intracellular transport	0.00520132	1	33	2	0.0245371
21	GeneOntology.obo	positive regulation of metabolic process	0.00560443	2	948	2	0.0250187
21	GeneOntology.obo	negative regulation of protein phosphorylation	0.00582994	1	37	2	0.0254321
21	GeneOntology.obo	negative regulation of canonical Wnt receptor signaling pathway	0.00708597	1	45	2	0.026832
21	GeneOntology.obo	negative regulation of protein transport	0.00755657	1	48	2	0.0275364
21	GeneOntology.obo	negative regulation of phosphorylation	0.00802694	1	51	2	0.0277959
21	GeneOntology.obo	negative regulation of phosphorus metabolic process	0.00865376	1	55	2	0.0286101
21	GeneOntology.obo	negative regulation of phosphate metabolic process	0.00865376	1	55	2	0.0286101
21	GeneOntology.obo	negative regulation of Wnt receptor signaling pathway	0.0100626	1	64	2	0.029647
21	GeneOntology.obo	regulation of protein import into nucleus	0.011157	1	71	2	0.0313899
21	KEGG_PATHWAY.hsa	Antigen processing and presentation	0.0114123	1	48	1	0.0315473
21	GeneOntology.obo	regulation of canonical Wnt receptor signaling pathway	0.011938	1	76	2	0.0325339
21	GeneOntology.obo	regulation of transmembrane receptor protein serine/threonine kinase signaling pathway	0.0130303	1	83	2	0.0332623
21	GeneOntology.obo	regulation of intracellular protein transport	0.0131862	1	84	2	0.0332623
21	GeneOntology.obo	regulation of nucleocytoplasmic transport	0.013498	1	86	2	0.0332963
21	GeneOntology.obo	positive regulation of cell development	0.0142771	1	91	2	0.0335177
21	GeneOntology.obo	cell projection morphogenesis	0.0155224	1	99	2	0.0342864
21	GeneOntology.obo	regulation of intracellular transport	0.0159889	1	102	2	0.0347465
21	GeneOntology.obo	cell part morphogenesis	0.0162999	1	104	2	0.0348491
21	GeneOntology.obo	regulation of cell morphogenesis involved in differentiation	0.0170767	1	109	2	0.0350415
21	GeneOntology.obo	negative regulation of protein kinase activity	0.0173873	1	111	2	0.035366
21	GeneOntology.obo	regulation of Wnt receptor signaling pathway	0.0175425	1	112	2	0.035422
21	GeneOntology.obo	negative regulation of kinase activity	0.0183183	1	117	2	0.0359229
21	GeneOntology.obo	regulation of transmembrane transport	0.0186285	1	119	2	0.0360278
21	GeneOntology.obo	negative regulation of transferase activity	0.0194035	1	124	2	0.0363637
21	GeneOntology.obo	transcription corepressor activity	0.0195584	1	125	2	0.0363637
21	GeneOntology.obo	negative regulation of transport	0.0211062	1	135	2	0.0365596
21	GeneOntology.obo	positive regulation of cellular process	0.0214466	2	1854	2	0.0365596
21	GeneOntology.obo	nuclear part	0.0215392	2	1858	2	0.0365596
21	GeneOntology.obo	negative regulation of protein modification process	0.0218792	1	140	2	0.0366455
21	GeneOntology.obo	regulation of protein transport	0.0221882	1	142	2	0.0369307
21	GeneOntology.obo	regulation of establishment of protein localization	0.0245026	1	157	2	0.038047
21	GeneOntology.obo	regulation of cell morphogenesis	0.0254268	1	163	2	0.0384168
21	GeneOntology.obo	positive regulation of biological process	0.0258906	2	2037	2	0.0385762
21	GeneOntology.obo	regulation of protein localization	0.028501	1	183	2	0.0399964
21	GeneOntology.obo	cellular component morphogenesis	0.0294213	1	189	2	0.0406651
21	GeneOntology.obo	regulation of transcription, DNA-dependent	0.029464	2	2173	2	0.0406826
21	GeneOntology.obo	negative regulation of transcription from RNA polymerase II promoter	0.0308	1	198	2	0.0412843
21	GeneOntology.obo	regulation of RNA metabolic process	0.0310583	2	2231	2	0.0413792
21	GeneOntology.obo	negative regulation of cellular protein metabolic process	0.0314122	1	202	2	0.0416711
21	GeneOntology.obo	transcription coactivator activity	0.0315651	1	203	2	0.0417661
21	GeneOntology.obo	negative regulation of cell differentiation	0.0315651	1	203	2	0.0417661
21	GeneOntology.obo	negative regulation of protein metabolic process	0.0326352	1	210	2	0.0422797
21	GeneOntology.obo	protein complex	0.033182	2	2306	2	0.0424765
21	GeneOntology.obo	regulation of cellular macromolecule biosynthetic process	0.0347252	2	2359	2	0.0434628
21	GeneOntology.obo	regulation of macromolecule biosynthetic process	0.035913	2	2399	2	0.0441225
21	GeneOntology.obo	regulation of gene expression	0.0378552	2	2463	2	0.0450999
21	GeneOntology.obo	negative regulation of developmental process	0.0382711	1	247	2	0.0452272
21	GeneOntology.obo	regulation of cell development	0.0388784	1	251	2	0.0453912
21	GeneOntology.obo	positive regulation of cellular component organization	0.0390301	1	252	2	0.0453912
21	GeneOntology.obo	positive regulation of transcription from RNA polymerase II promoter	0.0391819	1	253	2	0.0454373
21	GeneOntology.obo	regulation of cellular biosynthetic process	0.0392827	2	2509	2	0.0454395
21	GeneOntology.obo	transcription factor binding	0.0393336	1	254	2	0.0454395
21	GeneOntology.obo	regulation of biosynthetic process	0.0397854	2	2525	2	0.0456899
21	GeneOntology.obo	cell division	0.0399401	1	258	2	0.0456917
21	GeneOntology.obo	positive regulation of cell differentiation	0.0405462	1	262	2	0.0458476
21	GeneOntology.obo	regulation of nucleobase, nucleoside, nucleotide and nucleic acid metabolic process	0.0414734	2	2578	2	0.0459634
21	GeneOntology.obo	cell projection organization	0.04342	1	281	2	0.0467577
21	GeneOntology.obo	regulation of nitrogen compound metabolic process	0.0437237	2	2647	2	0.0469124
21	GeneOntology.obo	regulation of anatomical structure morphogenesis	0.0464352	1	301	2	0.0483572
21	GeneOntology.obo	macromolecular complex	0.0485068	2	2788	2	0.0492731
21	GeneOntology.obo	regulation of cellular localization	0.0485399	1	315	2	0.0492779
22	GeneOntology.obo	ADP-ribosylarginine hydrolase activity	0.000473971	1	2	3	0.0190658
22	GeneOntology.obo	protein de-ADP-ribosylation	0.000473971	1	2	3	0.0190658
22	GeneOntology.obo	cholesterol catabolic process	0.00142158	1	6	3	0.0190658
22	GeneOntology.obo	sterol catabolic process	0.00142158	1	6	3	0.0190658
22	GeneOntology.obo	clathrin sculpted gamma-aminobutyric acid transport vesicle membrane	0.00142158	1	6	3	0.0190658
22	GeneOntology.obo	regulation of hormone biosynthetic process	0.00236854	1	10	3	0.0203554
22	GeneOntology.obo	steroid catabolic process	0.00307838	1	13	3	0.0213247
22	GeneOntology.obo	regulation of hormone metabolic process	0.00307838	1	13	3	0.0213247
22	GeneOntology.obo	hydrolase activity, hydrolyzing N-glycosyl compounds	0.00426068	1	18	3	0.0232596
22	GeneOntology.obo	DNA bending activity	0.0073303	1	31	3	0.0273664
22	GeneOntology.obo	neurotransmitter secretion	0.00803777	1	34	3	0.0277959
22	GeneOntology.obo	ligand-dependent nuclear receptor transcription coactivator activity	0.00827352	1	35	3	0.028329
22	GeneOntology.obo	synaptic vesicle	0.0087449	1	37	3	0.0287522
22	GeneOntology.obo	clathrin coated vesicle membrane	0.00992272	1	42	3	0.0295469
22	GeneOntology.obo	neurotransmitter transport	0.0129806	1	55	3	0.0332623
22	GeneOntology.obo	regulation of neurotransmitter levels	0.0134505	1	57	3	0.0332623
22	GeneOntology.obo	negative regulation of neuron apoptosis	0.0134505	1	57	3	0.0332623
22	GeneOntology.obo	coated vesicle membrane	0.0139203	1	59	3	0.0333779
22	GeneOntology.obo	signal release	0.0160322	1	68	3	0.0347465
22	GeneOntology.obo	steroid biosynthetic process	0.0167356	1	71	3	0.0349599
22	GeneOntology.obo	cholesterol metabolic process	0.0169699	1	72	3	0.0349599
22	GeneOntology.obo	heat shock protein binding	0.0172042	1	73	3	0.0351785
22	GeneOntology.obo	clathrin-coated vesicle	0.0181412	1	77	3	0.0357064
22	GeneOntology.obo	sterol metabolic process	0.0186094	1	79	3	0.0360278
22	GeneOntology.obo	melanosome	0.0195454	1	83	3	0.0363637
22	GeneOntology.obo	pigment granule	0.0195454	1	83	3	0.0363637
22	GeneOntology.obo	coated vesicle	0.0197794	1	84	3	0.0363637
22	GeneOntology.obo	hydrolase activity, acting on glycosyl bonds	0.0202471	1	86	3	0.0363637
22	GeneOntology.obo	regulation of neuron apoptosis	0.0216493	1	92	3	0.0365596
22	GeneOntology.obo	cellular macromolecule metabolic process	0.0219208	3	3543	3	0.0366455
22	GeneOntology.obo	unfolded protein binding	0.024916	1	106	3	0.0381767
22	GeneOntology.obo	macromolecule metabolic process	0.0290375	3	3891	3	0.0403596
22	GeneOntology.obo	regulation of biological quality	0.0307716	2	1357	3	0.0412843
22	GeneOntology.obo	lipid catabolic process	0.0323551	1	138	3	0.0419862
22	GeneOntology.obo	steroid metabolic process	0.0351349	1	150	3	0.0435984
22	GeneOntology.obo	magnesium ion binding	0.0353663	1	151	3	0.0437916
22	KEGG_PATHWAY.hsa	Protein processing in endoplasmic reticulum	0.0368521	1	155	1	0.0447998
22	GeneOntology.obo	cytoplasmic vesicle membrane	0.0425212	1	182	3	0.0465135
22	GeneOntology.obo	protein folding	0.0432117	1	185	3	0.0467577
22	GeneOntology.obo	vesicle membrane	0.0445917	1	191	3	0.0472885
22	GeneOntology.obo	transcription coactivator activity	0.0473477	1	203	3	0.048738
22	GeneOntology.obo	synapse part	0.0484944	1	208	3	0.0492731
22	GeneOntology.obo	synaptic transmission	0.0496402	1	213	3	0.0497549
23	GeneOntology.obo	nucleolus organizer region	0.000316031	1	1	4	0.0190658
23	GeneOntology.obo	positive regulation of transcription on exit from mitosis	0.000316031	1	1	4	0.0190658
23	GeneOntology.obo	nucleolar chromatin	0.000316031	1	1	4	0.0190658
23	GeneOntology.obo	phagolysosome assembly	0.000631911	1	2	4	0.0190658
23	GeneOntology.obo	photoreceptor inner segment	0.000947867	1	3	4	0.0190658
23	GeneOntology.obo	auditory receptor cell differentiation	0.00126367	1	4	4	0.0190658
23	GeneOntology.obo	post-embryonic organ morphogenesis	0.00126367	1	4	4	0.0190658
23	GeneOntology.obo	equilibrioception	0.00126367	1	4	4	0.0190658
23	GeneOntology.obo	auditory receptor cell stereocilium organization	0.00126367	1	4	4	0.0190658
23	GeneOntology.obo	pigment granule localization	0.0015794	1	5	4	0.0190658
23	GeneOntology.obo	post-embryonic morphogenesis	0.00189506	1	6	4	0.0195831
23	GeneOntology.obo	inner ear receptor stereocilium organization	0.00221064	1	7	4	0.0203052
23	GeneOntology.obo	inner ear receptor cell differentiation	0.00252615	1	8	4	0.0207285
23	GeneOntology.obo	mechanoreceptor differentiation	0.00284158	1	9	4	0.0207285
23	GeneOntology.obo	vesicle fusion	0.00315694	1	10	4	0.0213247
23	GeneOntology.obo	establishment of vesicle localization	0.00315694	1	10	4	0.0213247
23	GeneOntology.obo	establishment of pigment granule localization	0.00315694	1	10	4	0.0213247
23	GeneOntology.obo	pigment granule transport	0.00315694	1	10	4	0.0213247
23	GeneOntology.obo	NAD+ binding	0.00347222	1	11	4	0.0221627
23	GeneOntology.obo	photoreceptor outer segment	0.00347222	1	11	4	0.0221627
23	GeneOntology.obo	microfilament motor activity	0.00378743	1	12	4	0.0222907
23	GeneOntology.obo	stereocilium	0.00378743	1	12	4	0.0222907
23	GeneOntology.obo	eye photoreceptor cell development	0.00410256	1	13	4	0.0232596
23	GeneOntology.obo	photoreceptor cell development	0.00441762	1	14	4	0.023381
23	GeneOntology.obo	vesicle localization	0.00504751	1	16	4	0.0242728
23	GeneOntology.obo	spliceosome assembly	0.0056771	1	18	4	0.0250187
23	GeneOntology.obo	chromatin silencing	0.0056771	1	18	4	0.0250187
23	GeneOntology.obo	protein deacetylation	0.00599178	1	19	4	0.0254321
23	GeneOntology.obo	rRNA transcription	0.00599178	1	19	4	0.0254321
23	GeneOntology.obo	protein deacylation	0.00630639	1	20	4	0.0258186
23	GeneOntology.obo	organelle fusion	0.00630639	1	20	4	0.0258186
23	GeneOntology.obo	negative regulation of gene expression, epigenetic	0.00662093	1	21	4	0.0262419
23	GeneOntology.obo	U12-type spliceosomal complex	0.00724977	1	23	4	0.0271827
23	GeneOntology.obo	nonmotile primary cilium	0.00724977	1	23	4	0.0271827
23	GeneOntology.obo	spliceosomal snRNP assembly	0.00787832	1	25	4	0.0277959
23	GeneOntology.obo	lysosome organization	0.00850657	1	27	4	0.0286101
23	GeneOntology.obo	primary cilium	0.00882058	1	28	4	0.0287829
23	GeneOntology.obo	microvillus	0.00913452	1	29	4	0.0290964
23	GeneOntology.obo	nucleolar part	0.00913452	1	29	4	0.0290964
23	GeneOntology.obo	inner ear morphogenesis	0.00913452	1	29	4	0.0290964
23	GeneOntology.obo	protein dimerization activity	0.00949121	2	518	4	0.0295282
23	GeneOntology.obo	small nuclear ribonucleoprotein complex	0.0100759	1	32	4	0.029647
23	GeneOntology.obo	organelle localization	0.0110166	1	35	4	0.0313008
23	GeneOntology.obo	actin filament-based movement	0.0122698	1	39	4	0.0327851
23	GeneOntology.obo	cellular component assembly at cellular level	0.0125423	2	598	4	0.0332623
23	GeneOntology.obo	NAD binding	0.0135218	1	43	4	0.0332963
23	GeneOntology.obo	vacuole organization	0.0138346	1	44	4	0.0333779
23	GeneOntology.obo	organelle assembly	0.0144601	1	46	4	0.033761
23	GeneOntology.obo	neuron development	0.0147727	1	47	4	0.0338776
23	GeneOntology.obo	establishment of organelle localization	0.0147727	1	47	4	0.0338776
23	GeneOntology.obo	cellular membrane fusion	0.0150852	1	48	4	0.0339419
23	GeneOntology.obo	hydrolase activity, acting on carbon-nitrogen (but not peptide) bonds, in linear amides	0.0150852	1	48	4	0.0339419
23	GeneOntology.obo	membrane fusion	0.0153976	1	49	4	0.0340947
23	GeneOntology.obo	gene silencing	0.0163345	1	52	4	0.0348491
23	GeneOntology.obo	myosin complex	0.0169587	1	54	4	0.0349599
23	GeneOntology.obo	vesicle organization	0.018518	1	59	4	0.0360278
23	GeneOntology.obo	sensory perception of sound	0.0188296	1	60	4	0.0360278
23	GeneOntology.obo	sensory perception of mechanical stimulus	0.0194527	1	62	4	0.0363637
23	KEGG_PATHWAY.hsa	Systemic lupus erythematosus	0.020447	1	86	1	0.0364291
23	GeneOntology.obo	regulation of gene expression, epigenetic	0.02132	1	68	4	0.0365596
23	GeneOntology.obo	catalytic step 2 spliceosome	0.024116	1	77	4	0.0379333
23	GeneOntology.obo	cellular component assembly	0.0244349	2	846	4	0.0379989
23	GeneOntology.obo	ribonucleoprotein complex assembly	0.0256668	1	82	4	0.0385499
23	GeneOntology.obo	melanosome	0.0259767	1	83	4	0.0385762
23	GeneOntology.obo	pigment granule	0.0259767	1	83	4	0.0385762
23	GeneOntology.obo	ribonucleoprotein complex subunit organization	0.0272157	1	87	4	0.039546
23	GeneOntology.obo	hydrolase activity, acting on carbon-nitrogen (but not peptide) bonds	0.0290719	1	93	4	0.0403751
23	KEGG_PATHWAY.hsa	Spliceosome	0.0292439	1	123	1	0.0405815
23	GeneOntology.obo	lysosomal membrane	0.0309255	1	99	4	0.0412843
23	GeneOntology.obo	macromolecular complex	0.033314	3	2788	4	0.0424765
23	GeneOntology.obo	neuron differentiation	0.0337009	1	108	4	0.042646
23	GeneOntology.obo	motor activity	0.0343168	1	110	4	0.0432009
23	GeneOntology.obo	vacuolar membrane	0.0358554	1	115	4	0.0440828
23	GeneOntology.obo	apical plasma membrane	0.0373921	1	120	4	0.0448485
23	GeneOntology.obo	calmodulin binding	0.0376992	1	121	4	0.0450109
23	GeneOntology.obo	visual perception	0.0376992	1	121	4	0.0450109
23	GeneOntology.obo	cilium	0.0380063	1	122	4	0.0450999
23	GeneOntology.obo	sensory perception of light stimulus	0.0392338	1	126	4	0.0454395
23	GeneOntology.obo	cellular localization	0.0398471	1	128	4	0.0456899
23	GeneOntology.obo	vacuolar part	0.0410728	1	132	4	0.0459506
23	GeneOntology.obo	spliceosomal complex	0.0419913	1	135	4	0.0461665
23	GeneOntology.obo	protein binding	0.0435256	4	5782	4	0.0467577
23	GeneOntology.obo	coenzyme binding	0.0459639	1	148	4	0.0481331
23	GeneOntology.obo	RNA splicing, via transesterification reactions with bulged adenosine as nucleophile	0.0496199	1	160	4	0.0497549
23	GeneOntology.obo	nuclear mRNA splicing, via spliceosome	0.0496199	1	160	4	0.0497549
24	GeneOntology.obo	phosphatidylglycerol biosynthetic process	0.000631911	1	2	4	0.0190658
24	GeneOntology.obo	cardiolipin metabolic process	0.000631911	1	2	4	0.0190658
24	GeneOntology.obo	cardiolipin biosynthetic process	0.000631911	1	2	4	0.0190658
24	GeneOntology.obo	phosphatidylglycerol metabolic process	0.000631911	1	2	4	0.0190658
24	GeneOntology.obo	calcium-independent phospholipase A2 activity	0.00126367	1	4	4	0.0190658
24	KEGG_PATHWAY.hsa	alpha-Linolenic acid metabolism	0.00261531	1	11	1	0.0207285
24	KEGG_PATHWAY.hsa	Linoleic acid metabolism	0.00404184	1	17	1	0.0230811
24	GeneOntology.obo	phospholipase A2 activity	0.00504751	1	16	4	0.0242728
24	KEGG_PATHWAY.hsa	Ether lipid metabolism	0.00594389	1	25	1	0.0254321
24	KEGG_PATHWAY.hsa	Arachidonic acid metabolism	0.00879696	1	37	1	0.0287829
24	KEGG_PATHWAY.hsa	Long-term depression	0.0111745	1	47	1	0.0313899
24	KEGG_PATHWAY.hsa	Pancreatic secretion	0.0147408	1	62	1	0.0338776
24	KEGG_PATHWAY.hsa	Fc epsilon RI signaling pathway	0.0149786	1	63	1	0.0339419
24	KEGG_PATHWAY.hsa	Glycerophospholipid metabolism	0.0149786	1	63	1	0.0339419
24	KEGG_PATHWAY.hsa	VEGF signaling pathway	0.0152164	1	64	1	0.0340947
24	GeneOntology.obo	glycerophospholipid biosynthetic process	0.0153976	1	49	4	0.0340947
24	KEGG_PATHWAY.hsa	GnRH signaling pathway	0.0190204	1	80	1	0.0361556
24	GeneOntology.obo	phospholipase activity	0.0191412	1	61	4	0.0362368
24	KEGG_PATHWAY.hsa	Fc gamma R-mediated phagocytosis	0.0199715	1	84	1	0.0363637
24	GeneOntology.obo	carboxylic ester hydrolase activity	0.0206979	1	66	4	0.0365596
24	KEGG_PATHWAY.hsa	Vascular smooth muscle contraction	0.0211602	1	89	1	0.0365596
24	GeneOntology.obo	lipase activity	0.021631	1	69	4	0.0365596
24	KEGG_PATHWAY.hsa	Toxoplasmosis	0.0249643	1	105	1	0.0381791
24	GeneOntology.obo	glycerolipid biosynthetic process	0.0259767	1	83	4	0.0385762
24	GeneOntology.obo	phospholipid biosynthetic process	0.0278347	1	89	4	0.039826
24	GeneOntology.obo	glycerophospholipid metabolic process	0.0284535	1	91	4	0.0399964
24	GeneOntology.obo	lipid catabolic process	0.0429091	1	138	4	0.0466147
24	GeneOntology.obo	glycerolipid metabolic process	0.0468789	1	151	4	0.0486097
24	GeneOntology.obo	phospholipid metabolic process	0.0484024	1	156	4	0.0492731
25	GeneOntology.obo	transcription factor TFIIIB complex	0.000395038	1	1	5	0.0190658
25	GeneOntology.obo	purine NTP-dependent helicase activity	0.000596435	2	99	5	0.0190658
25	GeneOntology.obo	ATP-dependent helicase activity	0.000596435	2	99	5	0.0190658
25	GeneOntology.obo	regulation of hippo signaling cascade	0.000789827	1	2	5	0.0190658
25	GeneOntology.obo	helicase activity	0.00105748	2	132	5	0.0190658
25	GeneOntology.obo	transcription initiation from RNA polymerase III promoter	0.00118474	1	3	5	0.0190658
25	GeneOntology.obo	RNA binding	0.00158715	3	706	5	0.0190658
25	GeneOntology.obo	tRNA transcription	0.00276265	1	7	5	0.0207285
25	GeneOntology.obo	ATPase activity, coupled	0.00356187	2	244	5	0.0221627
25	GeneOntology.obo	regulation of transcription, DNA-dependent	0.00359108	4	2173	5	0.0221764
25	GeneOntology.obo	regulation of RNA metabolic process	0.00396832	4	2231	5	0.0230567
25	GeneOntology.obo	nucleus	0.0045293	5	4302	5	0.0237484
25	GeneOntology.obo	regulation of cellular macromolecule biosynthetic process	0.00490026	4	2359	5	0.024166
25	GeneOntology.obo	estrogen receptor signaling pathway	0.00512577	1	13	5	0.0245133
25	GeneOntology.obo	regulation of macromolecule biosynthetic process	0.00522103	4	2399	5	0.0245371
25	GeneOntology.obo	ATPase activity	0.00562251	2	308	5	0.0250187
25	GeneOntology.obo	regulation of gene expression	0.00576505	4	2463	5	0.025337
25	GeneOntology.obo	regulation of cellular biosynthetic process	0.00618021	4	2509	5	0.0258186
25	GeneOntology.obo	regulation of biosynthetic process	0.00632947	4	2525	5	0.0258186
25	GeneOntology.obo	nucleic acid binding	0.0063861	4	2531	5	0.0258186
25	GeneOntology.obo	transcription cofactor activity	0.00639515	2	329	5	0.0258186
25	GeneOntology.obo	transcription factor binding transcription factor activity	0.00647119	2	331	5	0.0260046
25	GeneOntology.obo	protein binding transcription factor activity	0.00654765	2	333	5	0.0262419
25	GeneOntology.obo	ATP-dependent RNA helicase activity	0.00669869	1	17	5	0.0262504
25	GeneOntology.obo	estrogen receptor binding	0.00669869	1	17	5	0.0262504
25	GeneOntology.obo	regulation of nucleobase, nucleoside, nucleotide and nucleic acid metabolic process	0.00684222	4	2578	5	0.0264584
25	GeneOntology.obo	RNA-dependent ATPase activity	0.00709161	1	18	5	0.026832
25	GeneOntology.obo	rRNA transcription	0.00748441	1	19	5	0.0275364
25	GeneOntology.obo	regulation of nitrogen compound metabolic process	0.00755308	4	2647	5	0.0275364
25	GeneOntology.obo	RNA helicase activity	0.00983857	1	25	5	0.0295469
25	GeneOntology.obo	regulation of mRNA stability	0.011014	1	28	5	0.0313008
25	GeneOntology.obo	nucleolus	0.0112451	2	440	5	0.0314837
25	GeneOntology.obo	RNA metabolic process	0.0116058	3	1411	5	0.0319298
25	GeneOntology.obo	regulation of RNA stability	0.011797	1	30	5	0.0322232
25	GeneOntology.obo	regulation of macromolecule metabolic process	0.0127972	4	3051	5	0.0332623
25	GeneOntology.obo	transcription from RNA polymerase III promoter	0.0129705	1	33	5	0.0332623
25	GeneOntology.obo	ruffle membrane	0.0141429	1	36	5	0.0334785
25	GeneOntology.obo	regulation of primary metabolic process	0.0152999	4	3203	5	0.0340947
25	GeneOntology.obo	regulation of cellular metabolic process	0.0162287	4	3255	5	0.0348491
25	GeneOntology.obo	RNA processing	0.0176923	2	557	5	0.0355275
25	GeneOntology.obo	translation initiation factor activity	0.018043	1	46	5	0.0356344
25	GeneOntology.obo	steroid hormone receptor binding	0.0188215	1	48	5	0.0360278
25	GeneOntology.obo	regulation of metabolic process	0.0217054	4	3526	5	0.0366186
25	GeneOntology.obo	steroid hormone receptor signaling pathway	0.0227067	1	58	5	0.0373639
25	GeneOntology.obo	nucleic acid metabolic process	0.0233161	3	1812	5	0.0375829
25	GeneOntology.obo	nucleoside-triphosphatase activity	0.0233944	2	645	5	0.0376741
25	GeneOntology.obo	leading edge membrane	0.0234823	1	60	5	0.0376965
25	GeneOntology.obo	nuclear part	0.0249827	3	1858	5	0.0381791
25	GeneOntology.obo	pyrophosphatase activity	0.0250005	2	668	5	0.0381791
25	GeneOntology.obo	hydrolase activity, acting on acid anhydrides, in phosphorus-containing anhydrides	0.0252134	2	671	5	0.0382609
25	GeneOntology.obo	hydrolase activity, acting on acid anhydrides	0.0253558	2	673	5	0.0384099
25	GeneOntology.obo	intracellular receptor mediated signaling pathway	0.0277391	1	71	5	0.0397976
25	GeneOntology.obo	translation factor activity, nucleic acid binding	0.0288975	1	74	5	0.0402559
25	GeneOntology.obo	nuclear hormone receptor binding	0.032366	1	83	5	0.0419862
25	GeneOntology.obo	transcription initiation, DNA-dependent	0.0346728	1	89	5	0.0434286
25	GeneOntology.obo	rRNA processing	0.0350569	1	90	5	0.0435884
25	GeneOntology.obo	positive regulation of MAPKKK cascade	0.0350569	1	90	5	0.0435884
25	GeneOntology.obo	hormone receptor binding	0.0358246	1	92	5	0.0440828
25	GeneOntology.obo	rRNA metabolic process	0.0369752	1	95	5	0.0448485
25	GeneOntology.obo	cell projection membrane	0.0408028	1	105	5	0.0459363
25	GeneOntology.obo	nucleobase, nucleoside, nucleotide and nucleic acid metabolic process	0.0417519	3	2244	5	0.0460784
25	GeneOntology.obo	intracellular membrane-bounded organelle	0.0433327	5	6757	5	0.0467577
25	GeneOntology.obo	membrane-bounded organelle	0.0434612	5	6761	5	0.0467577
25	GeneOntology.obo	transcription corepressor activity	0.0484215	1	125	5	0.0492731
26	GeneOntology.obo	alpha-1,3-mannosyltransferase activity	0.00118474	1	3	5	0.0190658
26	GeneOntology.obo	dolichyl-phosphate-glucose-glycolipid alpha-glucosyltransferase activity	0.0015794	1	4	5	0.0190658
26	GeneOntology.obo	chaperonin-containing T-complex	0.00197394	1	5	5	0.0198973
26	GeneOntology.obo	male germ cell nucleus	0.00315681	1	8	5	0.0213247
26	GeneOntology.obo	germ cell nucleus	0.00355085	1	9	5	0.0221627
26	GeneOntology.obo	glucosyltransferase activity	0.00473223	1	12	5	0.0238176
26	GeneOntology.obo	mannosyltransferase activity	0.00630565	1	16	5	0.0258186
26	GeneOntology.obo	heme biosynthetic process	0.00669869	1	17	5	0.0262504
26	GeneOntology.obo	porphyrin biosynthetic process	0.00905435	1	23	5	0.0290542
26	GeneOntology.obo	tetrapyrrole biosynthetic process	0.00905435	1	23	5	0.0290542
26	GeneOntology.obo	heme metabolic process	0.00944652	1	24	5	0.0294581
26	KEGG_PATHWAY.hsa	N-Glycan biosynthesis	0.0102235	1	43	1	0.0297396
26	GeneOntology.obo	dolichol-linked oligosaccharide biosynthetic process	0.011797	1	30	5	0.0322232
26	GeneOntology.obo	pigment biosynthetic process	0.0121883	1	31	5	0.0327257
26	GeneOntology.obo	porphyrin metabolic process	0.0129705	1	33	5	0.0332623
26	GeneOntology.obo	tetrapyrrole metabolic process	0.0129705	1	33	5	0.0332623
26	GeneOntology.obo	oligosaccharide biosynthetic process	0.0141429	1	36	5	0.0334785
26	GeneOntology.obo	pigment metabolic process	0.0153142	1	39	5	0.0340947
26	GeneOntology.obo	'de novo' posttranslational protein folding	0.0176535	1	45	5	0.0355275
26	GeneOntology.obo	'de novo' protein folding	0.0195995	1	50	5	0.0363637
26	GeneOntology.obo	oligosaccharide metabolic process	0.0199884	1	51	5	0.0363637
26	GeneOntology.obo	biosynthetic process	0.0242133	3	1837	5	0.0379333
26	GeneOntology.obo	cytosolic part	0.0254191	1	65	5	0.0384168
26	GeneOntology.obo	protein N-linked glycosylation via asparagine	0.0308257	1	79	5	0.0412843
26	GeneOntology.obo	peptidyl-asparagine modification	0.0308257	1	79	5	0.0412843
26	GeneOntology.obo	protein N-linked glycosylation	0.0319811	1	82	5	0.0419257
26	GeneOntology.obo	unfolded protein binding	0.0411849	1	106	5	0.0459506
26	GeneOntology.obo	cofactor biosynthetic process	0.0434749	1	112	5	0.0467577
26	GeneOntology.obo	response to virus	0.0469017	1	121	5	0.0486097
26	GeneOntology.obo	carbohydrate biosynthetic process	0.0491807	1	127	5	0.0496096
27	GeneOntology.obo	melanocyte differentiation	0.00512577	1	13	5	0.0245133
27	GeneOntology.obo	pigment cell differentiation	0.00551919	1	14	5	0.0249513
27	GeneOntology.obo	actin filament bundle assembly	0.00866205	1	22	5	0.0286101
27	GeneOntology.obo	integrin-mediated signaling pathway	0.0188215	1	48	5	0.0360278
27	GeneOntology.obo	spindle pole	0.0219307	1	56	5	0.0366455
27	KEGG_PATHWAY.hsa	Melanoma	0.0244267	1	52	2	0.0379989
27	GeneOntology.obo	actin filament organization	0.0285115	1	73	5	0.0399964
27	GeneOntology.obo	cell cortex	0.0308257	1	79	5	0.0412843
27	GeneOntology.obo	lamellipodium	0.0308257	1	79	5	0.0412843
27	KEGG_PATHWAY.hsa	mRNA surveillance pathway	0.0318196	1	68	2	0.0418364
27	GeneOntology.obo	spindle	0.0354408	1	91	5	0.0437927
27	GeneOntology.obo	focal adhesion	0.0369752	1	95	5	0.0448485
27	GeneOntology.obo	cell-substrate adherens junction	0.0381248	1	98	5	0.0451157
27	GeneOntology.obo	mRNA transport	0.0381248	1	98	5	0.0451157
27	KEGG_PATHWAY.hsa	Melanogenesis	0.0386978	1	83	2	0.0453912
27	GeneOntology.obo	cell-substrate junction	0.0400383	1	103	5	0.0456917
27	GeneOntology.obo	establishment of RNA localization	0.0415669	1	107	5	0.0459634
27	GeneOntology.obo	nucleic acid transport	0.0415669	1	107	5	0.0459634
27	GeneOntology.obo	RNA transport	0.0415669	1	107	5	0.0459634
27	GeneOntology.obo	nucleobase, nucleoside, nucleotide and nucleic acid transport	0.0469017	1	121	5	0.0486097
28	GeneOntology.obo	snRNP protein import into nucleus	0.000474046	1	1	6	0.0190658
28	GeneOntology.obo	embryonic hindgut morphogenesis	0.000474046	1	1	6	0.0190658
28	GeneOntology.obo	beta-catenin-TCF7L2 complex	0.000947717	1	2	6	0.0190658
28	GeneOntology.obo	regulation of heparan sulfate proteoglycan biosynthetic process	0.000947717	1	2	6	0.0190658
28	GeneOntology.obo	positive regulation of heparan sulfate proteoglycan biosynthetic process	0.000947717	1	2	6	0.0190658
28	GeneOntology.obo	embryonic genitalia morphogenesis	0.000947717	1	2	6	0.0190658
28	GeneOntology.obo	canonical Wnt receptor signaling pathway involved in positive regulation of epithelial to mesenchymal transition	0.000947717	1	2	6	0.0190658
28	GeneOntology.obo	Wnt receptor signaling pathway	0.00121946	2	116	6	0.0190658
28	GeneOntology.obo	catenin-TCF7L2 complex	0.00142158	1	3	6	0.0190658
28	GeneOntology.obo	myoblast cell fate commitment	0.00142158	1	3	6	0.0190658
28	GeneOntology.obo	positive regulation of sulfur metabolic process	0.00142158	1	3	6	0.0190658
28	GeneOntology.obo	box C/D snoRNP complex	0.00189506	1	4	6	0.0195831
28	GeneOntology.obo	maintenance of DNA repeat elements	0.00189506	1	4	6	0.0195831
28	GeneOntology.obo	regulation of sulfur metabolic process	0.00189506	1	4	6	0.0195831
28	GeneOntology.obo	positive regulation of protein export from nucleus	0.00236836	1	5	6	0.0203554
28	GeneOntology.obo	pre-snoRNP complex	0.00284147	1	6	6	0.0207285
28	GeneOntology.obo	BH domain binding	0.00331439	1	7	6	0.0216342
28	GeneOntology.obo	positive regulation of glycoprotein biosynthetic process	0.00378713	1	8	6	0.0222907
28	GeneOntology.obo	genitalia morphogenesis	0.00378713	1	8	6	0.0222907
28	GeneOntology.obo	armadillo repeat domain binding	0.00425968	1	9	6	0.0232596
28	GeneOntology.obo	snoRNA binding	0.00425968	1	9	6	0.0232596
28	GeneOntology.obo	embryonic digestive tract morphogenesis	0.00425968	1	9	6	0.0232596
28	GeneOntology.obo	nuclear body	0.00438532	2	222	6	0.023381
28	GeneOntology.obo	oligodendrocyte development	0.00473204	1	10	6	0.0238176
28	GeneOntology.obo	gamma-catenin binding	0.00473204	1	10	6	0.0238176
28	GeneOntology.obo	regulation of protein export from nucleus	0.00473204	1	10	6	0.0238176
28	GeneOntology.obo	chaperone mediated protein folding requiring cofactor	0.00473204	1	10	6	0.0238176
28	GeneOntology.obo	pancreas development	0.0056762	1	12	6	0.0250187
28	GeneOntology.obo	somatic stem cell maintenance	0.0056762	1	12	6	0.0250187
28	GeneOntology.obo	small nucleolar ribonucleoprotein complex	0.00614801	1	13	6	0.0258186
28	GeneOntology.obo	regulation of hormone metabolic process	0.00614801	1	13	6	0.0258186
28	KEGG_PATHWAY.hsa	Thyroid cancer	0.00665716	1	28	1	0.0262504
28	GeneOntology.obo	chaperone-mediated protein folding	0.00709105	1	15	6	0.026832
28	GeneOntology.obo	neural tube development	0.0075623	1	16	6	0.0275364
28	GeneOntology.obo	regulation of glycoprotein biosynthetic process	0.00803335	1	17	6	0.0277959
28	GeneOntology.obo	positive regulation of insulin secretion	0.00850422	1	18	6	0.0286101
28	GeneOntology.obo	positive regulation of protein binding	0.00897491	1	19	6	0.0289243
28	GeneOntology.obo	glial cell development	0.0094454	1	20	6	0.0294581
28	GeneOntology.obo	signal transduction by p53 class mediator resulting in induction of apoptosis	0.00991572	1	21	6	0.0295469
28	GeneOntology.obo	positive regulation of peptide secretion	0.00991572	1	21	6	0.0295469
28	GeneOntology.obo	positive regulation of peptide hormone secretion	0.00991572	1	21	6	0.0295469
28	GeneOntology.obo	cell proliferation	0.0106249	2	350	6	0.0304989
28	KEGG_PATHWAY.hsa	Basal cell carcinoma	0.0111745	1	47	1	0.0313899
28	KEGG_PATHWAY.hsa	Endometrial cancer	0.0114123	1	48	1	0.0315473
28	GeneOntology.obo	stem cell maintenance	0.0117951	1	25	6	0.0322232
28	GeneOntology.obo	negative regulation of transcription, DNA-dependent	0.0121967	2	376	6	0.0327257
28	KEGG_PATHWAY.hsa	Acute myeloid leukemia	0.0123633	1	52	1	0.0329688
28	KEGG_PATHWAY.hsa	Arrhythmogenic right ventricular cardiomyopathy	0.012601	1	53	1	0.0332623
28	GeneOntology.obo	negative regulation of RNA metabolic process	0.0128915	2	387	6	0.0332623
28	GeneOntology.obo	protein domain specific binding	0.0129555	2	388	6	0.0332623
28	GeneOntology.obo	positive regulation of protein kinase B signaling cascade	0.0132027	1	28	6	0.0332623
28	GeneOntology.obo	nucleolar part	0.0136715	1	29	6	0.0333678
28	KEGG_PATHWAY.hsa	Colorectal cancer	0.0145031	1	61	1	0.033761
28	GeneOntology.obo	negative regulation of gene expression	0.0152869	2	423	6	0.0340947
28	GeneOntology.obo	positive regulation of hormone secretion	0.015545	1	33	6	0.0342864
28	KEGG_PATHWAY.hsa	Adherens junction	0.0161674	1	68	1	0.0348491
28	GeneOntology.obo	nucleolus	0.0164819	2	440	6	0.0348491
28	GeneOntology.obo	negative regulation of nucleobase, nucleoside, nucleotide and nucleic acid metabolic process	0.0164819	2	440	6	0.0348491
28	GeneOntology.obo	positive regulation of binding	0.0169481	1	36	6	0.0349599
28	GeneOntology.obo	negative regulation of cellular macromolecule biosynthetic process	0.0169856	2	447	6	0.0349599
28	GeneOntology.obo	negative regulation of nitrogen compound metabolic process	0.0169856	2	447	6	0.0349599
28	GeneOntology.obo	regulation of protein kinase B signaling cascade	0.0174154	1	37	6	0.035366
28	GeneOntology.obo	nucleus	0.0179461	5	4302	6	0.0355644
28	GeneOntology.obo	beta-catenin binding	0.0183496	1	39	6	0.0359229
28	GeneOntology.obo	negative regulation of macromolecule biosynthetic process	0.0186885	2	470	6	0.0360278
28	KEGG_PATHWAY.hsa	Prostate cancer	0.0190204	1	80	1	0.0361556
28	KEGG_PATHWAY.hsa	Melanogenesis	0.0197337	1	83	1	0.0363637
28	GeneOntology.obo	positive regulation of nucleocytoplasmic transport	0.0197494	1	42	6	0.0363637
28	GeneOntology.obo	negative regulation of cellular biosynthetic process	0.0201496	2	489	6	0.0363637
28	GeneOntology.obo	Cajal body	0.0202156	1	43	6	0.0363637
28	GeneOntology.obo	positive regulation of intracellular protein transport	0.0202156	1	43	6	0.0363637
28	GeneOntology.obo	blood vessel development	0.0211475	1	45	6	0.0365596
28	GeneOntology.obo	negative regulation of canonical Wnt receptor signaling pathway	0.0211475	1	45	6	0.0365596
28	GeneOntology.obo	'de novo' posttranslational protein folding	0.0211475	1	45	6	0.0365596
28	GeneOntology.obo	negative regulation of biosynthetic process	0.0212572	2	503	6	0.0365596
28	GeneOntology.obo	positive regulation of intracellular transport	0.0216132	1	46	6	0.0365596
28	GeneOntology.obo	carbohydrate homeostasis	0.0216132	1	46	6	0.0365596
28	GeneOntology.obo	glucose homeostasis	0.0216132	1	46	6	0.0365596
28	GeneOntology.obo	canonical Wnt receptor signaling pathway	0.0216132	1	46	6	0.0365596
28	GeneOntology.obo	regulation of smooth muscle cell proliferation	0.0220787	1	47	6	0.036819
28	GeneOntology.obo	fat cell differentiation	0.0230091	1	49	6	0.0375734
28	GeneOntology.obo	intracellular membrane-bounded organelle	0.0231254	6	6757	6	0.0375734
28	GeneOntology.obo	membrane-bounded organelle	0.0232077	6	6761	6	0.0375734
28	GeneOntology.obo	'de novo' protein folding	0.023474	1	50	6	0.0376965
28	GeneOntology.obo	embryonic organ morphogenesis	0.0239388	1	51	6	0.0379333
28	GeneOntology.obo	cell fate commitment	0.0239388	1	51	6	0.0379333
28	GeneOntology.obo	protein import into nucleus	0.0244034	1	52	6	0.0379989
28	GeneOntology.obo	regulation of protein binding	0.0253319	1	54	6	0.0384072
28	GeneOntology.obo	sequence-specific enhancer binding RNA polymerase II transcription factor activity	0.025796	1	55	6	0.0385499
28	GeneOntology.obo	nuclear import	0.025796	1	55	6	0.0385499
28	GeneOntology.obo	N-acetyltransferase activity	0.0267234	1	57	6	0.0391824
28	GeneOntology.obo	PML body	0.0267234	1	57	6	0.0391824
28	GeneOntology.obo	cell growth	0.0276502	1	59	6	0.0397945
28	GeneOntology.obo	response to glucose stimulus	0.0285762	1	61	6	0.0399964
28	GeneOntology.obo	protein-DNA complex	0.0285762	1	61	6	0.0399964
28	GeneOntology.obo	response to hexose stimulus	0.0299638	1	64	6	0.0407343
28	GeneOntology.obo	negative regulation of Wnt receptor signaling pathway	0.0299638	1	64	6	0.0407343
28	GeneOntology.obo	response to monosaccharide stimulus	0.0299638	1	64	6	0.0407343
28	GeneOntology.obo	cytosolic part	0.030426	1	65	6	0.0410567
28	GeneOntology.obo	regulation of transcription from RNA polymerase II promoter	0.0305642	2	610	6	0.0411632
28	GeneOntology.obo	N-acyltransferase activity	0.030888	1	66	6	0.0412843
28	KEGG_PATHWAY.hsa	Wnt signaling pathway	0.031146	1	131	1	0.0414643
28	GeneOntology.obo	nucleoplasm part	0.0317929	2	623	6	0.0418364
28	GeneOntology.obo	activation of caspase activity	0.0318115	1	68	6	0.0418364
28	GeneOntology.obo	acetyltransferase activity	0.0318115	1	68	6	0.0418364
28	GeneOntology.obo	sequence-specific DNA binding RNA polymerase II transcription factor activity	0.0322729	1	69	6	0.0419862
28	GeneOntology.obo	negative regulation of sequence-specific DNA binding transcription factor activity	0.0327342	1	70	6	0.0423446
28	GeneOntology.obo	induction of apoptosis by intracellular signals	0.0331952	1	71	6	0.0424765
28	GeneOntology.obo	response to carbohydrate stimulus	0.0336561	1	72	6	0.042646
28	GeneOntology.obo	regulation of canonical Wnt receptor signaling pathway	0.0354979	1	76	6	0.0438295
28	GeneOntology.obo	positive regulation of caspase activity	0.0359579	1	77	6	0.0441463
28	GeneOntology.obo	regulation of insulin secretion	0.0364177	1	78	6	0.0445049
28	GeneOntology.obo	negative regulation of cellular metabolic process	0.0366071	2	672	6	0.0445651
28	GeneOntology.obo	positive regulation of protein transport	0.0368773	1	79	6	0.0447998
28	GeneOntology.obo	negative regulation of macromolecule metabolic process	0.03742	2	680	6	0.0448485
28	GeneOntology.obo	regulation of peptide hormone secretion	0.038255	1	82	6	0.0452272
28	GeneOntology.obo	regulation of peptide secretion	0.0387139	1	83	6	0.0453912
28	GeneOntology.obo	positive regulation of peptidase activity	0.0387139	1	83	6	0.0453912
28	GeneOntology.obo	regulation of peptide transport	0.0387139	1	83	6	0.0453912
28	GeneOntology.obo	nuclear hormone receptor binding	0.0387139	1	83	6	0.0453912
28	GeneOntology.obo	nucleic acid binding transcription factor activity	0.0387568	2	693	6	0.0453912
28	GeneOntology.obo	sequence-specific DNA binding transcription factor activity	0.0387568	2	693	6	0.0453912
28	GeneOntology.obo	regulation of intracellular protein transport	0.0391726	1	84	6	0.0454373
28	GeneOntology.obo	signal transduction by p53 class mediator	0.0396311	1	85	6	0.0456233
28	GeneOntology.obo	regulation of nucleocytoplasmic transport	0.0400895	1	86	6	0.0456917
28	GeneOntology.obo	intracellular organelle	0.0410194	6	7434	6	0.0459506
28	GeneOntology.obo	organelle	0.0413517	6	7444	6	0.0459634
28	GeneOntology.obo	rRNA processing	0.041921	1	90	6	0.0461665
28	GeneOntology.obo	negative regulation of metabolic process	0.0427751	2	731	6	0.0466147
28	GeneOntology.obo	protein import	0.0428357	1	92	6	0.0466147
28	GeneOntology.obo	hormone receptor binding	0.0428357	1	92	6	0.0466147
28	GeneOntology.obo	regulation of binding	0.0428357	1	92	6	0.0466147
28	GeneOntology.obo	rRNA metabolic process	0.0442063	1	95	6	0.0470811
28	GeneOntology.obo	nuclear part	0.044674	3	1858	6	0.0473469
28	GeneOntology.obo	positive regulation of molecular function	0.0452857	2	754	6	0.0477949
28	GeneOntology.obo	regulation of hormone secretion	0.0455753	1	98	6	0.0478927
28	GeneOntology.obo	regulation of intracellular transport	0.0473981	1	102	6	0.0487459
28	GeneOntology.obo	positive regulation of secretion	0.0478534	1	103	6	0.0490333
29	GeneOntology.obo	N-acetyllactosaminide alpha-2,3-sialyltransferase activity	0.000553054	1	1	7	0.0190658
29	GeneOntology.obo	beta-1,3-galactosyl-O-glycosyl-glycoprotein beta-1,6-N-acetylglucosaminyltransferase activity	0.00165837	1	3	7	0.0190658
29	GeneOntology.obo	N-acetyllactosaminide beta-1,6-N-acetylglucosaminyltransferase activity	0.00165837	1	3	7	0.0190658
29	GeneOntology.obo	protein glycosylation	0.00235711	2	137	7	0.0203554
29	GeneOntology.obo	macromolecule glycosylation	0.00235711	2	137	7	0.0203554
29	GeneOntology.obo	glycosylation	0.0024254	2	139	7	0.0206397
29	GeneOntology.obo	intracellular transport of viral proteins in host cell	0.00276265	1	5	7	0.0207285
29	GeneOntology.obo	symbiont intracellular protein transport in host	0.00276265	1	5	7	0.0207285
29	GeneOntology.obo	intracellular protein transport in other organism involved in symbiotic interaction	0.00276265	1	5	7	0.0207285
29	GeneOntology.obo	regulation of Rac GTPase activity	0.00331439	1	6	7	0.0216342
29	GeneOntology.obo	transferase activity, transferring glycosyl groups	0.00438793	2	188	7	0.023381
29	GeneOntology.obo	establishment of mitotic spindle orientation	0.00441709	1	8	7	0.023381
29	GeneOntology.obo	cytoplasmic dynein complex	0.00441709	1	8	7	0.023381
29	GeneOntology.obo	establishment of spindle orientation	0.00441709	1	8	7	0.023381
29	GeneOntology.obo	Rac protein signal transduction	0.00496805	1	9	7	0.024166
29	GeneOntology.obo	establishment of mitotic spindle localization	0.00551875	1	10	7	0.0249513
29	GeneOntology.obo	Golgi apparatus	0.00583281	3	740	7	0.0254321
29	GeneOntology.obo	establishment of spindle localization	0.00606919	1	11	7	0.0256978
29	GeneOntology.obo	hippo signaling cascade	0.00661936	1	12	7	0.0262419
29	GeneOntology.obo	sialyltransferase activity	0.00771893	1	14	7	0.0277959
29	KEGG_PATHWAY.hsa	Glycosaminoglycan biosynthesis - keratan sulfate	0.00995486	1	14	3	0.0295707
29	GeneOntology.obo	protein O-linked glycosylation	0.0115592	1	21	7	0.031882
29	KEGG_PATHWAY.hsa	Glycosphingolipid biosynthesis - lacto and neolacto series	0.0142009	1	20	3	0.0334955
29	GeneOntology.obo	cellular carbohydrate metabolic process	0.0142875	2	346	7	0.0335177
29	KEGG_PATHWAY.hsa	O-Glycan biosynthesis	0.0149074	1	21	3	0.0339419
29	GeneOntology.obo	activation of JUN kinase activity	0.0153867	1	28	7	0.0340947
29	GeneOntology.obo	acetylglucosaminyltransferase activity	0.016478	1	30	7	0.0348491
29	GeneOntology.obo	dynein complex	0.016478	1	30	7	0.0348491
29	GeneOntology.obo	Golgi membrane	0.0175125	2	385	7	0.035422
29	KEGG_PATHWAY.hsa	Other types of O-glycan biosynthesis	0.0184347	1	26	3	0.0359984
29	GeneOntology.obo	integral to Golgi membrane	0.0202892	1	37	7	0.0363637
29	GeneOntology.obo	cellular macromolecule metabolic process	0.0211094	5	3543	7	0.0365596
29	GeneOntology.obo	intrinsic to Golgi membrane	0.0219187	1	40	7	0.0366455
29	GeneOntology.obo	interaction with host	0.0219187	1	40	7	0.0366455
29	GeneOntology.obo	positive regulation of JUN kinase activity	0.0230037	1	42	7	0.0375734
29	GeneOntology.obo	intracellular organelle	0.0240844	7	7434	7	0.0379333
29	GeneOntology.obo	organelle	0.0243122	7	7444	7	0.0379989
29	GeneOntology.obo	cellular component disassembly involved in apoptosis	0.0246293	1	45	7	0.0381563
29	GeneOntology.obo	establishment of organelle localization	0.0257118	1	47	7	0.0385499
29	GeneOntology.obo	carbohydrate metabolic process	0.0261417	2	476	7	0.0387218
29	GeneOntology.obo	regulation of G-protein coupled receptor protein signaling pathway	0.0267932	1	49	7	0.0392515
29	GeneOntology.obo	Golgi apparatus part	0.0269711	2	484	7	0.0393728
29	GeneOntology.obo	regulation of JUN kinase activity	0.0278736	1	51	7	0.039826
29	GeneOntology.obo	negative regulation of neurogenesis	0.0284134	1	52	7	0.0399964
29	GeneOntology.obo	regulation of Rho GTPase activity	0.0294923	1	54	7	0.0406826
29	GeneOntology.obo	macromolecule metabolic process	0.0317123	5	3891	7	0.0418364
29	GeneOntology.obo	negative regulation of cell development	0.0332602	1	61	7	0.0424765
29	GeneOntology.obo	Golgi cisterna membrane	0.0332602	1	61	7	0.0424765
29	GeneOntology.obo	protein modification process	0.0378365	3	1465	7	0.0450999
29	GeneOntology.obo	identical protein binding	0.0415669	2	611	7	0.0459634
29	GeneOntology.obo	cell cortex	0.0428916	1	79	7	0.0466147
29	GeneOntology.obo	lamellipodium	0.0428916	1	79	7	0.0466147
29	GeneOntology.obo	macromolecule modification	0.0431964	3	1541	7	0.0467577
29	GeneOntology.obo	neuron projection morphogenesis	0.0444888	1	82	7	0.0472885
29	GeneOntology.obo	UDP-glycosyltransferase activity	0.0450207	1	83	7	0.047656
29	GeneOntology.obo	microtubule associated complex	0.0455523	1	84	7	0.0478927
29	GeneOntology.obo	regulation of JNK cascade	0.0476763	1	88	7	0.0489161
29	GeneOntology.obo	activation of MAPK activity	0.0482067	1	89	7	0.0492276
29	GeneOntology.obo	spindle	0.0492667	1	91	7	0.0496096
29	GeneOntology.obo	regulation of stress-activated protein kinase signaling cascade	0.0497963	1	92	7	0.0498693
30	GeneOntology.obo	neuronal RNA granule	0.000790077	1	1	10	0.0190658
30	GeneOntology.obo	Stn1-Ten1 complex	0.00157903	1	2	10	0.0190658
30	GeneOntology.obo	aconitate hydratase activity	0.00157903	1	2	10	0.0190658
30	GeneOntology.obo	gonadotropin-releasing hormone receptor activity	0.00157903	1	2	10	0.0190658
30	GeneOntology.obo	response to iron(II) ion	0.00157903	1	2	10	0.0190658
30	GeneOntology.obo	iron-responsive element binding	0.00157903	1	2	10	0.0190658
30	GeneOntology.obo	citrate hydro-lyase (cis-aconitate-forming) activity	0.00157903	1	2	10	0.0190658
30	GeneOntology.obo	isocitrate hydro-lyase (cis-aconitate-forming) activity	0.00157903	1	2	10	0.0190658
30	GeneOntology.obo	aminoacyl-tRNA hydrolase activity	0.00236854	1	3	10	0.0203554
30	GeneOntology.obo	growth hormone-releasing hormone receptor activity	0.00236854	1	3	10	0.0203554
30	GeneOntology.obo	single-stranded telomeric DNA binding	0.00236854	1	3	10	0.0203554
30	GeneOntology.obo	positive regulation of translational initiation	0.00473204	1	6	10	0.0238176
30	GeneOntology.obo	regulation of translation	0.00522968	2	141	10	0.0245371
30	GeneOntology.obo	tricarboxylic acid metabolic process	0.00551875	1	7	10	0.0249513
30	GeneOntology.obo	citrate metabolic process	0.00551875	1	7	10	0.0249513
30	GeneOntology.obo	protein-hormone receptor activity	0.00551875	1	7	10	0.0249513
30	GeneOntology.obo	cell projection cytoplasm	0.00551875	1	7	10	0.0249513
30	GeneOntology.obo	dendrite cytoplasm	0.00551875	1	7	10	0.0249513
30	GeneOntology.obo	regulation of protein export from nucleus	0.00787553	1	10	10	0.0277959
30	GeneOntology.obo	intestinal absorption	0.00787553	1	10	10	0.0277959
30	GeneOntology.obo	telomere cap complex	0.00866	1	11	10	0.0286101
30	GeneOntology.obo	nuclear telomere cap complex	0.00866	1	11	10	0.0286101
30	GeneOntology.obo	response to iron ion	0.0102273	1	13	10	0.0297396
30	GeneOntology.obo	nuclear chromosome, telomeric region	0.0110101	1	14	10	0.0313008
30	GeneOntology.obo	telomeric DNA binding	0.0117923	1	15	10	0.0322232
30	GeneOntology.obo	posttranscriptional regulation of gene expression	0.0136632	2	232	10	0.0333678
30	GeneOntology.obo	digestive system process	0.0141357	1	18	10	0.0334785
30	KEGG_PATHWAY.hsa	Glyoxylate and dicarboxylate metabolism	0.0165403	1	14	5	0.0348614
30	GeneOntology.obo	tricarboxylic acid cycle	0.0180302	1	23	10	0.0356344
30	GeneOntology.obo	cortical cytoskeleton	0.0188075	1	24	10	0.0360278
30	GeneOntology.obo	acetyl-CoA catabolic process	0.0188075	1	24	10	0.0360278
30	GeneOntology.obo	JAK-STAT cascade	0.0203603	1	26	10	0.0363637
30	GeneOntology.obo	positive regulation of DNA replication	0.0203603	1	26	10	0.0363637
30	GeneOntology.obo	4 iron, 4 sulfur cluster binding	0.0203603	1	26	10	0.0363637
30	GeneOntology.obo	coenzyme catabolic process	0.0219109	1	28	10	0.0366455
30	GeneOntology.obo	hydro-lyase activity	0.0234593	1	30	10	0.0376965
30	GeneOntology.obo	telomere maintenance via telomere lengthening	0.0257778	1	33	10	0.0385499
30	GeneOntology.obo	positive regulation of translation	0.0257778	1	33	10	0.0385499
30	GeneOntology.obo	cofactor catabolic process	0.0257778	1	33	10	0.0385499
30	GeneOntology.obo	chromosome, telomeric region	0.0273207	1	35	10	0.0395899
30	GeneOntology.obo	acetyl-CoA metabolic process	0.0273207	1	35	10	0.0395899
30	GeneOntology.obo	sequence-specific DNA binding	0.0282296	2	341	10	0.0399964
30	GeneOntology.obo	ribonucleoprotein binding	0.0296309	1	38	10	0.0406956
30	GeneOntology.obo	peptidyl-serine phosphorylation	0.0303999	1	39	10	0.0410567
30	KEGG_PATHWAY.hsa	Citrate cycle	0.0317024	1	27	5	0.0418364
30	GeneOntology.obo	regulation of translational initiation	0.0334703	1	43	10	0.0425362
30	GeneOntology.obo	peptidyl-serine modification	0.0350022	1	45	10	0.0435884
30	GeneOntology.obo	carbon-oxygen lyase activity	0.0350022	1	45	10	0.0435884
30	GeneOntology.obo	post-embryonic development	0.0357674	1	46	10	0.0440828
30	GeneOntology.obo	telomere maintenance	0.036532	1	47	10	0.0445049
30	GeneOntology.obo	cellular iron ion homeostasis	0.037296	1	48	10	0.0448485
30	GeneOntology.obo	telomere organization	0.037296	1	48	10	0.0448485
30	GeneOntology.obo	actin filament binding	0.037296	1	48	10	0.0448485
30	GeneOntology.obo	RNA granule	0.0380595	1	49	10	0.0450999
30	GeneOntology.obo	iron-sulfur cluster binding	0.0380595	1	49	10	0.0450999
30	GeneOntology.obo	metal cluster binding	0.0380595	1	49	10	0.0450999
30	GeneOntology.obo	non-membrane-bounded organelle	0.040642	4	1782	10	0.0458476
30	GeneOntology.obo	intracellular non-membrane-bounded organelle	0.040642	4	1782	10	0.0458476
30	KEGG_PATHWAY.hsa	Malaria	0.0420893	1	36	5	0.046245
30	GeneOntology.obo	single-stranded DNA binding	0.0426291	1	55	10	0.0465728
30	GeneOntology.obo	cell cortex part	0.0433888	1	56	10	0.0467577
30	GeneOntology.obo	neuron projection development	0.0464222	1	60	10	0.0483572
30	GeneOntology.obo	positive regulation of DNA metabolic process	0.0464222	1	60	10	0.0483572
30	GeneOntology.obo	protein-DNA complex	0.0471792	1	61	10	0.0486985
30	GeneOntology.obo	iron ion homeostasis	0.0479356	1	62	10	0.0490373
31	GeneOntology.obo	acyl carnitine transport	0.000553054	1	1	7	0.0190658
31	GeneOntology.obo	acyl carnitine transporter activity	0.00110558	1	2	7	0.0190658
31	GeneOntology.obo	prenylcysteine catabolic process	0.00110558	1	2	7	0.0190658
31	GeneOntology.obo	prenylcysteine metabolic process	0.00110558	1	2	7	0.0190658
31	GeneOntology.obo	lipid transport	0.0015277	2	110	7	0.0190658
31	GeneOntology.obo	cellular modified amino acid catabolic process	0.00165837	1	3	7	0.0190658
31	GeneOntology.obo	establishment of mitochondrion localization, microtubule-mediated	0.00276265	1	5	7	0.0207285
31	GeneOntology.obo	mitochondrion transport along microtubule	0.00276265	1	5	7	0.0207285
31	GeneOntology.obo	oxidoreductase activity, acting on a sulfur group of donors, oxygen as acceptor	0.00331439	1	6	7	0.0216342
31	GeneOntology.obo	carnitine shuttle	0.00386587	1	7	7	0.0225965
31	GeneOntology.obo	establishment of mitochondrion localization	0.00386587	1	7	7	0.0225965
31	GeneOntology.obo	carnitine transport	0.00551875	1	10	7	0.0249513
31	GeneOntology.obo	betaine transport	0.00551875	1	10	7	0.0249513
31	GeneOntology.obo	pituitary gland development	0.00661936	1	12	7	0.0262419
31	GeneOntology.obo	intracellular lipid transport	0.00661936	1	12	7	0.0262419
31	GeneOntology.obo	positive regulation of phagocytosis	0.00716928	1	13	7	0.0270562
31	GeneOntology.obo	quaternary ammonium group transport	0.00771893	1	14	7	0.0277959
31	GeneOntology.obo	nuclear outer membrane	0.00826832	1	15	7	0.028329
31	GeneOntology.obo	cofactor transport	0.00826832	1	15	7	0.028329
31	GeneOntology.obo	organelle inner membrane	0.00855559	2	265	7	0.0286101
31	KEGG_PATHWAY.hsa	ABC transporters	0.0085592	1	36	1	0.0286101
31	GeneOntology.obo	embryonic placenta development	0.00881745	1	16	7	0.0287829
31	GeneOntology.obo	organic substance transport	0.00991269	2	286	7	0.0295469
31	GeneOntology.obo	organelle transport along microtubule	0.00991493	1	18	7	0.0295469
31	GeneOntology.obo	long-chain fatty acid transport	0.00991493	1	18	7	0.0295469
31	GeneOntology.obo	beta-tubulin binding	0.00991493	1	18	7	0.0295469
31	GeneOntology.obo	regulation of phagocytosis	0.00991493	1	18	7	0.0295469
31	GeneOntology.obo	cell fate determination	0.0104633	1	19	7	0.0301732
31	GeneOntology.obo	condensed nuclear chromosome	0.0121068	1	22	7	0.0326355
31	GeneOntology.obo	organic cation transport	0.0121068	1	22	7	0.0326355
31	GeneOntology.obo	fatty acid transport	0.0126541	1	23	7	0.0332623
31	GeneOntology.obo	amino acid transmembrane transport	0.0132011	1	24	7	0.0332623
31	GeneOntology.obo	regulation of primary metabolic process	0.0135096	5	3203	7	0.0332963
31	GeneOntology.obo	nuclear inner membrane	0.0137479	1	25	7	0.0333779
31	GeneOntology.obo	regulation of cellular metabolic process	0.0145146	5	3255	7	0.033761
31	GeneOntology.obo	microtubule-based transport	0.0153867	1	28	7	0.0340947
31	GeneOntology.obo	cytoskeleton-dependent intracellular transport	0.0153867	1	28	7	0.0340947
31	GeneOntology.obo	regulation of fatty acid oxidation	0.0153867	1	28	7	0.0340947
31	GeneOntology.obo	mitochondrial nucleoid	0.0170232	1	31	7	0.0349731
31	GeneOntology.obo	nucleoid	0.0175682	1	32	7	0.035422
31	GeneOntology.obo	regulation of transcription, DNA-dependent	0.0195474	4	2173	7	0.0363637
31	GeneOntology.obo	positive regulation of endocytosis	0.0202892	1	37	7	0.0363637
31	GeneOntology.obo	regulation of metabolic process	0.0206687	5	3526	7	0.0365596
31	GeneOntology.obo	positive regulation of angiogenesis	0.0213758	1	39	7	0.0365596
31	GeneOntology.obo	regulation of RNA metabolic process	0.0214491	4	2231	7	0.0365596
31	GeneOntology.obo	condensed chromosome	0.0219187	1	40	7	0.0366455
31	GeneOntology.obo	monocarboxylic acid transport	0.0224613	1	41	7	0.0371962
31	GeneOntology.obo	regulation of fatty acid metabolic process	0.0224613	1	41	7	0.0371962
31	GeneOntology.obo	nuclear chromosome	0.0230037	1	42	7	0.0375734
31	GeneOntology.obo	oxidoreductase activity, acting on a sulfur group of donors	0.0246293	1	45	7	0.0381563
31	GeneOntology.obo	establishment of organelle localization	0.0257118	1	47	7	0.0385499
31	GeneOntology.obo	regulation of cellular macromolecule biosynthetic process	0.0260759	4	2359	7	0.0386903
31	GeneOntology.obo	regulation of macromolecule biosynthetic process	0.0276471	4	2399	7	0.0397945
31	GeneOntology.obo	cell maturation	0.0278736	1	51	7	0.039826
31	GeneOntology.obo	embryonic organ development	0.0284134	1	52	7	0.0399964
31	GeneOntology.obo	single-stranded DNA binding	0.0300313	1	55	7	0.0407343
31	GeneOntology.obo	regulation of gene expression	0.030289	4	2463	7	0.0409834
31	GeneOntology.obo	regulation of cellular biosynthetic process	0.0322871	4	2509	7	0.0419862
31	GeneOntology.obo	regulation of biosynthetic process	0.0330018	4	2525	7	0.0424765
31	GeneOntology.obo	mitochondrial transport	0.0332602	1	61	7	0.0424765
31	GeneOntology.obo	developmental maturation	0.0337974	1	62	7	0.0427018
31	GeneOntology.obo	regulation of endocytosis	0.0354076	1	65	7	0.0437927
31	GeneOntology.obo	regulation of nucleobase, nucleoside, nucleotide and nucleic acid metabolic process	0.0354428	4	2578	7	0.0437927
31	GeneOntology.obo	amino acid transport	0.0364798	1	67	7	0.0445049
31	GeneOntology.obo	gland development	0.0364798	1	67	7	0.0445049
31	GeneOntology.obo	microtubule binding	0.0370155	1	68	7	0.0448485
31	GeneOntology.obo	mitochondrial part	0.0380052	2	582	7	0.0450999
31	GeneOntology.obo	regulation of nitrogen compound metabolic process	0.0387927	4	2647	7	0.0453912
31	GeneOntology.obo	multicellular organismal development	0.0393408	2	593	7	0.0454395
31	GeneOntology.obo	regulation of angiogenesis	0.0412921	1	76	7	0.0459634
31	GeneOntology.obo	regulation of transcription from RNA polymerase II promoter	0.0414419	2	610	7	0.0459634
31	GeneOntology.obo	cellular amino acid catabolic process	0.0423587	1	78	7	0.0464527
31	GeneOntology.obo	amine transport	0.0455523	1	84	7	0.0478927
31	GeneOntology.obo	biological regulation	0.0467037	6	6134	7	0.0485204
31	GeneOntology.obo	amine catabolic process	0.0471457	1	87	7	0.0486985
31	GeneOntology.obo	intracellular transport	0.0478752	2	660	7	0.0490333
31	GeneOntology.obo	transcription, DNA-dependent	0.048672	2	666	7	0.0493832
32	GeneOntology.obo	antimicrobial peptide secretion	0.000790077	1	1	10	0.0190658
32	GeneOntology.obo	antibacterial peptide secretion	0.000790077	1	1	10	0.0190658
32	GeneOntology.obo	positive regulation of RNA splicing	0.000790077	1	1	10	0.0190658
32	GeneOntology.obo	collagen type I	0.00157903	1	2	10	0.0190658
32	GeneOntology.obo	protein binding, bridging	0.00277456	2	102	10	0.0207285
32	GeneOntology.obo	skin morphogenesis	0.00315694	1	4	10	0.0213247
32	GeneOntology.obo	binding, bridging	0.0032183	2	110	10	0.0215713
32	GeneOntology.obo	protein heterotrimerization	0.00473204	1	6	10	0.0238176
32	GeneOntology.obo	epidermis morphogenesis	0.00551875	1	7	10	0.0249513
32	GeneOntology.obo	collagen catabolic process	0.0063049	1	8	10	0.0258186
32	GeneOntology.obo	negative regulation of S phase of mitotic cell cycle	0.00709049	1	9	10	0.026832
32	GeneOntology.obo	fibrillar collagen	0.00787553	1	10	10	0.0277959
32	GeneOntology.obo	multicellular organismal catabolic process	0.00787553	1	10	10	0.0277959
32	GeneOntology.obo	platelet-derived growth factor binding	0.00866	1	11	10	0.0286101
32	GeneOntology.obo	extracellular matrix	0.00866872	2	183	10	0.0286101
32	GeneOntology.obo	defense response to Gram-negative bacterium	0.00944392	1	12	10	0.0294581
32	GeneOntology.obo	cellular response to UV	0.0102273	1	13	10	0.0297396
32	GeneOntology.obo	cellular response to light stimulus	0.0110101	1	14	10	0.0313008
32	GeneOntology.obo	collagen metabolic process	0.0133551	1	17	10	0.0332623
32	GeneOntology.obo	protein trimerization	0.0141357	1	18	10	0.0334785
32	GeneOntology.obo	beta-amyloid binding	0.0141357	1	18	10	0.0334785
32	GeneOntology.obo	regulation of S phase of mitotic cell cycle	0.0141357	1	18	10	0.0334785
32	GeneOntology.obo	collagen fibril organization	0.0149157	1	19	10	0.0339419
32	GeneOntology.obo	multicellular organismal macromolecule metabolic process	0.0149157	1	19	10	0.0339419
32	GeneOntology.obo	chromosome condensation	0.0164741	1	21	10	0.0348491
32	GeneOntology.obo	negative regulation of mitotic cell cycle	0.0164741	1	21	10	0.0348491
32	GeneOntology.obo	multicellular organismal metabolic process	0.0180302	1	23	10	0.0356344
32	GeneOntology.obo	defense response to Gram-positive bacterium	0.0188075	1	24	10	0.0360278
32	GeneOntology.obo	regulation of RNA splicing	0.0195842	1	25	10	0.0363637
32	GeneOntology.obo	cellular response to radiation	0.0203603	1	26	10	0.0363637
32	GeneOntology.obo	DNA packaging	0.0203603	1	26	10	0.0363637
32	GeneOntology.obo	regulation of S phase	0.0203603	1	26	10	0.0363637
32	GeneOntology.obo	peptide secretion	0.0219109	1	28	10	0.0366455
32	GeneOntology.obo	nucleus	0.0219378	7	4302	10	0.0366455
32	GeneOntology.obo	regulation of cell cycle process	0.0229216	2	305	10	0.0375734
32	GeneOntology.obo	peptidyl-prolyl cis-trans isomerase activity	0.0242327	1	31	10	0.0379333
32	GeneOntology.obo	cis-trans isomerase activity	0.0250055	1	32	10	0.0381791
32	GeneOntology.obo	Rho protein signal transduction	0.0265495	1	34	10	0.0390593
32	GeneOntology.obo	mRNA processing	0.0270097	2	333	10	0.0393728
32	GeneOntology.obo	peptide transport	0.0296309	1	38	10	0.0406956
32	GeneOntology.obo	SH3/SH2 adaptor activity	0.0327035	1	42	10	0.0423366
32	GeneOntology.obo	SMAD binding	0.0342365	1	44	10	0.0431624
32	GeneOntology.obo	blood vessel development	0.0350022	1	45	10	0.0435884
32	GeneOntology.obo	odontogenesis	0.037296	1	48	10	0.0448485
32	GeneOntology.obo	DNA conformation change	0.0380595	1	49	10	0.0450999
32	GeneOntology.obo	site of polarized growth	0.0380595	1	49	10	0.0450999
32	GeneOntology.obo	growth cone	0.0380595	1	49	10	0.0450999
32	GeneOntology.obo	collagen	0.0395849	1	51	10	0.0456233
32	GeneOntology.obo	extracellular space	0.0396576	2	410	10	0.0456233
32	GeneOntology.obo	transforming growth factor beta receptor signaling pathway	0.0403468	1	52	10	0.0457737
32	GeneOntology.obo	regulation of interphase of mitotic cell cycle	0.0403468	1	52	10	0.0457737
32	GeneOntology.obo	signaling adaptor activity	0.0418689	1	54	10	0.0461488
32	GeneOntology.obo	extracellular matrix structural constituent	0.0426291	1	55	10	0.0465728
32	GeneOntology.obo	protein heterooligomerization	0.044148	1	57	10	0.047079
32	GeneOntology.obo	regulation of blood pressure	0.0464222	1	60	10	0.0483572
32	GeneOntology.obo	defense response to bacterium	0.0464222	1	60	10	0.0483572
32	GeneOntology.obo	negative regulation of cell cycle process	0.0471792	1	61	10	0.0486985
32	GeneOntology.obo	system development	0.0473623	2	452	10	0.048738
32	GeneOntology.obo	response to UV	0.0479356	1	62	10	0.0490373
32	GeneOntology.obo	mRNA metabolic process	0.0485064	2	458	10	0.0492731
33	GeneOntology.obo	6,7-dihydropteridine reductase activity	0.00126412	1	1	16	0.0190658
33	GeneOntology.obo	D-serine transport	0.00126412	1	1	16	0.0190658
33	GeneOntology.obo	dihydrobiopterin metabolic process	0.00252525	1	2	16	0.0207285
33	GeneOntology.obo	aminoacyl-tRNA hydrolase activity	0.00378787	1	3	16	0.0222907
33	GeneOntology.obo	serine transport	0.00378787	1	3	16	0.0222907
33	GeneOntology.obo	D-amino acid transport	0.00378787	1	3	16	0.0222907
33	GeneOntology.obo	tetrahydrobiopterin biosynthetic process	0.0075623	1	6	16	0.0275364
33	GeneOntology.obo	S phase of mitotic cell cycle	0.00772297	2	106	16	0.0277959
33	GeneOntology.obo	S phase	0.00786429	2	107	16	0.0277959
33	GeneOntology.obo	tetrahydrobiopterin metabolic process	0.00881745	1	7	16	0.0287829
33	GeneOntology.obo	activation of protein kinase activity	0.00996478	2	121	16	0.0295707
33	GeneOntology.obo	L-phenylalanine catabolic process	0.0113233	1	9	16	0.0314837
33	GeneOntology.obo	L-phenylalanine metabolic process	0.0113233	1	9	16	0.0314837
33	KEGG_PATHWAY.hsa	Folate biosynthesis	0.0113649	1	8	6	0.0315166
33	GeneOntology.obo	neutral amino acid transport	0.0138232	1	11	16	0.0333779
33	GeneOntology.obo	cytoplasmic sequestering of transcription factor	0.0138232	1	11	16	0.0333779
33	GeneOntology.obo	activation of NF-kappaB-inducing kinase activity	0.015071	1	12	16	0.0339419
33	GeneOntology.obo	SCF-dependent proteasomal ubiquitin-dependent protein catabolic process	0.015071	1	12	16	0.0339419
33	GeneOntology.obo	focal adhesion assembly	0.017562	1	14	16	0.035422
33	GeneOntology.obo	cytoplasmic sequestering of protein	0.017562	1	14	16	0.035422
33	GeneOntology.obo	aromatic amino acid family catabolic process	0.0200471	1	16	16	0.0363637
33	GeneOntology.obo	oxidoreductase activity, acting on the CH-NH group of donors, NAD or NADP as acceptor	0.0200471	1	16	16	0.0363637
33	GeneOntology.obo	cytoplasmic vesicle membrane	0.0216177	2	182	16	0.0365596
33	GeneOntology.obo	aromatic amino acid family metabolic process	0.0225263	1	18	16	0.0371962
33	GeneOntology.obo	negative regulation of transcription factor import into nucleus	0.0225263	1	18	16	0.0371962
33	GeneOntology.obo	vesicle membrane	0.0236582	2	191	16	0.037888
33	GeneOntology.obo	pteridine-containing compound biosynthetic process	0.0237637	1	19	16	0.0379333
33	GeneOntology.obo	protein K63-linked ubiquitination	0.0262341	1	21	16	0.0387595
33	GeneOntology.obo	SCF ubiquitin ligase complex	0.0262341	1	21	16	0.0387595
33	GeneOntology.obo	aromatic compound catabolic process	0.0262341	1	21	16	0.0387595
33	GeneOntology.obo	ubiquitin-protein ligase activity	0.0274752	2	207	16	0.0396875
33	KEGG_PATHWAY.hsa	Circadian rhythm - mammal	0.0282102	1	20	6	0.0399964
33	GeneOntology.obo	oxidoreductase activity, acting on the CH-NH group of donors	0.0299288	1	24	16	0.0407343
33	GeneOntology.obo	aromatic compound biosynthetic process	0.0299288	1	24	16	0.0407343
33	GeneOntology.obo	small conjugating protein ligase activity	0.0304922	2	219	16	0.0410982
33	GeneOntology.obo	positive regulation of intracellular protein kinase cascade	0.0320488	2	225	16	0.0419267
33	GeneOntology.obo	positive regulation of endothelial cell proliferation	0.0323845	1	26	16	0.0419862
33	GeneOntology.obo	negative regulation of protein import into nucleus	0.0323845	1	26	16	0.0419862
33	GeneOntology.obo	cell-substrate junction assembly	0.0336102	1	27	16	0.042646
33	GeneOntology.obo	negative regulation of transmembrane transport	0.0336102	1	27	16	0.042646
33	GeneOntology.obo	heterotrimeric G-protein complex	0.0348345	1	28	16	0.0435368
33	GeneOntology.obo	negative regulation of nucleocytoplasmic transport	0.0360573	1	29	16	0.0442371
33	GeneOntology.obo	protein ubiquitination	0.0363519	2	241	16	0.0445041
33	GeneOntology.obo	cytoplasmic vesicle part	0.0363519	2	241	16	0.0445041
33	GeneOntology.obo	pteridine-containing compound metabolic process	0.0372786	1	30	16	0.0448485
33	GeneOntology.obo	acid-amino acid ligase activity	0.0374614	2	245	16	0.0448485
33	GeneOntology.obo	negative regulation of intracellular protein transport	0.0384985	1	31	16	0.0453723
33	GeneOntology.obo	positive regulation of JNK cascade	0.0384985	1	31	16	0.0453723
33	GeneOntology.obo	positive regulation of protein kinase activity	0.0385842	2	249	16	0.0453912
33	GeneOntology.obo	negative regulation of intracellular transport	0.0409339	1	33	16	0.0459506
33	GeneOntology.obo	protein modification by small protein conjugation	0.041158	2	258	16	0.0459506
33	GeneOntology.obo	positive regulation of kinase activity	0.041158	2	258	16	0.0459506
33	GeneOntology.obo	positive regulation of stress-activated protein kinase signaling cascade	0.0421495	1	34	16	0.0462818
33	GeneOntology.obo	DNA-dependent DNA replication	0.0433636	1	35	16	0.0467577
33	GeneOntology.obo	positive regulation of transferase activity	0.0435001	2	266	16	0.0467577
33	GeneOntology.obo	extrinsic to internal side of plasma membrane	0.0445763	1	36	16	0.0472885
33	GeneOntology.obo	ligase activity, forming carbon-nitrogen bonds	0.0452895	2	272	16	0.0477949
33	GeneOntology.obo	regulation of protein modification process	0.0454508	3	648	16	0.0478927
33	GeneOntology.obo	protein targeting to membrane	0.0469972	1	38	16	0.0486797
33	GeneOntology.obo	positive regulation of catalytic activity	0.0472242	3	658	16	0.0487114
33	GeneOntology.obo	activation of MAPKK activity	0.0482056	1	39	16	0.0492276
33	GeneOntology.obo	positive regulation of angiogenesis	0.0482056	1	39	16	0.0492276
33	GeneOntology.obo	regulation of transcription factor import into nucleus	0.0494125	1	40	16	0.0497276
