# Supplementary material for: Variants in exons and in transcription factors affect gene expression in trans
Source: Genome Biol. 2013 Jul 11;14(7):R71. doi: 10.1186/gb-2013-14-7-r71 (PMC4054683; doi:10.1186/gb-2013-14-7-r71)
Supplement: Additional file 6 — Table S10: Functional enrichment analysis of clusters in the PPI network (gene sets include only genes that map to an Entrez ID). [file gb-2013-14-7-r71-S6.XLSX]

## Sheet: Sheet1
Cluster #	Attribute Table	Attribute	pValue	Cluster Annotated	Total Annotated	Cluster Size	qValue
1	GeneOntology.obo	regulation of nucleobase, nucleoside, nucleotide and nucleic acid metabolic process	9.04396e-93	1495	2172	4627	6.6308e-89
1	GeneOntology.obo	regulation of transcription, DNA-dependent	4.09914e-92	1257	1761	4627	2.40431e-88
1	GeneOntology.obo	regulation of RNA metabolic process	2.19046e-90	1282	1810	4627	1.07066e-86
1	GeneOntology.obo	nucleus	3.04586e-90	2207	3490	4627	1.27609e-86
1	GeneOntology.obo	regulation of primary metabolic process	7.8675e-86	1836	2817	4627	2.88413e-82
1	GeneOntology.obo	regulation of cellular metabolic process	1.41845e-85	1863	2868	4627	4.6221e-82
1	GeneOntology.obo	regulation of nitrogen compound metabolic process	4.26179e-85	1518	2244	4627	1.24985e-81
1	GeneOntology.obo	regulation of cellular macromolecule biosynthetic process	2.66854e-83	1337	1932	4627	7.11458e-80
1	GeneOntology.obo	regulation of macromolecule biosynthetic process	1.95603e-81	1367	1992	4627	4.78038e-78
1	GeneOntology.obo	regulation of macromolecule metabolic process	2.22348e-81	1744	2669	4627	5.016e-78
1	GeneOntology.obo	regulation of cellular biosynthetic process	2.14268e-79	1442	2133	4627	4.48845e-76
1	GeneOntology.obo	regulation of biosynthetic process	1.51596e-78	1454	2158	4627	2.96391e-75
1	GeneOntology.obo	regulation of gene expression	4.92181e-74	1376	2039	4627	9.02137e-71
1	GeneOntology.obo	DNA binding	1.01202e-71	942	1299	4627	1.64886e-68
1	GeneOntology.obo	regulation of metabolic process	8.81258e-69	1981	3175	4627	1.36025e-65
1	GeneOntology.obo	nucleic acid binding transcription factor activity	1.87779e-66	537	663	4627	2.62237e-63
1	GeneOntology.obo	sequence-specific DNA binding transcription factor activity	1.87779e-66	537	663	4627	2.62237e-63
1	GeneOntology.obo	transcription, DNA-dependent	1.18521e-64	533	661	4627	1.57993e-61
1	GeneOntology.obo	regulation of transcription from RNA polymerase II promoter	1.67044e-63	528	656	4627	2.12995e-60
1	GeneOntology.obo	regulation of cellular process	9.80567e-63	2961	5141	4627	1.19821e-59
1	GeneOntology.obo	nuclear part	4.53454e-62	1150	1693	4627	5.31937e-59
1	GeneOntology.obo	RNA biosynthetic process	1.20695e-61	590	757	4627	1.36139e-58
1	GeneOntology.obo	nucleoplasm	1.32636e-59	584	753	4627	1.38922e-56
1	GeneOntology.obo	cellular macromolecule biosynthetic process	8.91452e-55	714	978	4627	7.4696e-52
1	GeneOntology.obo	cellular macromolecule metabolic process	9.84923e-53	1849	3021	4627	8.02357e-50
1	GeneOntology.obo	macromolecule biosynthetic process	1.45648e-52	719	994	4627	1.15444e-49
1	GeneOntology.obo	nucleoplasm part	9.03056e-51	478	610	4627	6.30569e-48
1	GeneOntology.obo	regulation of biological process	1.51704e-48	3050	5425	4627	1.01114e-45
1	GeneOntology.obo	positive regulation of RNA metabolic process	4.79819e-46	411	518	4627	2.87177e-43
1	GeneOntology.obo	positive regulation of transcription, DNA-dependent	1.02372e-43	380	476	4627	5.66462e-41
1	GeneOntology.obo	positive regulation of gene expression	2.30483e-42	410	526	4627	1.20703e-39
1	GeneOntology.obo	biological regulation	5.80085e-42	3152	5688	4627	2.88341e-39
1	GeneOntology.obo	nucleic acid metabolic process	1.13151e-41	1023	1567	4627	5.43999e-39
1	GeneOntology.obo	nucleic acid binding	1.723e-41	1176	1843	4627	8.15007e-39
1	GeneOntology.obo	sequence-specific DNA binding	1.45104e-40	308	374	4627	6.64915e-38
1	GeneOntology.obo	phosphate metabolic process	5.14782e-40	544	749	4627	2.28743e-37
1	GeneOntology.obo	phosphorus metabolic process	5.14782e-40	544	749	4627	2.28743e-37
1	GeneOntology.obo	positive regulation of transcription from RNA polymerase II promoter	6.86986e-40	252	293	4627	3.00705e-37
1	GeneOntology.obo	positive regulation of nucleobase, nucleoside, nucleotide and nucleic acid metabolic process	9.11669e-39	450	600	4627	3.87486e-36
1	GeneOntology.obo	protein binding transcription factor activity	8.17862e-38	292	356	4627	3.33131e-35
1	GeneOntology.obo	transcription factor binding	9.18135e-38	232	268	4627	3.65586e-35
1	GeneOntology.obo	transcription factor binding transcription factor activity	2.33599e-37	290	354	4627	9.01414e-35
1	GeneOntology.obo	transcription cofactor activity	6.65254e-37	288	352	4627	2.50127e-34
1	GeneOntology.obo	cellular response to stimulus	1.05004e-36	1769	2981	4627	3.8493e-34
1	GeneOntology.obo	positive regulation of nitrogen compound metabolic process	6.80137e-36	459	624	4627	2.31934e-33
1	GeneOntology.obo	protein phosphorylation	1.63974e-35	441	596	4627	5.46461e-33
1	GeneOntology.obo	protein kinase activity	1.20975e-34	384	507	4627	3.89872e-32
1	GeneOntology.obo	transcription factor complex	6.38429e-34	193	219	4627	1.89123e-31
1	GeneOntology.obo	phosphorylation	1.03717e-33	458	630	4627	2.98205e-31
1	GeneOntology.obo	enzyme linked receptor protein signaling pathway	5.15313e-33	397	533	4627	1.38647e-30
1	GeneOntology.obo	macromolecule metabolic process	4.74924e-32	1943	3354	4627	1.2007e-29
1	GeneOntology.obo	phosphotransferase activity, alcohol group as acceptor	1.78386e-31	419	574	4627	4.32357e-29
1	GeneOntology.obo	positive regulation of macromolecule biosynthetic process	3.41801e-31	433	598	4627	7.83327e-29
1	GeneOntology.obo	kinase activity	1.8369e-30	435	604	4627	3.96109e-28
1	GeneOntology.obo	positive regulation of macromolecule metabolic process	3.33196e-30	647	965	4627	6.97975e-28
1	GeneOntology.obo	positive regulation of cellular biosynthetic process	3.61916e-30	477	675	4627	7.52759e-28
1	GeneOntology.obo	nucleobase, nucleoside, nucleotide and nucleic acid metabolic process	4.15548e-30	1166	1898	4627	8.58223e-28
1	GeneOntology.obo	positive regulation of biosynthetic process	7.23711e-30	487	693	4627	1.46374e-27
1	GeneOntology.obo	chromosome organization	3.43253e-29	324	428	4627	6.71105e-27
1	GeneOntology.obo	RNA metabolic process	1.75061e-28	781	1210	4627	3.29104e-26
1	GeneOntology.obo	transferase activity, transferring phosphorus-containing groups	2.12751e-28	478	684	4627	3.97411e-26
1	GeneOntology.obo	transcription coactivator activity	8.91767e-28	180	211	4627	1.61437e-25
1	GeneOntology.obo	chromatin organization	3.97285e-27	258	330	4627	6.73478e-25
1	GeneOntology.obo	cell part	4.38845e-27	4345	8419	4627	7.31251e-25
1	GeneOntology.obo	positive regulation of cellular process	6.35987e-27	1220	2022	4627	1.03047e-24
1	GeneOntology.obo	positive regulation of metabolic process	1.07316e-26	690	1059	4627	1.71046e-24
1	GeneOntology.obo	cellular biosynthetic process	1.26242e-26	892	1421	4627	1.99309e-24
1	GeneOntology.obo	positive regulation of cellular metabolic process	1.95248e-26	650	990	4627	3.04577e-24
1	GeneOntology.obo	intracellular part	4.67735e-26	3738	7068	4627	7.10739e-24
1	GeneOntology.obo	regulation of signal transduction	1.5083e-25	684	1055	4627	2.1898e-23
1	GeneOntology.obo	signal transduction	1.90613e-25	1479	2522	4627	2.75374e-23
1	GeneOntology.obo	membrane-bounded organelle	3.28633e-25	2794	5110	4627	4.70138e-23
1	GeneOntology.obo	negative regulation of nucleobase, nucleoside, nucleotide and nucleic acid metabolic process	3.43063e-25	335	459	4627	4.88399e-23
1	GeneOntology.obo	intracellular membrane-bounded organelle	4.12237e-25	2792	5107	4627	5.81234e-23
1	GeneOntology.obo	transmembrane receptor protein tyrosine kinase signaling pathway	1.23138e-24	316	430	4627	1.66417e-22
1	GeneOntology.obo	organelle	1.42206e-24	3059	5658	4627	1.90433e-22
1	GeneOntology.obo	intracellular organelle	1.52627e-24	3053	5646	4627	2.03458e-22
1	GeneOntology.obo	intracellular signal transduction	3.56292e-24	628	964	4627	4.64399e-22
1	GeneOntology.obo	negative regulation of nitrogen compound metabolic process	3.60467e-24	337	466	4627	4.67762e-22
1	GeneOntology.obo	negative regulation of biosynthetic process	4.66901e-24	376	531	4627	6.03207e-22
1	GeneOntology.obo	negative regulation of RNA metabolic process	8.10084e-24	297	402	4627	1.03293e-21
1	GeneOntology.obo	positive regulation of biological process	9.01625e-24	1318	2232	4627	1.14467e-21
1	GeneOntology.obo	macromolecule modification	9.54958e-24	847	1359	4627	1.20198e-21
1	GeneOntology.obo	negative regulation of cellular biosynthetic process	9.92443e-24	365	514	4627	1.24382e-21
1	GeneOntology.obo	protein serine/threonine kinase activity	1.27017e-23	273	364	4627	1.58512e-21
1	GeneOntology.obo	negative regulation of cellular macromolecule biosynthetic process	2.18379e-23	334	464	4627	2.65743e-21
1	GeneOntology.obo	negative regulation of macromolecule biosynthetic process	2.50546e-23	352	494	4627	3.02377e-21
1	GeneOntology.obo	negative regulation of transcription, DNA-dependent	3.01852e-23	289	391	4627	3.61323e-21
1	GeneOntology.obo	protein modification process	3.36451e-23	819	1312	4627	4.01102e-21
1	GeneOntology.obo	negative regulation of cellular process	3.63927e-23	1056	1747	4627	4.32101e-21
1	GeneOntology.obo	biosynthetic process	2.07001e-22	908	1480	4627	2.28222e-20
1	GeneOntology.obo	transcription from RNA polymerase II promoter	5.60856e-22	191	240	4627	5.9595e-20
1	GeneOntology.obo	transcription initiation, DNA-dependent	5.94666e-22	87	91	4627	6.29595e-20
1	GeneOntology.obo	cell surface receptor linked signaling pathway	3.29694e-21	855	1392	4627	3.32266e-19
1	GeneOntology.obo	chromatin binding	5.58636e-21	149	179	4627	5.4793e-19
1	KEGG_PATHWAY.hsa	ErbB signaling pathway	1.28178e-20	83	87	2027	1.22846e-18
1	GeneOntology.obo	negative regulation of gene expression	9.91878e-20	309	437	4627	8.70922e-18
1	GeneOntology.obo	cellular protein metabolic process	1.16034e-19	952	1583	4627	1.00977e-17
1	GeneOntology.obo	cellular response to stress	1.34885e-19	420	626	4627	1.1669e-17
1	GeneOntology.obo	developmental process	1.40715e-19	1393	2414	4627	1.2052e-17
1	GeneOntology.obo	chromatin modification	1.99052e-19	207	272	4627	1.68717e-17
1	GeneOntology.obo	cellular metabolic process	2.46715e-19	2203	3993	4627	2.06137e-17
1	GeneOntology.obo	regulation of cell differentiation	3.61818e-19	392	580	4627	2.98902e-17
1	GeneOntology.obo	cellular nitrogen compound metabolic process	9.11749e-19	1242	2135	4627	7.22576e-17
1	GeneOntology.obo	DNA metabolic process	1.24028e-18	314	450	4627	9.62266e-17
1	GeneOntology.obo	regulation of signaling	1.36137e-18	756	1231	4627	1.04515e-16
1	GeneOntology.obo	negative regulation of biological process	1.36636e-18	1123	1912	4627	1.04625e-16
1	KEGG_PATHWAY.hsa	MAPK signaling pathway	2.17816e-18	183	237	2027	1.61718e-16
1	GeneOntology.obo	response to stimulus	4.50937e-18	2175	3953	4627	3.2573e-16
1	GeneOntology.obo	protein domain specific binding	6.91214e-18	293	418	4627	4.88464e-16
1	GeneOntology.obo	negative regulation of cellular metabolic process	7.03164e-18	464	712	4627	4.95714e-16
1	GeneOntology.obo	nitrogen compound metabolic process	1.00379e-17	1257	2174	4627	6.95936e-16
1	GeneOntology.obo	regulation of cell proliferation	3.85052e-17	518	812	4627	2.4963e-15
1	GeneOntology.obo	nuclear hormone receptor binding	4.54366e-17	79	86	4627	2.91579e-15
1	GeneOntology.obo	negative regulation of metabolic process	5.04369e-17	499	779	4627	3.20859e-15
1	GeneOntology.obo	organ development	1.57542e-16	411	627	4627	9.3907e-15
1	GeneOntology.obo	cellular developmental process	1.70707e-16	695	1136	4627	1.00934e-14
1	GeneOntology.obo	kinase binding	1.73405e-16	188	251	4627	1.02323e-14
1	GeneOntology.obo	regulation of phosphate metabolic process	1.91127e-16	405	617	4627	1.12104e-14
1	GeneOntology.obo	regulation of phosphorus metabolic process	1.91127e-16	405	617	4627	1.12104e-14
1	GeneOntology.obo	regulation of phosphorylation	2.05778e-16	394	598	4627	1.20456e-14
1	GeneOntology.obo	protein kinase binding	3.91159e-16	164	214	4627	2.24053e-14
1	KEGG_PATHWAY.hsa	Adherens junction	4.35826e-16	67	71	2027	2.46271e-14
1	GeneOntology.obo	transcription initiation from RNA polymerase II promoter	4.40961e-16	63	66	4627	2.48694e-14
1	GeneOntology.obo	cell differentiation	4.68422e-16	538	855	4627	2.63674e-14
1	GeneOntology.obo	negative regulation of macromolecule metabolic process	5.95727e-16	463	722	4627	3.30888e-14
1	KEGG_PATHWAY.hsa	Neurotrophin signaling pathway	9.46264e-16	106	126	2027	5.12959e-14
1	GeneOntology.obo	response to DNA damage stimulus	1.2096e-15	277	401	4627	6.44979e-14
1	GeneOntology.obo	anatomical structure development	1.35536e-15	882	1489	4627	7.13618e-14
1	GeneOntology.obo	transferase activity	1.4074e-15	634	1032	4627	7.3837e-14
1	KEGG_PATHWAY.hsa	Chronic myeloid leukemia	1.70856e-15	68	73	2027	8.86846e-14
1	GeneOntology.obo	protein tyrosine kinase activity	1.79923e-15	104	124	4627	9.2898e-14
1	GeneOntology.obo	DNA repair	1.82888e-15	197	269	4627	9.42629e-14
1	GeneOntology.obo	hormone receptor binding	2.16931e-15	88	101	4627	1.10835e-13
1	GeneOntology.obo	chromosomal part	2.37786e-15	259	372	4627	1.20859e-13
1	GeneOntology.obo	negative regulation of transcription from RNA polymerase II promoter	3.76696e-15	164	217	4627	1.86611e-13
1	GeneOntology.obo	cellular process	3.85264e-15	3767	7247	4627	1.90213e-13
1	GeneOntology.obo	regulation of protein phosphorylation	6.67645e-15	369	563	4627	3.23637e-13
1	GeneOntology.obo	regulation of transcription from RNA polymerase II promoter by nuclear hormone receptor	8.30938e-15	55	57	4627	4.01465e-13
1	GeneOntology.obo	intracellular protein kinase cascade	1.35914e-14	184	251	4627	6.39801e-13
1	GeneOntology.obo	regulation of response to stimulus	1.96939e-14	853	1446	4627	9.14631e-13
1	KEGG_PATHWAY.hsa	Acute myeloid leukemia	2.37659e-14	54	56	2027	1.09416e-12
1	GeneOntology.obo	purine ribonucleoside triphosphate binding	3.40989e-14	735	1229	4627	1.53377e-12
1	KEGG_PATHWAY.hsa	Jak-STAT signaling pathway	3.99628e-14	113	140	2027	1.78385e-12
1	GeneOntology.obo	signaling adaptor activity	4.30653e-14	56	59	4627	1.91651e-12
1	GeneOntology.obo	regulation of developmental process	4.71715e-14	510	819	4627	2.06786e-12
1	GeneOntology.obo	ATP binding	4.80333e-14	613	1006	4627	2.10217e-12
1	GeneOntology.obo	enzyme binding	4.86178e-14	443	699	4627	2.12175e-12
1	GeneOntology.obo	steroid hormone receptor activity	6.64547e-14	48	49	4627	2.82043e-12
1	KEGG_PATHWAY.hsa	Non-small cell lung cancer	8.93297e-14	52	54	2027	3.73187e-12
1	GeneOntology.obo	regulation of kinase activity	1.99495e-13	294	441	4627	7.97085e-12
1	GeneOntology.obo	ligand-dependent nuclear receptor activity	2.31521e-13	50	52	4627	9.13838e-12
1	GeneOntology.obo	regulation of transferase activity	2.32769e-13	299	450	4627	9.1753e-12
1	KEGG_PATHWAY.hsa	Fc epsilon RI signaling pathway	2.33094e-13	63	69	2027	9.17576e-12
1	GeneOntology.obo	transcription corepressor activity	2.88386e-13	110	138	4627	1.1202e-11
1	GeneOntology.obo	intracellular receptor mediated signaling pathway	3.45306e-13	67	75	4627	1.33247e-11
1	GeneOntology.obo	structure-specific DNA binding	3.54658e-13	117	149	4627	1.3657e-11
1	GeneOntology.obo	purine nucleotide binding	3.54847e-13	745	1257	4627	1.3657e-11
1	KEGG_PATHWAY.hsa	Leukocyte transendothelial migration	3.88684e-13	84	99	2027	1.48617e-11
1	KEGG_PATHWAY.hsa	Glioma	4.77773e-13	59	64	2027	1.78948e-11
1	GeneOntology.obo	regulation of cell cycle	5.8499e-13	343	529	4627	2.17164e-11
1	KEGG_PATHWAY.hsa	Prostate cancer	6.42701e-13	74	85	2027	2.37088e-11
1	GeneOntology.obo	positive regulation of cell differentiation	6.93839e-13	212	304	4627	2.54353e-11
1	GeneOntology.obo	purine ribonucleotide binding	7.79295e-13	740	1251	4627	2.82851e-11
1	GeneOntology.obo	primary metabolic process	8.48902e-13	2189	4053	4627	3.05469e-11
1	GeneOntology.obo	adenyl nucleotide binding	9.80261e-13	620	1030	4627	3.48885e-11
1	GeneOntology.obo	ribonucleotide binding	9.87366e-13	740	1252	4627	3.50988e-11
1	KEGG_PATHWAY.hsa	Pathways in cancer	1.07601e-12	213	306	2027	3.78825e-11
1	GeneOntology.obo	protein binding	1.32368e-12	3085	5863	4627	4.58319e-11
1	KEGG_PATHWAY.hsa	Regulation of actin cytoskeleton	1.39376e-12	146	196	2027	4.80316e-11
1	GeneOntology.obo	adenyl ribonucleotide binding	1.80464e-12	616	1025	4627	6.12554e-11
1	GeneOntology.obo	regulation of protein kinase activity	2.25825e-12	282	426	4627	7.59492e-11
1	KEGG_PATHWAY.hsa	T cell receptor signaling pathway	2.40067e-12	89	108	2027	8.01874e-11
1	GeneOntology.obo	regulation of protein modification process	2.54957e-12	439	704	4627	8.48708e-11
1	GeneOntology.obo	nerve growth factor receptor signaling pathway	3.07761e-12	148	201	4627	1.01185e-10
1	GeneOntology.obo	covalent chromatin modification	4.17176e-12	117	152	4627	1.34151e-10
1	GeneOntology.obo	MAPKKK cascade	4.31997e-12	91	112	4627	1.38612e-10
1	GeneOntology.obo	SH3/SH2 adaptor activity	6.31681e-12	45	47	4627	1.97833e-10
1	GeneOntology.obo	nuclear chromosome part	6.32079e-12	123	162	4627	1.97833e-10
1	GeneOntology.obo	chromatin remodeling complex	6.73379e-12	80	96	4627	2.10087e-10
1	GeneOntology.obo	Ras protein signal transduction	6.94456e-12	92	114	4627	2.15745e-10
1	KEGG_PATHWAY.hsa	B cell receptor signaling pathway	7.08415e-12	65	74	2027	2.19849e-10
1	GeneOntology.obo	organelle organization	7.72407e-12	654	1101	4627	2.37446e-10
1	GeneOntology.obo	nucleotide-excision repair	8.698e-12	59	66	4627	2.64887e-10
1	GeneOntology.obo	histone modification	1.01808e-11	115	150	4627	3.07806e-10
1	KEGG_PATHWAY.hsa	Hepatitis C	1.79564e-11	89	110	2027	5.21394e-10
1	GeneOntology.obo	double-stranded DNA binding	1.96704e-11	86	106	4627	5.6723e-10
1	GeneOntology.obo	transmembrane receptor protein kinase activity	2.44825e-11	69	81	4627	6.91047e-10
1	GeneOntology.obo	negative regulation of cell communication	2.56661e-11	248	373	4627	7.23758e-10
1	KEGG_PATHWAY.hsa	Osteoclast differentiation	2.59993e-11	94	118	2027	7.3245e-10
1	GeneOntology.obo	cytoplasm	3.18593e-11	1947	3598	4627	8.89e-10
1	GeneOntology.obo	sequence-specific DNA binding RNA polymerase II transcription factor activity	3.20783e-11	64	74	4627	8.94258e-10
1	GeneOntology.obo	negative regulation of signaling	3.90374e-11	248	374	4627	1.07801e-09
1	GeneOntology.obo	regulation of small GTPase mediated signal transduction	4.29885e-11	135	184	4627	1.17825e-09
1	GeneOntology.obo	negative regulation of signal transduction	4.46579e-11	231	345	4627	1.21605e-09
1	GeneOntology.obo	transcription-coupled nucleotide-excision repair	4.53898e-11	42	44	4627	1.23483e-09
1	GeneOntology.obo	non-membrane spanning protein tyrosine kinase activity	4.90546e-11	34	34	4627	1.32348e-09
1	GeneOntology.obo	steroid hormone receptor binding	5.21107e-11	45	48	4627	1.40078e-09
1	KEGG_PATHWAY.hsa	Tight junction	7.52972e-11	88	110	2027	1.98404e-09
1	KEGG_PATHWAY.hsa	Melanoma	9.72869e-11	58	66	2027	2.50935e-09
1	GeneOntology.obo	insulin receptor signaling pathway	9.74592e-11	94	120	4627	2.51159e-09
1	GeneOntology.obo	positive regulation of developmental process	1.68547e-10	262	402	4627	4.19608e-09
1	GeneOntology.obo	histone deacetylase binding	1.86323e-10	43	46	4627	4.61902e-09
1	GeneOntology.obo	chromatin	1.89667e-10	110	146	4627	4.69003e-09
1	GeneOntology.obo	regulation of protein serine/threonine kinase activity	2.24493e-10	185	270	4627	5.44558e-09
1	KEGG_PATHWAY.hsa	Cell cycle	2.37564e-10	93	119	2027	5.74838e-09
1	GeneOntology.obo	receptor signaling protein activity	2.4058e-10	79	98	4627	5.81657e-09
1	GeneOntology.obo	binding	2.44196e-10	3961	7722	4627	5.89912e-09
1	GeneOntology.obo	small GTPase mediated signal transduction	2.80422e-10	200	296	4627	6.71341e-09
1	GeneOntology.obo	regulation of multicellular organismal development	3.23438e-10	399	648	4627	7.67434e-09
1	GeneOntology.obo	cell-substrate junction	3.36216e-10	84	106	4627	7.95178e-09
1	GeneOntology.obo	protein autophosphorylation	3.65252e-10	64	76	4627	8.5969e-09
1	GeneOntology.obo	steroid hormone receptor signaling pathway	3.71753e-10	55	63	4627	8.73591e-09
1	GeneOntology.obo	cell-substrate adherens junction	3.76558e-10	80	100	4627	8.84174e-09
1	GeneOntology.obo	adherens junction	3.859e-10	110	147	4627	9.02495e-09
1	GeneOntology.obo	DNA replication	3.859e-10	110	147	4627	9.02495e-09
1	GeneOntology.obo	nucleotide binding	5.70809e-10	858	1504	4627	1.29567e-08
1	GeneOntology.obo	epidermal growth factor receptor signaling pathway	5.7455e-10	61	72	4627	1.30316e-08
1	GeneOntology.obo	SH3 domain binding	6.10743e-10	79	99	4627	1.38098e-08
1	GeneOntology.obo	cellular response to insulin stimulus	7.41044e-10	115	156	4627	1.65645e-08
1	KEGG_PATHWAY.hsa	Nucleotide excision repair	9.10862e-10	41	44	2027	2.00096e-08
1	GeneOntology.obo	regulation of molecular function	9.50145e-10	729	1263	4627	2.07947e-08
1	GeneOntology.obo	stress-activated protein kinase signaling cascade	1.05894e-09	62	74	4627	2.30895e-08
1	GeneOntology.obo	histone deacetylase complex	1.24522e-09	40	43	4627	2.67732e-08
1	KEGG_PATHWAY.hsa	Endometrial cancer	1.3027e-09	46	51	2027	2.79067e-08
1	GeneOntology.obo	regulation of cell communication	1.77533e-09	533	900	4627	3.71362e-08
1	GeneOntology.obo	sequence-specific enhancer binding RNA polymerase II transcription factor activity	2.03152e-09	52	60	4627	4.21049e-08
1	GeneOntology.obo	cell junction	2.06599e-09	301	478	4627	4.26986e-08
1	GeneOntology.obo	regulatory region DNA binding	2.08629e-09	42	46	4627	4.29668e-08
1	GeneOntology.obo	regulatory region nucleic acid binding	2.08629e-09	42	46	4627	4.29668e-08
1	GeneOntology.obo	transcription regulatory region DNA binding	2.08629e-09	42	46	4627	4.29668e-08
1	GeneOntology.obo	transmembrane receptor protein tyrosine kinase activity	2.36399e-09	54	63	4627	4.81136e-08
1	GeneOntology.obo	focal adhesion	2.56597e-09	76	96	4627	5.18623e-08
1	GeneOntology.obo	regulation of cyclin-dependent protein kinase activity	2.64851e-09	56	66	4627	5.32371e-08
1	GeneOntology.obo	GTPase regulator activity	3.02592e-09	213	324	4627	6.0082e-08
1	GeneOntology.obo	glutamate receptor activity	3.26552e-09	28	28	4627	6.43601e-08
1	GeneOntology.obo	phosphoprotein phosphatase activity	3.61222e-09	98	131	4627	7.10025e-08
1	GeneOntology.obo	metabolic process	4.65348e-09	2332	4401	4627	9.04391e-08
1	GeneOntology.obo	response to insulin stimulus	4.83768e-09	138	197	4627	9.37086e-08
1	GeneOntology.obo	gene expression	6.06546e-09	232	359	4627	1.15059e-07
1	GeneOntology.obo	biological_process	6.17866e-09	4316	8507	4627	1.16829e-07
1	GeneOntology.obo	leukocyte differentiation	7.25718e-09	93	124	4627	1.34703e-07
1	KEGG_PATHWAY.hsa	Basal transcription factors	8.42808e-09	31	32	2027	1.54869e-07
1	GeneOntology.obo	transcription elongation, DNA-dependent	8.76018e-09	62	76	4627	1.60368e-07
1	GeneOntology.obo	protein-DNA complex subunit organization	8.77328e-09	60	73	4627	1.60508e-07
1	GeneOntology.obo	PML body	9.22863e-09	47	54	4627	1.68209e-07
1	GeneOntology.obo	cell junction assembly	1.08245e-08	87	115	4627	1.94875e-07
1	GeneOntology.obo	DNA-dependent ATPase activity	1.22267e-08	51	60	4627	2.17054e-07
1	KEGG_PATHWAY.hsa	Pancreatic cancer	1.23992e-08	58	70	2027	2.19982e-07
1	GeneOntology.obo	postsynaptic density	1.36044e-08	65	81	4627	2.39913e-07
1	GeneOntology.obo	positive regulation of cell proliferation	1.66426e-08	285	456	4627	2.88633e-07
1	GeneOntology.obo	negative regulation of cell differentiation	1.67568e-08	159	235	4627	2.90269e-07
1	GeneOntology.obo	protein dephosphorylation	1.76035e-08	79	103	4627	3.03681e-07
1	KEGG_PATHWAY.hsa	Fc gamma R-mediated phagocytosis	1.79193e-08	69	87	2027	3.08766e-07
1	GeneOntology.obo	toll-like receptor 3 signaling pathway	2.26377e-08	52	62	4627	3.842e-07
1	GeneOntology.obo	cell fate commitment	2.42354e-08	58	71	4627	4.04526e-07
1	GeneOntology.obo	mediator complex	2.44931e-08	29	30	4627	4.0813e-07
1	GeneOntology.obo	transcription from RNA polymerase I promoter	2.6604e-08	25	25	4627	4.41548e-07
1	GeneOntology.obo	anchoring junction	2.8476e-08	115	162	4627	4.69694e-07
1	GeneOntology.obo	anatomical structure morphogenesis	3.04397e-08	436	733	4627	4.98997e-07
1	GeneOntology.obo	transcription elongation from RNA polymerase II promoter	3.84274e-08	51	61	4627	6.14482e-07
1	GeneOntology.obo	peptidyl-lysine acetylation	3.98412e-08	53	64	4627	6.35077e-07
1	GeneOntology.obo	BMP signaling pathway	4.3467e-08	37	41	4627	6.83516e-07
1	GeneOntology.obo	binding, bridging	4.44212e-08	87	117	4627	6.96653e-07
1	GeneOntology.obo	non-membrane-bounded organelle	4.49894e-08	826	1468	4627	7.04057e-07
1	GeneOntology.obo	intracellular non-membrane-bounded organelle	4.49894e-08	826	1468	4627	7.04057e-07
1	GeneOntology.obo	cell junction organization	4.65218e-08	95	130	4627	7.25716e-07
1	GeneOntology.obo	cellular component organization or biogenesis at cellular level	4.70721e-08	944	1694	4627	7.3352e-07
1	GeneOntology.obo	cellular component organization at cellular level	4.84207e-08	934	1675	4627	7.52535e-07
1	GeneOntology.obo	nucleoside-triphosphatase regulator activity	5.08284e-08	215	335	4627	7.85791e-07
1	KEGG_PATHWAY.hsa	TGF-beta signaling pathway	5.18534e-08	63	79	2027	7.98689e-07
1	GeneOntology.obo	transcription initiation from RNA polymerase I promoter	5.35201e-08	24	24	4627	8.21342e-07
1	GeneOntology.obo	regulation of cellular protein metabolic process	5.39644e-08	508	869	4627	8.27726e-07
1	GeneOntology.obo	internal peptidyl-lysine acetylation	6.67981e-08	52	63	4627	1.00153e-06
1	GeneOntology.obo	SMAD binding	7.40003e-08	41	47	4627	1.09165e-06
1	GeneOntology.obo	androgen receptor signaling pathway	7.92161e-08	36	40	4627	1.16333e-06
1	GeneOntology.obo	pattern specification process	9.18829e-08	155	232	4627	1.33003e-06
1	GeneOntology.obo	activation of MAPKK activity	1.05877e-07	38	43	4627	1.50951e-06
1	GeneOntology.obo	androgen receptor binding	1.07694e-07	30	32	4627	1.53095e-06
1	GeneOntology.obo	protein-DNA complex assembly	1.08726e-07	55	68	4627	1.54263e-06
1	GeneOntology.obo	regulation of muscle cell differentiation	1.09694e-07	49	59	4627	1.55485e-06
1	GeneOntology.obo	histone acetylation	1.11634e-07	51	62	4627	1.58083e-06
1	GeneOntology.obo	protein tyrosine phosphatase activity	1.15431e-07	66	85	4627	1.62988e-06
1	KEGG_PATHWAY.hsa	Thyroid cancer	1.1758e-07	27	28	2027	1.6592e-06
1	GeneOntology.obo	organ morphogenesis	1.21064e-07	196	304	4627	1.70203e-06
1	GeneOntology.obo	protein binding, bridging	1.35824e-07	81	109	4627	1.88709e-06
1	GeneOntology.obo	beta-catenin binding	1.51345e-07	42	49	4627	2.07697e-06
1	GeneOntology.obo	transmembrane receptor protein serine/threonine kinase signaling pathway	1.63395e-07	67	87	4627	2.22775e-06
1	GeneOntology.obo	internal protein amino acid acetylation	1.83612e-07	52	64	4627	2.48147e-06
1	GeneOntology.obo	cell proliferation	2.33273e-07	240	384	4627	3.05003e-06
1	GeneOntology.obo	cellular response to endogenous stimulus	2.54307e-07	188	292	4627	3.30735e-06
1	GeneOntology.obo	stress-activated MAPK cascade	2.6238e-07	41	48	4627	3.40028e-06
1	GeneOntology.obo	embryonic morphogenesis	3.2005e-07	144	216	4627	4.08802e-06
1	GeneOntology.obo	G1 phase of mitotic cell cycle	3.47907e-07	25	26	4627	4.3889e-06
1	GeneOntology.obo	lymphocyte differentiation	3.64619e-07	72	96	4627	4.57169e-06
1	GeneOntology.obo	transcriptional repressor complex	4.02026e-07	38	44	4627	4.97058e-06
1	GeneOntology.obo	phosphatase regulator activity	4.02026e-07	38	44	4627	4.97058e-06
1	GeneOntology.obo	termination of RNA polymerase I transcription	4.35454e-07	21	21	4627	5.32329e-06
1	GeneOntology.obo	receptor tyrosine kinase binding	4.35454e-07	21	21	4627	5.32329e-06
1	GeneOntology.obo	protein acetylation	4.45931e-07	54	68	4627	5.43776e-06
1	GeneOntology.obo	nucleosome organization	4.45931e-07	54	68	4627	5.43776e-06
1	GeneOntology.obo	MyD88-independent toll-like receptor signaling pathway	4.73336e-07	52	65	4627	5.74328e-06
1	GeneOntology.obo	negative regulation of developmental process	4.74873e-07	187	292	4627	5.75717e-06
1	KEGG_PATHWAY.hsa	DNA replication	4.88353e-07	28	30	2027	5.87329e-06
1	GeneOntology.obo	cellular response to hormone stimulus	4.93176e-07	175	271	4627	5.92033e-06
1	GeneOntology.obo	regulation of protein metabolic process	5.34383e-07	527	916	4627	6.38105e-06
1	GeneOntology.obo	nuclear body	6.02253e-07	135	202	4627	7.13916e-06
1	GeneOntology.obo	negative regulation of cell proliferation	7.1272e-07	224	359	4627	8.26818e-06
1	GeneOntology.obo	RNA capping	7.22822e-07	27	29	4627	8.37211e-06
1	GeneOntology.obo	regulation of interphase of mitotic cell cycle	7.80559e-07	39	46	4627	8.99468e-06
1	GeneOntology.obo	chromatin assembly or disassembly	8.58231e-07	45	55	4627	9.75178e-06
1	GeneOntology.obo	regulation of epidermal growth factor receptor signaling pathway	8.58231e-07	45	55	4627	9.75178e-06
1	GeneOntology.obo	transcription factor TFIID complex	8.75635e-07	20	20	4627	9.92645e-06
1	GeneOntology.obo	DNA-dependent DNA replication initiation	8.75635e-07	20	20	4627	9.92645e-06
1	GeneOntology.obo	regulation of response to interferon-gamma	8.75635e-07	20	20	4627	9.92645e-06
1	GeneOntology.obo	regulation of interferon-gamma-mediated signaling pathway	8.75635e-07	20	20	4627	9.92645e-06
1	GeneOntology.obo	antigen receptor-mediated signaling pathway	1.11915e-06	66	88	4627	1.23808e-05
1	GeneOntology.obo	guanyl-nucleotide exchange factor activity	1.19965e-06	85	119	4627	1.31868e-05
1	GeneOntology.obo	mRNA capping	1.35717e-06	26	28	4627	1.47468e-05
1	GeneOntology.obo	protein-DNA complex	1.4337e-06	42	51	4627	1.54411e-05
1	GeneOntology.obo	DNA recombination	1.46241e-06	86	121	4627	1.56985e-05
1	KEGG_PATHWAY.hsa	Renal cell carcinoma	1.47047e-06	54	69	2027	1.57676e-05
1	KEGG_PATHWAY.hsa	Notch signaling pathway	1.60198e-06	36	42	2027	1.70099e-05
1	KEGG_PATHWAY.hsa	Gap junction	1.71209e-06	59	77	2027	1.80613e-05
1	GeneOntology.obo	transcription elongation from RNA polymerase I promoter	1.76058e-06	19	19	4627	1.85329e-05
1	GeneOntology.obo	estrogen receptor binding	1.76058e-06	19	19	4627	1.85329e-05
1	GeneOntology.obo	protein phosphatase regulator activity	1.86222e-06	33	38	4627	1.9387e-05
1	GeneOntology.obo	positive regulation of muscle cell differentiation	1.86222e-06	33	38	4627	1.9387e-05
1	GeneOntology.obo	cell cycle arrest	1.9123e-06	76	105	4627	1.98732e-05
1	GeneOntology.obo	positive regulation of kinase activity	2.04489e-06	184	291	4627	2.11313e-05
1	GeneOntology.obo	dephosphorylation	2.07151e-06	82	115	4627	2.13762e-05
1	GeneOntology.obo	regulation of Ras protein signal transduction	2.25558e-06	74	102	4627	2.31211e-05
1	GeneOntology.obo	response to stress	2.31869e-06	798	1440	4627	2.37145e-05
1	GeneOntology.obo	heterochromatin	2.37572e-06	39	47	4627	2.42339e-05
1	GeneOntology.obo	inactivation of MAPK activity	2.50406e-06	22	23	4627	2.53176e-05
1	GeneOntology.obo	SH2 domain binding	2.54166e-06	25	27	4627	2.56413e-05
1	GeneOntology.obo	lymphocyte activation	2.88814e-06	116	173	4627	2.86537e-05
1	GeneOntology.obo	histone binding	2.92503e-06	50	64	4627	2.89121e-05
1	GeneOntology.obo	phosphatidylinositol-mediated signaling	2.92503e-06	50	64	4627	2.89121e-05
1	GeneOntology.obo	inositol lipid-mediated signaling	2.92503e-06	50	64	4627	2.89121e-05
1	GeneOntology.obo	positive regulation of viral reproduction	2.92503e-06	50	64	4627	2.89121e-05
1	GeneOntology.obo	regulation of catalytic activity	3.00729e-06	597	1058	4627	2.96752e-05
1	GeneOntology.obo	regulation of GTP catabolic process	3.07244e-06	113	168	4627	3.02469e-05
1	GeneOntology.obo	negative regulation of response to stimulus	3.13183e-06	256	422	4627	3.07696e-05
1	GeneOntology.obo	regionalization	3.27424e-06	100	146	4627	3.1891e-05
1	GeneOntology.obo	protein complex binding	3.2963e-06	164	257	4627	3.20739e-05
1	GeneOntology.obo	cellular response to organic substance	3.3364e-06	323	545	4627	3.2421e-05
1	GeneOntology.obo	ionotropic glutamate receptor activity	3.5395e-06	18	18	4627	3.41008e-05
1	GeneOntology.obo	extracellular-glutamate-gated ion channel activity	3.5395e-06	18	18	4627	3.41008e-05
1	GeneOntology.obo	histone deacetylation	3.5395e-06	18	18	4627	3.41008e-05
1	GeneOntology.obo	regulation of viral transcription	3.67816e-06	44	55	4627	3.5286e-05
1	GeneOntology.obo	GTPase activator activity	3.7065e-06	111	165	4627	3.55121e-05
1	KEGG_PATHWAY.hsa	Insulin signaling pathway	3.76412e-06	89	127	2027	3.59227e-05
1	GeneOntology.obo	cell-cell junction organization	3.95172e-06	58	77	4627	3.75785e-05
1	GeneOntology.obo	fibroblast growth factor receptor signaling pathway	3.97151e-06	40	49	4627	3.76689e-05
1	GeneOntology.obo	positive regulation of viral transcription	3.97151e-06	40	49	4627	3.76689e-05
1	GeneOntology.obo	receptor signaling protein serine/threonine kinase activity	3.99173e-06	38	46	4627	3.78363e-05
1	GeneOntology.obo	positive regulation of transferase activity	4.16924e-06	185	295	4627	3.92819e-05
1	GeneOntology.obo	nuclear chromatin	4.17607e-06	51	66	4627	3.93167e-05
1	GeneOntology.obo	regulation of GTPase activity	4.20435e-06	112	167	4627	3.95576e-05
1	GeneOntology.obo	nucleolus	4.38597e-06	220	358	4627	4.11212e-05
1	GeneOntology.obo	protein acylation	4.51817e-06	56	74	4627	4.20382e-05
1	GeneOntology.obo	cellular response to peptide hormone stimulus	4.52059e-06	131	200	4627	4.20474e-05
1	GeneOntology.obo	histone H4 acetylation	4.74681e-06	24	26	4627	4.39841e-05
1	GeneOntology.obo	G-protein coupled amine receptor activity	4.87091e-06	29	33	4627	4.48225e-05
1	GeneOntology.obo	cell cycle	5.35543e-06	337	573	4627	4.90369e-05
1	KEGG_PATHWAY.hsa	VEGF signaling pathway	5.71035e-06	51	66	2027	5.17513e-05
1	GeneOntology.obo	telomere maintenance	6.56835e-06	39	48	4627	5.84139e-05
1	GeneOntology.obo	telomere organization	6.56835e-06	39	48	4627	5.84139e-05
1	GeneOntology.obo	peptidyl-tyrosine dephosphorylation	6.56835e-06	39	48	4627	5.84139e-05
1	GeneOntology.obo	cellular response to chemical stimulus	6.5778e-06	394	680	4627	5.84567e-05
1	GeneOntology.obo	DNA strand elongation	6.87071e-06	26	29	4627	6.07286e-05
1	GeneOntology.obo	thyroid hormone receptor binding	6.87071e-06	26	29	4627	6.07286e-05
1	GeneOntology.obo	G1 phase	6.87071e-06	26	29	4627	6.07286e-05
1	GeneOntology.obo	regulation of viral reproduction	6.94015e-06	55	73	4627	6.13239e-05
1	GeneOntology.obo	cellular component assembly at cellular level	7.1084e-06	319	541	4627	6.2603e-05
1	GeneOntology.obo	regulation of MAP kinase activity	7.15157e-06	124	189	4627	6.28717e-05
1	GeneOntology.obo	response to peptide hormone stimulus	7.24865e-06	184	295	4627	6.36471e-05
1	GeneOntology.obo	positive regulation of protein kinase activity	7.94972e-06	176	281	4627	6.88953e-05
1	GeneOntology.obo	embryo development ending in birth or egg hatching	7.97324e-06	93	136	4627	6.90175e-05
1	GeneOntology.obo	nucleosome assembly	8.09935e-06	46	59	4627	7.00058e-05
1	GeneOntology.obo	G1/S transition of mitotic cell cycle	8.27982e-06	90	131	4627	7.13344e-05
1	GeneOntology.obo	system development	8.30551e-06	304	514	4627	7.15347e-05
1	GeneOntology.obo	regulation of reproductive process	8.94168e-06	78	111	4627	7.62083e-05
1	GeneOntology.obo	regulation of cell development	9.07235e-06	178	285	4627	7.72097e-05
1	GeneOntology.obo	immune response-activating signal transduction	9.4196e-06	108	162	4627	7.9583e-05
1	GeneOntology.obo	positive regulation of GTPase activity	9.60453e-06	91	133	4627	8.07083e-05
1	GeneOntology.obo	regulation of histone modification	9.96334e-06	30	35	4627	8.31753e-05
1	GeneOntology.obo	positive regulation of neuron differentiation	9.96334e-06	30	35	4627	8.31753e-05
1	GeneOntology.obo	embryonic skeletal system morphogenesis	1.02931e-05	40	50	4627	8.5279e-05
1	GeneOntology.obo	peptidyl-lysine modification	1.02938e-05	59	80	4627	8.5279e-05
1	GeneOntology.obo	heart development	1.19955e-05	86	125	4627	9.75173e-05
1	GeneOntology.obo	lamellipodium	1.20005e-05	57	77	4627	9.75173e-05
1	GeneOntology.obo	muscle cell differentiation	1.21994e-05	52	69	4627	9.89411e-05
1	KEGG_PATHWAY.hsa	Long-term potentiation	1.22839e-05	51	67	2027	9.95437e-05
1	GeneOntology.obo	mitotic recombination	1.24433e-05	25	28	4627	0.000100752
1	GeneOntology.obo	DNA strand elongation involved in DNA replication	1.24433e-05	25	28	4627	0.000100752
1	GeneOntology.obo	negative regulation of protein kinase activity	1.26177e-05	80	115	4627	0.000101855
1	GeneOntology.obo	positive regulation of phosphorus metabolic process	1.27199e-05	122	187	4627	0.000102426
1	GeneOntology.obo	positive regulation of phosphate metabolic process	1.27199e-05	122	187	4627	0.000102426
1	GeneOntology.obo	hemopoietic or lymphoid organ development	1.28e-05	74	105	4627	0.00010293
1	GeneOntology.obo	regulation of chromosome organization	1.28109e-05	45	58	4627	0.000102989
1	GeneOntology.obo	positive regulation of molecular function	1.3298e-05	466	819	4627	0.000106671
1	GeneOntology.obo	negative regulation of transferase activity	1.39357e-05	87	127	4627	0.000111144
1	GeneOntology.obo	histone deacetylase activity	1.43011e-05	16	16	4627	0.000113784
1	GeneOntology.obo	ephrin receptor activity	1.43011e-05	16	16	4627	0.000113784
1	GeneOntology.obo	ionotropic glutamate receptor complex	1.43011e-05	16	16	4627	0.000113784
1	GeneOntology.obo	deacetylase activity	1.43011e-05	16	16	4627	0.000113784
1	GeneOntology.obo	protein deacetylase activity	1.43011e-05	16	16	4627	0.000113784
1	GeneOntology.obo	formation of primary germ layer	1.53086e-05	27	31	4627	0.000120622
1	GeneOntology.obo	neuron spine	1.54762e-05	41	52	4627	0.000121695
1	GeneOntology.obo	immune response-regulating signaling pathway	1.60068e-05	109	165	4627	0.000125449
1	GeneOntology.obo	cell projection	1.6548e-05	347	597	4627	0.000129207
1	KEGG_PATHWAY.hsa	Focal adhesion	1.74689e-05	121	185	2027	0.000135496
1	GeneOntology.obo	SCF ubiquitin ligase complex	1.76989e-05	19	20	4627	0.000136954
1	GeneOntology.obo	telomere maintenance via semi-conservative replication	1.76989e-05	19	20	4627	0.000136954
1	GeneOntology.obo	regulation of erythrocyte differentiation	1.76989e-05	19	20	4627	0.000136954
1	GeneOntology.obo	positive regulation of reproductive process	1.80448e-05	56	76	4627	0.000139292
1	GeneOntology.obo	positive regulation of signal transduction	1.91933e-05	264	444	4627	0.00014666
1	GeneOntology.obo	intracellular organelle part	1.98671e-05	1873	3564	4627	0.000151454
1	GeneOntology.obo	negative regulation of kinase activity	2.02185e-05	83	121	4627	0.000153733
1	GeneOntology.obo	response to endogenous stimulus	2.10901e-05	334	574	4627	0.000159615
1	GeneOntology.obo	chordate embryonic development	2.1241e-05	90	133	4627	0.000160675
1	GeneOntology.obo	hemopoiesis	2.14663e-05	49	65	4627	0.000162003
1	GeneOntology.obo	protein complex	2.23637e-05	1179	2197	4627	0.000167868
1	GeneOntology.obo	skeletal system morphogenesis	2.45655e-05	47	62	4627	0.000181104
1	GeneOntology.obo	brain development	2.61792e-05	72	103	4627	0.000191748
1	GeneOntology.obo	positive regulation of phosphorylation	2.69487e-05	118	182	4627	0.000196256
1	GeneOntology.obo	base-excision repair	2.69666e-05	26	30	4627	0.000196338
1	GeneOntology.obo	organelle part	2.70017e-05	1898	3617	4627	0.000196496
1	GeneOntology.obo	repressing transcription factor binding	2.87418e-05	15	15	4627	0.000207205
1	GeneOntology.obo	protein kinase C activity	2.87418e-05	15	15	4627	0.000207205
1	GeneOntology.obo	cell projection part	2.98279e-05	199	327	4627	0.000213931
1	GeneOntology.obo	anterior/posterior pattern formation	3.09811e-05	73	105	4627	0.000221281
1	GeneOntology.obo	ligand-dependent nuclear receptor transcription coactivator activity	3.11817e-05	30	36	4627	0.000222606
1	GeneOntology.obo	immune response-activating cell surface receptor signaling pathway	3.14689e-05	67	95	4627	0.000223785
1	GeneOntology.obo	embryo development	3.2559e-05	137	216	4627	0.000230697
1	GeneOntology.obo	in utero embryonic development	3.53005e-05	87	129	4627	0.000247669
1	GeneOntology.obo	Rho guanyl-nucleotide exchange factor activity	3.54514e-05	41	53	4627	0.000248312
1	GeneOntology.obo	regulation of striated muscle tissue development	3.54514e-05	41	53	4627	0.000248312
1	GeneOntology.obo	multicellular organismal development	3.71531e-05	333	575	4627	0.000258503
1	GeneOntology.obo	positive regulation of cell communication	3.76897e-05	277	471	4627	0.000261368
1	GeneOntology.obo	chromatin remodeling	3.78186e-05	46	61	4627	0.000262138
1	GeneOntology.obo	dendritic spine	3.93973e-05	39	50	4627	0.000271222
1	GeneOntology.obo	regulation of sequence-specific DNA binding transcription factor activity	4.01469e-05	131	206	4627	0.000275735
1	GeneOntology.obo	regulation of DNA metabolic process	4.24513e-05	92	138	4627	0.000289663
1	GeneOntology.obo	negative regulation of adenylate cyclase activity	4.3289e-05	37	47	4627	0.000294069
1	GeneOntology.obo	negative regulation of cyclase activity	4.3289e-05	37	47	4627	0.000294069
1	GeneOntology.obo	histone methyltransferase complex	4.3289e-05	37	47	4627	0.000294069
1	GeneOntology.obo	methyltransferase complex	4.3289e-05	37	47	4627	0.000294069
1	GeneOntology.obo	negative regulation of lyase activity	4.3289e-05	37	47	4627	0.000294069
1	GeneOntology.obo	transforming growth factor beta receptor signaling pathway	4.32976e-05	44	58	4627	0.000294069
1	GeneOntology.obo	second-messenger-mediated signaling	4.36951e-05	155	249	4627	0.000296288
1	GeneOntology.obo	activation of protein kinase activity	4.54415e-05	89	133	4627	0.00030643
1	GeneOntology.obo	positive regulation of signaling	4.66854e-05	277	472	4627	0.000313471
1	GeneOntology.obo	actin cytoskeleton organization	4.67849e-05	133	210	4627	0.000313471
1	GeneOntology.obo	B cell differentiation	4.69069e-05	35	44	4627	0.000314216
1	GeneOntology.obo	DNA bending activity	4.72836e-05	25	29	4627	0.000315371
1	GeneOntology.obo	cell cycle process	4.79971e-05	351	610	4627	0.000319839
1	GeneOntology.obo	regulation of muscle organ development	4.92746e-05	42	55	4627	0.000326718
1	GeneOntology.obo	muscle tissue development	4.92746e-05	42	55	4627	0.000326718
1	KEGG_PATHWAY.hsa	Bacterial invasion of epithelial cells	4.9762e-05	51	69	2027	0.000329607
1	GeneOntology.obo	regulation of neurogenesis	5.01518e-05	143	228	4627	0.000331885
1	KEGG_PATHWAY.hsa	Colorectal cancer	5.01556e-05	46	61	2027	0.000331885
1	GeneOntology.obo	DNA-dependent DNA replication	5.12508e-05	27	32	4627	0.000337988
1	GeneOntology.obo	regulation of receptor activity	5.12508e-05	27	32	4627	0.000337988
1	GeneOntology.obo	leukocyte activation	5.20043e-05	130	205	4627	0.000341727
1	GeneOntology.obo	peptidyl-serine phosphorylation	5.20251e-05	31	38	4627	0.000341787
1	GeneOntology.obo	regulation of myeloid cell differentiation	5.26159e-05	58	81	4627	0.000344434
1	GeneOntology.obo	protein kinase C binding	5.26446e-05	29	35	4627	0.000344545
1	GeneOntology.obo	negative regulation of cell cycle	5.56675e-05	118	184	4627	0.000361106
1	GeneOntology.obo	nervous system development	5.56841e-05	169	275	4627	0.000361134
1	GeneOntology.obo	telomere maintenance via recombination	5.59261e-05	20	22	4627	0.000362623
1	GeneOntology.obo	cell development	5.6068e-05	131	207	4627	0.000363383
1	KEGG_PATHWAY.hsa	Epithelial cell signaling in Helicobacter pylori infection	5.70188e-05	44	58	2027	0.000368619
1	GeneOntology.obo	phosphoric ester hydrolase activity	5.73417e-05	145	232	4627	0.000370247
1	GeneOntology.obo	MAP kinase activity	5.77578e-05	14	14	4627	0.000371461
1	GeneOntology.obo	MAP kinase kinase activity	5.77578e-05	14	14	4627	0.000371461
1	GeneOntology.obo	NAD-dependent histone deacetylase activity	5.77578e-05	14	14	4627	0.000371461
1	GeneOntology.obo	NAD-dependent protein deacetylase activity	5.77578e-05	14	14	4627	0.000371461
1	GeneOntology.obo	activating transcription factor binding	5.77578e-05	14	14	4627	0.000371461
1	KEGG_PATHWAY.hsa	Wnt signaling pathway	5.80667e-05	88	131	2027	0.000373039
1	GeneOntology.obo	embryonic organ morphogenesis	5.97237e-05	53	73	4627	0.000381013
1	GeneOntology.obo	T cell receptor signaling pathway	5.97237e-05	53	73	4627	0.000381013
1	GeneOntology.obo	regulation of innate immune response	6.10995e-05	99	151	4627	0.000388354
1	GeneOntology.obo	immune response-regulating cell surface receptor signaling pathway	6.33962e-05	68	98	4627	0.000401126
1	GeneOntology.obo	regulation of epidermal growth factor receptor activity	6.43605e-05	17	18	4627	0.000406701
1	GeneOntology.obo	cyclin-dependent protein kinase regulator activity	6.43605e-05	17	18	4627	0.000406701
1	GeneOntology.obo	regulation of Rho protein signal transduction	7.59215e-05	46	62	4627	0.000470133
1	GeneOntology.obo	histone acetyltransferase complex	7.64302e-05	41	54	4627	0.000472585
1	KEGG_PATHWAY.hsa	mTOR signaling pathway	8.03528e-05	38	49	2027	0.000492115
1	GeneOntology.obo	positive regulation of protein phosphorylation	8.21951e-05	106	164	4627	0.000500319
1	GeneOntology.obo	cell adhesion molecule binding	8.60617e-05	30	37	4627	0.000517517
1	GeneOntology.obo	DNA helicase activity	8.7591e-05	26	31	4627	0.000525064
1	GeneOntology.obo	plasma membrane	8.76665e-05	1113	2081	4627	0.000525064
1	GeneOntology.obo	histone acetyltransferase activity	8.84089e-05	28	34	4627	0.000527521
1	GeneOntology.obo	lysine N-acetyltransferase activity	8.84089e-05	28	34	4627	0.000527521
1	GeneOntology.obo	adherens junction organization	8.84089e-05	28	34	4627	0.000527521
1	GeneOntology.obo	regulation of cell cycle process	9.76184e-05	180	297	4627	0.000575333
1	GeneOntology.obo	regulation of neuron differentiation	0.000102487	117	184	4627	0.000598699
1	GeneOntology.obo	nucleotide-excision repair, DNA damage removal	0.000102645	19	21	4627	0.000598699
1	GeneOntology.obo	protein deacetylation	0.000102645	19	21	4627	0.000598699
1	GeneOntology.obo	protein deacylation	0.000102645	19	21	4627	0.000598699
1	GeneOntology.obo	dendritic shaft	0.000102645	19	21	4627	0.000598699
1	GeneOntology.obo	regulation of catabolic process	0.000105604	193	321	4627	0.000607593
1	GeneOntology.obo	damaged DNA binding	0.000109906	35	45	4627	0.000618897
1	KEGG_PATHWAY.hsa	Long-term depression	0.000115579	44	59	2027	0.000646744
1	KEGG_PATHWAY.hsa	Shigellosis	0.000115579	44	59	2027	0.000646744
1	GeneOntology.obo	R-SMAD binding	0.000116054	13	13	4627	0.000648368
1	GeneOntology.obo	histone deacetylase activity	0.000116054	13	13	4627	0.000648368
1	GeneOntology.obo	transcription factor TFTC complex	0.000116054	13	13	4627	0.000648368
1	GeneOntology.obo	steroid hormone mediated signaling pathway	0.000116054	13	13	4627	0.000648368
1	GeneOntology.obo	NAD-dependent histone deacetylase activity	0.000116054	13	13	4627	0.000648368
1	GeneOntology.obo	macromolecular complex	0.000118105	1355	2559	4627	0.000658114
1	GeneOntology.obo	regulation of growth	0.000120285	202	338	4627	0.000667852
1	GeneOntology.obo	regulation of G1/S transition of mitotic cell cycle	0.000122163	16	17	4627	0.000676742
1	GeneOntology.obo	vitamin D receptor binding	0.000122163	16	17	4627	0.000676742
1	GeneOntology.obo	regulation of tyrosine phosphorylation of Stat5 protein	0.000122163	16	17	4627	0.000676742
1	GeneOntology.obo	negative regulation of insulin receptor signaling pathway	0.000122163	16	17	4627	0.000676742
1	GeneOntology.obo	B cell receptor signaling pathway	0.000122163	16	17	4627	0.000676742
1	GeneOntology.obo	small GTPase regulator activity	0.00012755	129	206	4627	0.000701547
1	GeneOntology.obo	peptidyl-threonine modification	0.00012837	21	24	4627	0.000705927
1	GeneOntology.obo	cellular_component	0.00013269	4481	8922	4627	0.000727093
1	GeneOntology.obo	skeletal muscle tissue development	0.000141562	29	36	4627	0.000767825
1	GeneOntology.obo	cell fate determination	0.000143183	23	27	4627	0.000775133
1	GeneOntology.obo	lipid kinase activity	0.000143183	23	27	4627	0.000775133
1	GeneOntology.obo	JAK-STAT cascade	0.000143183	23	27	4627	0.000775133
1	GeneOntology.obo	regulation of cellular catabolic process	0.000145841	172	284	4627	0.000788478
1	GeneOntology.obo	PDZ domain binding	0.000145855	46	63	4627	0.000788478
1	GeneOntology.obo	phosphatase activity	0.000147553	113	178	4627	0.000794582
1	GeneOntology.obo	double-strand break repair via homologous recombination	0.000148873	25	30	4627	0.000800955
1	GeneOntology.obo	recombinational repair	0.000148873	25	30	4627	0.000800955
1	GeneOntology.obo	striated muscle tissue development	0.000153852	36	47	4627	0.000824266
1	GeneOntology.obo	response to hormone stimulus	0.000159764	300	521	4627	0.000850656
1	GeneOntology.obo	liver development	0.000173646	34	44	4627	0.000914933
1	GeneOntology.obo	cell communication	0.0001744	362	638	4627	0.000917753
1	GeneOntology.obo	cellular component organization or biogenesis	0.000177307	1165	2190	4627	0.00093038
1	GeneOntology.obo	cellular component organization	0.000187904	1155	2171	4627	0.000979588
1	GeneOntology.obo	synaptic transmission	0.000188449	172	285	4627	0.000981369
1	GeneOntology.obo	toll-like receptor 4 signaling pathway	0.000192014	53	75	4627	0.000996321
1	GeneOntology.obo	activation of MAPK activity	0.000192829	69	102	4627	0.00100037
1	GeneOntology.obo	positive regulation of transmembrane receptor protein serine/threonine kinase signaling pathway	0.000193925	32	41	4627	0.00100499
1	GeneOntology.obo	regulation of nucleotide catabolic process	0.000198065	117	186	4627	0.00102103
1	GeneOntology.obo	regulation of purine nucleotide catabolic process	0.000198065	117	186	4627	0.00102103
1	GeneOntology.obo	positive regulation of programmed cell death	0.00020837	258	444	4627	0.00106557
1	GeneOntology.obo	regulation of peptidyl-tyrosine phosphorylation	0.000212661	63	92	4627	0.00106557
1	GeneOntology.obo	Ras guanyl-nucleotide exchange factor activity	0.000225814	48	67	4627	0.00110873
1	GeneOntology.obo	mesoderm formation	0.000227284	20	23	4627	0.00111501
1	GeneOntology.obo	cyclin-dependent protein kinase activity	0.000227284	20	23	4627	0.00111501
1	GeneOntology.obo	protein serine/threonine/tyrosine kinase activity	0.000231051	15	16	4627	0.00112953
1	GeneOntology.obo	replication fork	0.000231051	15	16	4627	0.00112953
1	GeneOntology.obo	Notch receptor processing	0.000231051	15	16	4627	0.00112953
1	GeneOntology.obo	cellular senescence	0.000231051	15	16	4627	0.00112953
1	GeneOntology.obo	retinoic acid receptor binding	0.000231051	15	16	4627	0.00112953
1	GeneOntology.obo	cell-cell junction assembly	0.000231466	28	35	4627	0.00113005
1	GeneOntology.obo	telomere maintenance via telomere lengthening	0.000231466	28	35	4627	0.00113005
1	GeneOntology.obo	DNA-directed RNA polymerase II, core complex	0.000233164	12	12	4627	0.00113682
1	GeneOntology.obo	ligand-dependent nuclear receptor binding	0.000233164	12	12	4627	0.00113682
1	KEGG_PATHWAY.hsa	Natural killer cell mediated cytotoxicity	0.000234273	82	124	2027	0.00114183
1	GeneOntology.obo	developmental process involved in reproduction	0.00023542	139	226	4627	0.00114649
1	GeneOntology.obo	forebrain development	0.000239535	35	46	4627	0.00116344
1	GeneOntology.obo	positive regulation of apoptosis	0.000240453	256	441	4627	0.00116732
1	GeneOntology.obo	nucleosome	0.000245066	26	32	4627	0.00118578
1	GeneOntology.obo	regulation of protein tyrosine kinase activity	0.000245066	26	32	4627	0.00118578
1	GeneOntology.obo	regulation of multicellular organismal process	0.000245559	604	1102	4627	0.00118758
1	GeneOntology.obo	neuron projection	0.000265212	180	301	4627	0.0012711
1	GeneOntology.obo	gland development	0.00026609	58	84	4627	0.00127448
1	GeneOntology.obo	peptidyl-serine modification	0.000272711	33	43	4627	0.00129967
1	GeneOntology.obo	toll-like receptor 2 signaling pathway	0.000275325	49	69	4627	0.00130909
1	GeneOntology.obo	toll-like receptor 1 signaling pathway	0.000275325	49	69	4627	0.00130909
1	KEGG_PATHWAY.hsa	Base excision repair	0.000298475	26	32	2027	0.00140325
1	GeneOntology.obo	T cell activation	0.000301413	69	103	4627	0.00141637
1	GeneOntology.obo	multicellular organismal process	0.000306829	1037	1945	4627	0.0014379
1	GeneOntology.obo	protein serine/threonine phosphatase complex	0.000307568	31	40	4627	0.00144074
1	GeneOntology.obo	intracellular	0.000307891	550	1000	4627	0.00144126
1	GeneOntology.obo	protein metabolic process	0.000324949	1051	1973	4627	0.00148185
1	GeneOntology.obo	Toll signaling pathway	0.000328515	53	76	4627	0.00149602
1	GeneOntology.obo	negative regulation of phosphorylation	0.000329372	47	66	4627	0.00149969
1	GeneOntology.obo	negative regulation of phosphorus metabolic process	0.000331743	50	71	4627	0.00150931
1	GeneOntology.obo	negative regulation of phosphate metabolic process	0.000331743	50	71	4627	0.00150931
1	GeneOntology.obo	dendrite	0.000331809	81	124	4627	0.00150938
1	GeneOntology.obo	regulation of cell adhesion	0.000339771	102	161	4627	0.00153986
1	GeneOntology.obo	negative regulation of gene expression, epigenetic	0.000341029	17	19	4627	0.00154414
1	KEGG_PATHWAY.hsa	Progesterone-mediated oocyte maturation	0.000363575	55	79	2027	0.00163061
1	GeneOntology.obo	tissue development	0.000364013	201	341	4627	0.00163232
1	GeneOntology.obo	positive regulation of protein serine/threonine kinase activity	0.000366109	103	163	4627	0.00164047
1	GeneOntology.obo	negative regulation of epidermal growth factor receptor signaling pathway	0.000376078	27	34	4627	0.00167822
1	GeneOntology.obo	phosphoprotein binding	0.000376078	27	34	4627	0.00167822
1	GeneOntology.obo	peptidyl-threonine phosphorylation	0.000400133	19	22	4627	0.00177101
1	GeneOntology.obo	protein tyrosine/serine/threonine phosphatase activity	0.000404218	25	31	4627	0.00178505
1	GeneOntology.obo	positive regulation of response to stimulus	0.000415643	395	706	4627	0.00183054
1	GeneOntology.obo	regulation of cell cycle arrest	0.000418256	119	192	4627	0.00183791
1	GeneOntology.obo	DNA integrity checkpoint	0.000418439	37	50	4627	0.00183843
1	GeneOntology.obo	inositol or phosphatidylinositol kinase activity	0.000422345	23	28	4627	0.00184946
1	GeneOntology.obo	filopodium	0.000422345	23	28	4627	0.00184946
1	GeneOntology.obo	regulation of steroid hormone receptor signaling pathway	0.000422345	23	28	4627	0.00184946
1	GeneOntology.obo	ATP-dependent DNA helicase activity	0.000423826	21	25	4627	0.00184946
1	GeneOntology.obo	RNA polymerase II carboxy-terminal domain kinase activity	0.000435239	14	15	4627	0.00186575
1	GeneOntology.obo	DNA damage response, signal transduction by p53 class mediator resulting in induction of apoptosis	0.000435239	14	15	4627	0.00186575
1	GeneOntology.obo	positive regulation of epidermal growth factor receptor signaling pathway	0.000435239	14	15	4627	0.00186575
1	GeneOntology.obo	ligand-regulated transcription factor activity	0.000468399	11	11	4627	0.00198164
1	GeneOntology.obo	phosphatidylinositol 3-kinase complex	0.000468399	11	11	4627	0.00198164
1	GeneOntology.obo	holo TFIIH complex	0.000468399	11	11	4627	0.00198164
1	GeneOntology.obo	NAD-dependent histone deacetylase activity	0.000468399	11	11	4627	0.00198164
1	GeneOntology.obo	histone deacetylase activity	0.000468399	11	11	4627	0.00198164
1	GeneOntology.obo	SCF-dependent proteasomal ubiquitin-dependent protein catabolic process	0.000468399	11	11	4627	0.00198164
1	GeneOntology.obo	phosphatidylinositol 3-kinase activity	0.000468399	11	11	4627	0.00198164
1	GeneOntology.obo	MAP kinase phosphatase activity	0.000468399	11	11	4627	0.00198164
1	GeneOntology.obo	histone deacetylase activity	0.000468399	11	11	4627	0.00198164
1	GeneOntology.obo	positive regulation of erythrocyte differentiation	0.000468399	11	11	4627	0.00198164
1	GeneOntology.obo	ephrin receptor binding	0.000468399	11	11	4627	0.00198164
1	GeneOntology.obo	NAD-dependent histone deacetylase activity	0.000468399	11	11	4627	0.00198164
1	GeneOntology.obo	regulation of programmed cell death	0.000479455	494	896	4627	0.00201968
1	GeneOntology.obo	synaptosome	0.000498172	59	87	4627	0.00208892
1	KEGG_PATHWAY.hsa	Homologous recombination	0.000505653	23	28	2027	0.00211665
1	GeneOntology.obo	regulation of DNA replication	0.000546049	53	77	4627	0.0022344
1	GeneOntology.obo	response to growth factor stimulus	0.000560942	41	57	4627	0.00228705
1	GeneOntology.obo	T cell differentiation	0.000560942	41	57	4627	0.00228705
1	GeneOntology.obo	myeloid cell differentiation	0.000562993	50	72	4627	0.00229477
1	GeneOntology.obo	muscle structure development	0.000562993	50	72	4627	0.00229477
1	GeneOntology.obo	leading edge membrane	0.000572932	44	62	4627	0.0023314
1	GeneOntology.obo	cell activation	0.000597229	239	414	4627	0.00241352
1	GeneOntology.obo	peptidyl-amino acid modification	0.000608694	159	266	4627	0.0024558
1	GeneOntology.obo	protein phosphatase inhibitor activity	0.000616763	16	18	4627	0.00246933
1	GeneOntology.obo	regulation of cell fate commitment	0.000616763	16	18	4627	0.00246933
1	GeneOntology.obo	pituitary gland development	0.000616763	16	18	4627	0.00246933
1	GeneOntology.obo	osteoblast differentiation	0.000662225	24	30	4627	0.00257369
1	KEGG_PATHWAY.hsa	Axon guidance	0.000669181	77	118	2027	0.002599
1	GeneOntology.obo	regulation of immune system process	0.00068744	349	622	4627	0.0026569
1	GeneOntology.obo	negative regulation of programmed cell death	0.000695549	230	398	4627	0.00268364
1	GeneOntology.obo	DNA-directed RNA polymerase complex	0.000700086	18	21	4627	0.0026942
1	GeneOntology.obo	regulation of DNA-dependent DNA replication	0.000700086	18	21	4627	0.0026942
1	GeneOntology.obo	RNA polymerase complex	0.000700086	18	21	4627	0.0026942
1	GeneOntology.obo	nuclear DNA-directed RNA polymerase complex	0.000700086	18	21	4627	0.0026942
1	GeneOntology.obo	regulation of type I interferon-mediated signaling pathway	0.000700086	18	21	4627	0.0026942
1	GeneOntology.obo	positive regulation of MAP kinase activity	0.000747597	86	135	4627	0.00284767
1	GeneOntology.obo	regulation of apoptosis	0.000761467	489	890	4627	0.00287086
1	GeneOntology.obo	positive regulation of cell death	0.000794322	259	453	4627	0.00297283
1	GeneOntology.obo	negative regulation of protein serine/threonine kinase activity	0.000797123	49	71	4627	0.00298217
1	GeneOntology.obo	muscle organ development	0.000797123	49	71	4627	0.00298217
1	GeneOntology.obo	cytoskeleton organization	0.000809363	221	382	4627	0.0030203
1	GeneOntology.obo	E-box binding	0.000816145	13	14	4627	0.00304169
1	GeneOntology.obo	NuRD complex	0.000816145	13	14	4627	0.00304169
1	GeneOntology.obo	estrogen receptor signaling pathway	0.000816145	13	14	4627	0.00304169
1	GeneOntology.obo	negative regulation of ion transmembrane transporter activity	0.000816145	13	14	4627	0.00304169
1	GeneOntology.obo	positive regulation of tyrosine phosphorylation of Stat5 protein	0.000816145	13	14	4627	0.00304169
1	GeneOntology.obo	peptidyl-tyrosine phosphorylation	0.000864145	27	35	4627	0.00315483
1	GeneOntology.obo	positive regulation of catalytic activity	0.000877986	397	715	4627	0.0031978
1	GeneOntology.obo	regulation of Ras GTPase activity	0.000883418	60	90	4627	0.00321519
1	KEGG_PATHWAY.hsa	Phosphatidylinositol signaling system	0.000885601	45	64	2027	0.00322273
1	KEGG_PATHWAY.hsa	GnRH signaling pathway	0.000913815	58	86	2027	0.00330939
1	GeneOntology.obo	regulation of transmembrane receptor protein serine/threonine kinase signaling pathway	0.000915862	64	97	4627	0.00331435
1	GeneOntology.obo	S phase	0.000933576	68	104	4627	0.0033631
1	GeneOntology.obo	signal transducer activity	0.000934625	639	1181	4627	0.00336481
1	GeneOntology.obo	molecular transducer activity	0.000934625	639	1181	4627	0.00336481
1	GeneOntology.obo	RNA polymerase II transcription factor binding	0.000940855	10	10	4627	0.00338309
1	GeneOntology.obo	1-phosphatidylinositol-3-kinase activity	0.000940855	10	10	4627	0.00338309
1	GeneOntology.obo	MAP kinase tyrosine/serine/threonine phosphatase activity	0.000940855	10	10	4627	0.00338309
1	GeneOntology.obo	regulation of histone methylation	0.000940855	10	10	4627	0.00338309
1	GeneOntology.obo	external encapsulating structure part	0.000940855	10	10	4627	0.00338309
1	GeneOntology.obo	retinoic acid receptor signaling pathway	0.000940855	10	10	4627	0.00338309
1	GeneOntology.obo	negative regulation of protein kinase B signaling cascade	0.000940855	10	10	4627	0.00338309
1	GeneOntology.obo	negative regulation of cell death	0.000948697	235	409	4627	0.00340961
1	GeneOntology.obo	protein dimerization activity	0.000968244	313	556	4627	0.00342158
1	GeneOntology.obo	cellular response to steroid hormone stimulus	0.000972618	25	32	4627	0.00343125
1	GeneOntology.obo	DNA damage response, signal transduction resulting in induction of apoptosis	0.000972618	25	32	4627	0.00343125
1	GeneOntology.obo	growth factor receptor binding	0.00101048	54	80	4627	0.00354562
1	GeneOntology.obo	response to chemical stimulus	0.00107679	909	1708	4627	0.00369502
1	GeneOntology.obo	nuclear heterochromatin	0.0010771	23	29	4627	0.00369502
1	GeneOntology.obo	blood coagulation	0.00108708	233	406	4627	0.00372484
1	GeneOntology.obo	coagulation	0.00108708	233	406	4627	0.00372484
1	GeneOntology.obo	chromosome	0.00109706	138	230	4627	0.00375772
1	GeneOntology.obo	cyclin-dependent protein kinase holoenzyme complex	0.00110879	15	17	4627	0.00379346
1	GeneOntology.obo	transmembrane receptor protein tyrosine phosphatase activity	0.00110879	15	17	4627	0.00379346
1	GeneOntology.obo	transmembrane receptor protein phosphatase activity	0.00110879	15	17	4627	0.00379346
1	GeneOntology.obo	JNK cascade	0.00111783	33	45	4627	0.0038168
1	GeneOntology.obo	regulation of nucleotide metabolic process	0.00112037	176	300	4627	0.0038246
1	GeneOntology.obo	regulation of lymphocyte differentiation	0.00112223	48	70	4627	0.00382782
1	GeneOntology.obo	hemostasis	0.00113811	235	410	4627	0.00387927
1	GeneOntology.obo	regulation of nervous system development	0.0011449	151	254	4627	0.00389927
1	GeneOntology.obo	regulation of cell death	0.00119228	497	909	4627	0.00400663
1	GeneOntology.obo	embryonic limb morphogenesis	0.0011977	39	55	4627	0.00402118
1	GeneOntology.obo	embryonic appendage morphogenesis	0.0011977	39	55	4627	0.00402118
1	GeneOntology.obo	interspecies interaction between organisms	0.00119866	185	317	4627	0.004023
1	GeneOntology.obo	regulation of pathway-restricted SMAD protein phosphorylation	0.00121663	17	20	4627	0.00406981
1	GeneOntology.obo	S phase of mitotic cell cycle	0.00124583	67	103	4627	0.00414904
1	GeneOntology.obo	response to organic substance	0.00130305	578	1066	4627	0.00424841
1	GeneOntology.obo	negative regulation of apoptosis	0.0013305	226	394	4627	0.00432733
1	GeneOntology.obo	p53 binding	0.0013573	26	34	4627	0.0043976
1	GeneOntology.obo	nuclear chromosome	0.00140319	34	47	4627	0.00448906
1	KEGG_PATHWAY.hsa	RNA polymerase	0.00142468	19	23	2027	0.00455186
1	GeneOntology.obo	embryonic organ development	0.00143715	40	57	4627	0.00458521
1	GeneOntology.obo	integrin-mediated signaling pathway	0.00143872	37	52	4627	0.00458872
1	GeneOntology.obo	negative regulation of histone modification	0.00152243	12	13	4627	0.00476299
1	GeneOntology.obo	bHLH transcription factor binding	0.00152243	12	13	4627	0.00476299
1	GeneOntology.obo	Hsp90 protein binding	0.00152243	12	13	4627	0.00476299
1	GeneOntology.obo	SMAD protein signal transduction	0.00152243	12	13	4627	0.00476299
1	GeneOntology.obo	regulation of epithelial cell differentiation	0.00154682	24	31	4627	0.00482438
1	GeneOntology.obo	regulation of DNA binding	0.00154682	24	31	4627	0.00482438
1	GeneOntology.obo	inhibition of adenylate cyclase activity by G-protein signaling pathway	0.00155296	29	39	4627	0.00483631
1	GeneOntology.obo	molecular_function	0.00156567	4354	8664	4627	0.00487073
1	GeneOntology.obo	nuclear transport	0.00158035	92	148	4627	0.0049086
1	GeneOntology.obo	tube morphogenesis	0.00160591	74	116	4627	0.00494966
1	KEGG_PATHWAY.hsa	Bladder cancer	0.00161401	31	42	2027	0.00494966
1	GeneOntology.obo	cell-cell adhesion	0.00162844	113	186	4627	0.00498561
1	GeneOntology.obo	negative regulation of intracellular protein kinase cascade	0.00164549	44	64	4627	0.0050331
1	GeneOntology.obo	regulation of gene expression, epigenetic	0.0017331	38	54	4627	0.0051938
1	GeneOntology.obo	enzyme regulator activity	0.00175446	387	701	4627	0.00524764
1	GeneOntology.obo	regulation of cell-matrix adhesion	0.00181819	27	36	4627	0.00540577
1	GeneOntology.obo	regulation of tyrosine phosphorylation of STAT protein	0.00181819	27	36	4627	0.00540577
1	GeneOntology.obo	cell cycle checkpoint	0.00183381	110	181	4627	0.00541157
1	GeneOntology.obo	positive regulation of cellular component organization	0.00184811	165	282	4627	0.00544938
1	GeneOntology.obo	co-SMAD binding	0.00188966	9	9	4627	0.00553811
1	GeneOntology.obo	cardiac septum development	0.00188966	9	9	4627	0.00553811
1	GeneOntology.obo	connexon complex	0.00188966	9	9	4627	0.00553811
1	GeneOntology.obo	regulation of transcription from RNA polymerase III promoter	0.00188966	9	9	4627	0.00553811
1	GeneOntology.obo	DNA damage response, signal transduction by p53 class mediator resulting in transcription of p21 class mediator	0.00188966	9	9	4627	0.00553811
1	GeneOntology.obo	histone phosphorylation	0.00188966	9	9	4627	0.00553811
1	GeneOntology.obo	outer membrane-bounded periplasmic space	0.00188966	9	9	4627	0.00553811
1	GeneOntology.obo	negative regulation of epithelial cell differentiation	0.00188966	9	9	4627	0.00553811
1	GeneOntology.obo	regulation of estrogen receptor signaling pathway	0.00188966	9	9	4627	0.00553811
1	GeneOntology.obo	regulation of protein import into nucleus, translocation	0.00188966	9	9	4627	0.00553811
1	GeneOntology.obo	periplasmic space	0.00188966	9	9	4627	0.00553811
1	GeneOntology.obo	presynaptic active zone	0.00188966	9	9	4627	0.00553811
1	GeneOntology.obo	positive regulation of epidermal growth factor receptor activity	0.00188966	9	9	4627	0.00553811
1	GeneOntology.obo	negative regulation of calcium ion transport via voltage-gated calcium channel activity	0.00188966	9	9	4627	0.00553811
1	GeneOntology.obo	morphogenesis of an epithelial fold	0.00188966	9	9	4627	0.00553811
1	GeneOntology.obo	anatomical structure formation involved in morphogenesis	0.00189198	187	323	4627	0.00553811
1	GeneOntology.obo	regulation of intracellular protein kinase cascade	0.0019029	210	366	4627	0.00553811
1	GeneOntology.obo	response to UV	0.00190463	45	66	4627	0.00553811
1	GeneOntology.obo	cell cycle phase	0.00190534	218	381	4627	0.00553811
1	GeneOntology.obo	glutamate signaling pathway	0.00191572	20	25	4627	0.00553811
1	GeneOntology.obo	MAP kinase kinase kinase activity	0.00198008	14	16	4627	0.00563786
1	GeneOntology.obo	chromatin silencing	0.00198008	14	16	4627	0.00563786
1	GeneOntology.obo	protein kinase B signaling cascade	0.00198008	14	16	4627	0.00563786
1	GeneOntology.obo	protein phosphorylated amino acid binding	0.00198008	14	16	4627	0.00563786
1	GeneOntology.obo	maternal process involved in female pregnancy	0.00198008	14	16	4627	0.00563786
1	GeneOntology.obo	protein kinase inhibitor activity	0.00198723	30	41	4627	0.005656
1	GeneOntology.obo	phosphatase binding	0.0019936	42	61	4627	0.00567083
1	GeneOntology.obo	MyD88-dependent toll-like receptor signaling pathway	0.00204866	49	73	4627	0.00579487
1	GeneOntology.obo	regulation of insulin receptor signaling pathway	0.00205108	18	22	4627	0.00580114
1	GeneOntology.obo	positive regulation of protein modification process	0.00208404	169	290	4627	0.00588018
1	GeneOntology.obo	learning	0.00208963	36	51	4627	0.00589369
1	GeneOntology.obo	negative regulation of MAP kinase activity	0.00208963	36	51	4627	0.00589369
1	GeneOntology.obo	regulation of osteoblast differentiation	0.00208963	36	51	4627	0.00589369
1	GeneOntology.obo	transmembrane receptor protein serine/threonine kinase activity	0.00209861	16	19	4627	0.00591334
1	GeneOntology.obo	phosphatase inhibitor activity	0.00209861	16	19	4627	0.00591334
1	GeneOntology.obo	regulation of histone acetylation	0.00209861	16	19	4627	0.00591334
1	GeneOntology.obo	cadherin binding	0.00209861	16	19	4627	0.00591334
1	GeneOntology.obo	myeloid leukocyte differentiation	0.00211531	25	33	4627	0.00595353
1	GeneOntology.obo	DNA-directed RNA polymerase activity	0.00211531	25	33	4627	0.00595353
1	GeneOntology.obo	RNA polymerase activity	0.00211531	25	33	4627	0.00595353
1	GeneOntology.obo	cell projection membrane	0.00214854	69	108	4627	0.00597762
1	GeneOntology.obo	anatomical structure homeostasis	0.00214854	69	108	4627	0.00597762
1	KEGG_PATHWAY.hsa	Aldosterone-regulated sodium reabsorption	0.00218437	27	36	2027	0.0060532
1	GeneOntology.obo	regulation of neuron apoptosis	0.00218716	65	101	4627	0.00605979
1	GeneOntology.obo	regulation of Wnt receptor signaling pathway	0.00225797	74	117	4627	0.00620256
1	GeneOntology.obo	cellular response to interferon-gamma	0.00231064	43	63	4627	0.00632542
1	KEGG_PATHWAY.hsa	Cell adhesion molecules	0.00235266	75	118	2027	0.00642844
1	GeneOntology.obo	kinase regulator activity	0.002384	66	103	4627	0.00647008
1	GeneOntology.obo	regulation of T cell differentiation	0.0024163	40	58	4627	0.00654804
1	GeneOntology.obo	insulin receptor binding	0.00244025	23	30	4627	0.00660258
1	GeneOntology.obo	transcription from RNA polymerase III promoter	0.00244025	23	30	4627	0.00660258
1	GeneOntology.obo	cell aging	0.00248156	31	43	4627	0.00665419
1	GeneOntology.obo	kinase inhibitor activity	0.00248156	31	43	4627	0.00665419
1	GeneOntology.obo	positive regulation of myeloid cell differentiation	0.00248156	31	43	4627	0.00665419
1	KEGG_PATHWAY.hsa	p53 signaling pathway	0.00250774	42	61	2027	0.00670965
1	GeneOntology.obo	morphogenesis of an epithelium	0.00253712	90	146	4627	0.0067765
1	GeneOntology.obo	nucleocytoplasmic transport	0.00253712	90	146	4627	0.0067765
1	GeneOntology.obo	cell fate specification	0.00278252	21	27	4627	0.00723687
1	GeneOntology.obo	G1/S transition checkpoint	0.00282282	11	12	4627	0.00729124
1	GeneOntology.obo	regulation of DNA-dependent DNA replication initiation	0.00282282	11	12	4627	0.00729124
1	GeneOntology.obo	mitotic cell cycle G1/S transition checkpoint	0.00282282	11	12	4627	0.00729124
1	GeneOntology.obo	histone acetyltransferase binding	0.00282282	11	12	4627	0.00729124
1	GeneOntology.obo	histone H2A acetylation	0.00282282	11	12	4627	0.00729124
1	GeneOntology.obo	retinoid X receptor binding	0.00282282	11	12	4627	0.00729124
1	GeneOntology.obo	regulation of MAPKKK cascade	0.00286405	120	201	4627	0.00738408
1	GeneOntology.obo	protein N-terminus binding	0.00289937	52	79	4627	0.00744368
1	GeneOntology.obo	drug binding	0.00302136	45	67	4627	0.00764391
1	GeneOntology.obo	axon guidance	0.0030243	168	290	4627	0.00764996
1	GeneOntology.obo	regulation of leukocyte activation	0.00302795	147	251	4627	0.00765854
1	GeneOntology.obo	nuclear speck	0.00302951	69	109	4627	0.00766073
1	GeneOntology.obo	DNA damage checkpoint	0.00303511	32	45	4627	0.00766872
1	KEGG_PATHWAY.hsa	Inositol phosphate metabolism	0.00308681	34	48	2027	0.00778792
1	GeneOntology.obo	neuron-neuron synaptic transmission	0.0031206	19	24	4627	0.00784915
1	GeneOntology.obo	positive regulation of histone modification	0.0031206	19	24	4627	0.00784915
1	GeneOntology.obo	occluding junction	0.00340634	39	57	4627	0.00837435
1	GeneOntology.obo	tight junction	0.00340634	39	57	4627	0.00837435
1	GeneOntology.obo	interferon-gamma-mediated signaling pathway	0.00340634	39	57	4627	0.00837435
1	GeneOntology.obo	neurogenesis	0.00341424	17	21	4627	0.00839166
1	GeneOntology.obo	glial cell development	0.00341424	17	21	4627	0.00839166
1	GeneOntology.obo	fibroblast growth factor receptor binding	0.00350965	13	15	4627	0.00853603
1	GeneOntology.obo	regulation of G2/M transition of mitotic cell cycle	0.00350965	13	15	4627	0.00853603
1	GeneOntology.obo	oligodendrocyte development	0.00350965	13	15	4627	0.00853603
1	GeneOntology.obo	hydrolase activity, hydrolyzing N-glycosyl compounds	0.00350965	13	15	4627	0.00853603
1	GeneOntology.obo	regulation of heart growth	0.00350965	13	15	4627	0.00853603
1	GeneOntology.obo	B cell activation	0.00351868	50	76	4627	0.00855601
1	GeneOntology.obo	protein kinase regulator activity	0.00353375	58	90	4627	0.00858824
1	GeneOntology.obo	peptidyl-tyrosine modification	0.00354439	27	37	4627	0.00859806
1	KEGG_PATHWAY.hsa	Pyrimidine metabolism	0.00357188	48	72	2027	0.0086344
1	GeneOntology.obo	postsynaptic membrane	0.00357767	76	122	4627	0.00864555
1	GeneOntology.obo	nucleotide-excision repair, DNA gap filling	0.00359038	15	18	4627	0.00866555
1	GeneOntology.obo	negative regulation of DNA-dependent DNA replication	0.00359038	15	18	4627	0.00866555
1	GeneOntology.obo	microspike assembly	0.00359038	15	18	4627	0.00866555
1	GeneOntology.obo	regulation of lymphocyte activation	0.00366997	133	226	4627	0.00878892
1	GeneOntology.obo	appendage morphogenesis	0.00367261	43	64	4627	0.00879238
1	GeneOntology.obo	limb morphogenesis	0.00367261	43	64	4627	0.00879238
1	GeneOntology.obo	tissue morphogenesis	0.00378143	109	182	4627	0.00897813
1	GeneOntology.obo	histone acetyl-lysine binding	0.00379486	8	8	4627	0.008994
1	GeneOntology.obo	cellular response to growth hormone stimulus	0.00379486	8	8	4627	0.008994
1	GeneOntology.obo	lysosphingolipid and lysophosphatidic acid receptor activity	0.00379486	8	8	4627	0.008994
1	GeneOntology.obo	Sin3-type complex	0.00379486	8	8	4627	0.008994
1	GeneOntology.obo	tachykinin receptor signaling pathway	0.00379486	8	8	4627	0.008994
1	GeneOntology.obo	signal complex assembly	0.00379486	8	8	4627	0.008994
1	GeneOntology.obo	mRNA transcription	0.00379486	8	8	4627	0.008994
1	GeneOntology.obo	Sin3 complex	0.00379486	8	8	4627	0.008994
1	GeneOntology.obo	positive regulation of establishment of protein localization in plasma membrane	0.00379486	8	8	4627	0.008994
1	GeneOntology.obo	histone kinase activity	0.00379486	8	8	4627	0.008994
1	GeneOntology.obo	regulation of protein sumoylation	0.00379486	8	8	4627	0.008994
1	GeneOntology.obo	phospholipase binding	0.00379486	8	8	4627	0.008994
1	GeneOntology.obo	MCM complex	0.00379486	8	8	4627	0.008994
1	GeneOntology.obo	ephrin receptor signaling pathway	0.00379486	8	8	4627	0.008994
1	GeneOntology.obo	bioactive lipid receptor activity	0.00379486	8	8	4627	0.008994
1	GeneOntology.obo	growth hormone receptor signaling pathway	0.00379486	8	8	4627	0.008994
1	GeneOntology.obo	positive regulation of cardiac muscle cell proliferation	0.00379486	8	8	4627	0.008994
1	GeneOntology.obo	mesoderm development	0.00381673	22	29	4627	0.00903969
1	GeneOntology.obo	positive regulation of peptidyl-tyrosine phosphorylation	0.00383155	47	71	4627	0.00904186
1	KEGG_PATHWAY.hsa	Maturity onset diabetes of the young	0.00391184	17	21	2027	0.00911363
1	GeneOntology.obo	actin filament-based process	0.00395182	142	243	4627	0.00919291
1	GeneOntology.obo	regulation of epithelial cell proliferation	0.00405028	83	135	4627	0.00937361
1	GeneOntology.obo	regulation of synaptic plasticity	0.00413967	37	54	4627	0.00952935
1	GeneOntology.obo	helicase activity	0.00419094	60	94	4627	0.00962052
1	GeneOntology.obo	Rho GTPase binding	0.0042209	25	34	4627	0.00965648
1	GeneOntology.obo	histone H3 acetylation	0.0042209	25	34	4627	0.00965648
1	GeneOntology.obo	plasma membrane part	0.00423014	855	1618	4627	0.00967232
1	GeneOntology.obo	positive regulation of cell cycle	0.00430733	52	80	4627	0.00977904
1	GeneOntology.obo	N-acetyltransferase activity	0.00431359	34	49	4627	0.00978836
1	KEGG_PATHWAY.hsa	Endocytosis	0.00433577	110	183	2027	0.00983182
1	GeneOntology.obo	positive regulation of protein metabolic process	0.00436148	208	367	4627	0.00988556
1	GeneOntology.obo	protein methyltransferase activity	0.00439873	28	39	4627	0.00996075
1	GeneOntology.obo	Notch signaling pathway	0.00441276	31	44	4627	0.00998488
1	GeneOntology.obo	perikaryon	0.0044143	20	26	4627	0.00998488
1	GeneOntology.obo	regulation of mitotic cell cycle	0.00444542	107	179	4627	0.0100332
1	GeneOntology.obo	synapse	0.00444877	146	251	4627	0.0100398
1	GeneOntology.obo	membrane raft	0.00451937	85	139	4627	0.0101129
1	GeneOntology.obo	heat shock protein binding	0.00476836	38	56	4627	0.010531
1	GeneOntology.obo	nuclear import	0.00476836	38	56	4627	0.010531
1	KEGG_PATHWAY.hsa	Oocyte meiosis	0.00491833	63	99	2027	0.0107569
1	GeneOntology.obo	palate development	0.00500888	23	31	4627	0.0108739
1	GeneOntology.obo	SAGA-type complex	0.00503701	18	23	4627	0.0109261
1	GeneOntology.obo	MLL1 complex	0.00503701	18	23	4627	0.0109261
1	GeneOntology.obo	thymus development	0.00503701	18	23	4627	0.0109261
1	GeneOntology.obo	toll-like receptor signaling pathway	0.00517238	54	84	4627	0.0110901
1	GeneOntology.obo	response to ionizing radiation	0.00519116	46	70	4627	0.0111218
1	GeneOntology.obo	I-SMAD binding	0.00519702	10	11	4627	0.0111218
1	GeneOntology.obo	RNA polymerase II core promoter proximal region sequence-specific DNA binding transcription factor activity	0.00519702	10	11	4627	0.0111218
1	GeneOntology.obo	RNA polymerase II core promoter proximal region sequence-specific DNA binding transcription factor activity involved in positive regulation of transcription	0.00519702	10	11	4627	0.0111218
1	GeneOntology.obo	purinergic nucleotide receptor activity	0.00519702	10	11	4627	0.0111218
1	GeneOntology.obo	receptor signaling protein tyrosine kinase activity	0.00519702	10	11	4627	0.0111218
1	GeneOntology.obo	cyclin-dependent protein kinase inhibitor activity	0.00519702	10	11	4627	0.0111218
1	GeneOntology.obo	nucleotide receptor activity	0.00519702	10	11	4627	0.0111218
1	GeneOntology.obo	protein sumoylation	0.00519702	10	11	4627	0.0111218
1	GeneOntology.obo	positive regulation of receptor activity	0.00519702	10	11	4627	0.0111218
1	GeneOntology.obo	regulation of transcription initiation, DNA-dependent	0.00519702	10	11	4627	0.0111218
1	GeneOntology.obo	chromatin DNA binding	0.00519702	10	11	4627	0.0111218
1	GeneOntology.obo	insulin receptor substrate binding	0.00519702	10	11	4627	0.0111218
1	GeneOntology.obo	oligodendrocyte differentiation	0.00519702	10	11	4627	0.0111218
1	GeneOntology.obo	Rac GTPase binding	0.00519702	10	11	4627	0.0111218
1	GeneOntology.obo	activin binding	0.00519702	10	11	4627	0.0111218
1	GeneOntology.obo	regulation of transcription initiation from RNA polymerase II promoter	0.00519702	10	11	4627	0.0111218
1	GeneOntology.obo	regulation of JAK-STAT cascade	0.00523792	32	46	4627	0.0111987
1	GeneOntology.obo	response to radiation	0.00524165	124	211	4627	0.0112059
1	GeneOntology.obo	cell adhesion	0.00549261	281	507	4627	0.011561
1	GeneOntology.obo	biological adhesion	0.00549261	281	507	4627	0.011561
1	GeneOntology.obo	regulation of transcription involved in G1/S phase of mitotic cell cycle	0.00563098	16	20	4627	0.0117337
1	GeneOntology.obo	SWI/SNF-type complex	0.00563098	16	20	4627	0.0117337
1	GeneOntology.obo	negative regulation of transporter activity	0.00563098	16	20	4627	0.0117337
1	GeneOntology.obo	glutamate receptor binding	0.00563098	16	20	4627	0.0117337
1	GeneOntology.obo	neuron fate commitment	0.00563098	16	20	4627	0.0117337
1	GeneOntology.obo	regulation of myeloid leukocyte differentiation	0.00580621	36	53	4627	0.0119704
1	GeneOntology.obo	regulation of cellular component organization	0.00584635	397	730	4627	0.0120261
1	GeneOntology.obo	integrin complex	0.00591492	21	28	4627	0.0121309
1	GeneOntology.obo	regulation of skeletal muscle tissue development	0.00591492	21	28	4627	0.0121309
1	GeneOntology.obo	protein phosphatase type 2A complex	0.00608684	14	17	4627	0.0123553
1	GeneOntology.obo	embryonic placenta development	0.00608684	14	17	4627	0.0123553
1	GeneOntology.obo	tight junction assembly	0.00608684	14	17	4627	0.0123553
1	GeneOntology.obo	signal transduction by p53 class mediator resulting in induction of apoptosis	0.00608684	14	17	4627	0.0123553
1	GeneOntology.obo	transforming growth factor beta receptor activity	0.00608684	14	17	4627	0.0123553
1	GeneOntology.obo	regulation of long-term neuronal synaptic plasticity	0.00608684	14	17	4627	0.0123553
1	GeneOntology.obo	filopodium assembly	0.00608684	14	17	4627	0.0123553
1	GeneOntology.obo	regulation of cardiac muscle tissue development	0.00608684	14	17	4627	0.0123553
1	GeneOntology.obo	cell-cell junction	0.00612644	97	162	4627	0.0124031
1	GeneOntology.obo	epidermal growth factor receptor binding	0.00616821	12	14	4627	0.0124463
1	GeneOntology.obo	regulation of establishment of protein localization in plasma membrane	0.00616821	12	14	4627	0.0124463
1	GeneOntology.obo	lamellipodium assembly	0.00616821	12	14	4627	0.0124463
1	GeneOntology.obo	ionotropic glutamate receptor binding	0.00616821	12	14	4627	0.0124463
1	GeneOntology.obo	NuA4 histone acetyltransferase complex	0.00616821	12	14	4627	0.0124463
1	GeneOntology.obo	purinergic receptor activity	0.00616821	12	14	4627	0.0124463
1	GeneOntology.obo	phosphatidylinositol 3-kinase binding	0.00616821	12	14	4627	0.0124463
1	GeneOntology.obo	regulation of DNA damage response, signal transduction by p53 class mediator	0.00616821	12	14	4627	0.0124463
1	GeneOntology.obo	positive regulation of DNA binding	0.00616821	12	14	4627	0.0124463
1	GeneOntology.obo	H4/H2A histone acetyltransferase complex	0.00616821	12	14	4627	0.0124463
1	GeneOntology.obo	response to growth hormone stimulus	0.00616821	12	14	4627	0.0124463
1	GeneOntology.obo	transcription termination, DNA-dependent	0.00633728	48	74	4627	0.012701
1	GeneOntology.obo	response to interferon-gamma	0.00633728	48	74	4627	0.012701
1	GeneOntology.obo	regulation of gliogenesis	0.00634707	24	33	4627	0.0127165
1	GeneOntology.obo	histone methyltransferase activity	0.00634707	24	33	4627	0.0127165
1	GeneOntology.obo	cell morphogenesis	0.00634957	61	97	4627	0.0127165
1	KEGG_PATHWAY.hsa	Dorso-ventral axis formation	0.00639422	16	20	2027	0.0127897
1	GeneOntology.obo	cellular component assembly	0.00651355	425	785	4627	0.01288
1	GeneOntology.obo	receptor binding	0.00695662	465	863	4627	0.0135051
1	GeneOntology.obo	protein heterodimerization activity	0.0071179	127	218	4627	0.0137099
1	GeneOntology.obo	receptor complex	0.00757188	79	130	4627	0.0142823
1	GeneOntology.obo	chromatin silencing at rDNA	0.00762011	7	7	4627	0.0143373
1	GeneOntology.obo	origin recognition complex	0.00762011	7	7	4627	0.0143373
1	GeneOntology.obo	mitotic cell cycle G2/M transition checkpoint	0.00762011	7	7	4627	0.0143373
1	GeneOntology.obo	retinoic acid receptor activity	0.00762011	7	7	4627	0.0143373
1	GeneOntology.obo	thyroid hormone receptor activity	0.00762011	7	7	4627	0.0143373
1	GeneOntology.obo	transmembrane receptor protein tyrosine kinase adaptor activity	0.00762011	7	7	4627	0.0143373
1	GeneOntology.obo	nuclear origin of replication recognition complex	0.00762011	7	7	4627	0.0143373
1	GeneOntology.obo	transmembrane receptor protein tyrosine phosphatase signaling pathway	0.00762011	7	7	4627	0.0143373
1	GeneOntology.obo	regulation of proton transport	0.00762011	7	7	4627	0.0143373
1	GeneOntology.obo	kainate selective glutamate receptor activity	0.00762011	7	7	4627	0.0143373
1	GeneOntology.obo	TBP-class protein binding	0.00762011	7	7	4627	0.0143373
1	GeneOntology.obo	N-methyl-D-aspartate selective glutamate receptor complex	0.00762011	7	7	4627	0.0143373
1	GeneOntology.obo	activin receptor activity	0.00762011	7	7	4627	0.0143373
1	GeneOntology.obo	Rac guanyl-nucleotide exchange factor activity	0.00762011	7	7	4627	0.0143373
1	GeneOntology.obo	replicative senescence	0.00762011	7	7	4627	0.0143373
1	GeneOntology.obo	asymmetric synapse	0.00762011	7	7	4627	0.0143373
1	GeneOntology.obo	positive regulation of histone methylation	0.00762011	7	7	4627	0.0143373
1	GeneOntology.obo	positive regulation of protein sumoylation	0.00762011	7	7	4627	0.0143373
1	GeneOntology.obo	negative regulation of catecholamine secretion	0.00762011	7	7	4627	0.0143373
1	GeneOntology.obo	regulation of translation in response to stress	0.00762011	7	7	4627	0.0143373
1	GeneOntology.obo	phosphatidylinositol-3,4-bisphosphate binding	0.00762011	7	7	4627	0.0143373
1	GeneOntology.obo	NADPH oxidase complex	0.00762011	7	7	4627	0.0143373
1	GeneOntology.obo	juxtaparanode region of axon	0.00762011	7	7	4627	0.0143373
1	GeneOntology.obo	negative regulation of synaptic transmission, glutamatergic	0.00762011	7	7	4627	0.0143373
1	GeneOntology.obo	condensed chromosome	0.00773569	28	40	4627	0.0143856
1	GeneOntology.obo	Rho protein signal transduction	0.00773569	28	40	4627	0.0143856
1	GeneOntology.obo	regulation of T cell activation	0.00774878	103	174	4627	0.0144013
1	GeneOntology.obo	response to organic cyclic compound	0.00780903	97	163	4627	0.0144942
1	GeneOntology.obo	response to oxidative stress	0.00780926	91	152	4627	0.0144942
1	GeneOntology.obo	ruffle membrane	0.0078182	25	35	4627	0.0145072
1	GeneOntology.obo	regulation of cellular component movement	0.00783578	153	267	4627	0.0145333
1	GeneOntology.obo	cellular response to organic cyclic compound	0.00804993	17	22	4627	0.0148403
1	GeneOntology.obo	cerebral cortex development	0.00804993	17	22	4627	0.0148403
1	GeneOntology.obo	prostate gland epithelium morphogenesis	0.00804993	17	22	4627	0.0148403
1	GeneOntology.obo	positive regulation of cellular protein metabolic process	0.00818176	198	352	4627	0.0150075
1	GeneOntology.obo	axon part	0.00823634	51	80	4627	0.0150929
1	KEGG_PATHWAY.hsa	Melanogenesis	0.00862533	53	83	2027	0.0155799
1	GeneOntology.obo	positive regulation of lymphocyte differentiation	0.00863311	32	47	4627	0.0155884
1	GeneOntology.obo	cell division	0.00864541	134	232	4627	0.0156094
1	GeneOntology.obo	regulation of cell activation	0.00877656	150	262	4627	0.0157782
1	GeneOntology.obo	cellular response to radiation	0.00907656	20	27	4627	0.0161424
1	GeneOntology.obo	leukocyte cell-cell adhesion	0.00907656	20	27	4627	0.0161424
1	GeneOntology.obo	striated muscle cell differentiation	0.00907656	20	27	4627	0.0161424
1	GeneOntology.obo	regulation of body fluid levels	0.00910217	256	463	4627	0.0161817
1	GeneOntology.obo	regulation of response to cytokine stimulus	0.0091393	36	54	4627	0.0162068
1	GeneOntology.obo	actin cytoskeleton	0.00914102	83	138	4627	0.0162089
1	GeneOntology.obo	negative regulation of cellular component movement	0.00918262	48	75	4627	0.016262
1	GeneOntology.obo	protein serine/threonine phosphatase activity	0.00940873	26	37	4627	0.0166048
1	GeneOntology.obo	endocytic vesicle membrane	0.00940873	26	37	4627	0.0166048
1	GeneOntology.obo	transcription regulatory region sequence-specific DNA binding	0.00948801	9	10	4627	0.016691
1	GeneOntology.obo	phosphotyrosine binding	0.00948801	9	10	4627	0.016691
1	GeneOntology.obo	response to interleukin-6	0.00948801	9	10	4627	0.016691
1	GeneOntology.obo	trophectodermal cell differentiation	0.00948801	9	10	4627	0.016691
1	GeneOntology.obo	synaptic transmission, dopaminergic	0.00948801	9	10	4627	0.016691
1	GeneOntology.obo	guanylate kinase activity	0.00948801	9	10	4627	0.016691
1	GeneOntology.obo	serotonin receptor activity	0.00948801	9	10	4627	0.016691
1	GeneOntology.obo	transforming growth factor beta receptor, cytoplasmic mediator activity	0.00948801	9	10	4627	0.016691
1	GeneOntology.obo	signalosome	0.00948801	9	10	4627	0.016691
1	GeneOntology.obo	intrinsic to internal side of plasma membrane	0.00948801	9	10	4627	0.016691
1	GeneOntology.obo	STAGA complex	0.00948801	9	10	4627	0.016691
1	GeneOntology.obo	embryonic heart tube development	0.00948801	9	10	4627	0.016691
1	GeneOntology.obo	DNA damage response, signal transduction resulting in transcription	0.00948801	9	10	4627	0.016691
1	GeneOntology.obo	negative regulation of striated muscle tissue development	0.00948801	9	10	4627	0.016691
1	GeneOntology.obo	mitogen-activated protein kinase binding	0.00948801	9	10	4627	0.016691
1	GeneOntology.obo	mesenchymal to epithelial transition	0.00948801	9	10	4627	0.016691
1	GeneOntology.obo	synapse part	0.00956661	138	240	4627	0.0168181
1	GeneOntology.obo	cell cortex	0.00960974	53	84	4627	0.0168296
1	GeneOntology.obo	positive regulation of innate immune response	0.00981971	68	111	4627	0.0170293
1	GeneOntology.obo	G-protein signaling, coupled to cAMP nucleotide second messenger	0.00982947	58	93	4627	0.0170442
1	GeneOntology.obo	regulation of lyase activity	0.00982947	58	93	4627	0.0170442
1	GeneOntology.obo	negative regulation of protein phosphorylation	0.00986741	33	49	4627	0.0170806
1	GeneOntology.obo	single-stranded DNA binding	0.00986741	33	49	4627	0.0170806
1	GeneOntology.obo	regulation of transmission of nerve impulse	0.0098742	79	131	4627	0.0170806
1	GeneOntology.obo	inward rectifier potassium channel activity	0.0102148	13	16	4627	0.0175299
1	GeneOntology.obo	protein export from nucleus	0.0102148	13	16	4627	0.0175299
1	GeneOntology.obo	positive regulation of pathway-restricted SMAD protein phosphorylation	0.0102148	13	16	4627	0.0175299
1	GeneOntology.obo	embryonic cranial skeleton morphogenesis	0.0102148	13	16	4627	0.0175299
1	GeneOntology.obo	alpha-beta T cell differentiation	0.0102148	13	16	4627	0.0175299
1	GeneOntology.obo	cell morphogenesis involved in differentiation	0.0102219	45	70	4627	0.01754
1	GeneOntology.obo	S-adenosylmethionine-dependent methyltransferase activity	0.0102449	37	56	4627	0.0175704
1	GeneOntology.obo	N-acyltransferase activity	0.0102449	37	56	4627	0.0175704
1	KEGG_PATHWAY.hsa	Adipocytokine signaling pathway	0.0102613	39	59	2027	0.0175901
1	GeneOntology.obo	pattern recognition receptor signaling pathway	0.0103254	54	86	4627	0.01762
1	GeneOntology.obo	blastocyst development	0.0107362	11	13	4627	0.018107
1	GeneOntology.obo	NLS-bearing substrate import into nucleus	0.0107362	11	13	4627	0.018107
1	GeneOntology.obo	regulation of receptor biosynthetic process	0.0107362	11	13	4627	0.018107
1	GeneOntology.obo	regulation of myoblast differentiation	0.0107362	11	13	4627	0.018107
1	GeneOntology.obo	positive regulation of cyclin-dependent protein kinase activity	0.0107362	11	13	4627	0.018107
1	GeneOntology.obo	positive regulation of survival gene product expression	0.0107362	11	13	4627	0.018107
1	GeneOntology.obo	negative regulation of muscle cell differentiation	0.0107362	11	13	4627	0.018107
1	GeneOntology.obo	negative regulation of peptidyl-tyrosine phosphorylation	0.0107362	11	13	4627	0.018107
1	GeneOntology.obo	regulation of cardiac muscle tissue growth	0.0107362	11	13	4627	0.018107
1	GeneOntology.obo	regulation of cardiac muscle cell proliferation	0.0107362	11	13	4627	0.018107
1	GeneOntology.obo	activation of innate immune response	0.011059	55	88	4627	0.0184582
1	GeneOntology.obo	response to organic nitrogen	0.011059	55	88	4627	0.0184582
1	GeneOntology.obo	cellular response to growth factor stimulus	0.0111053	27	39	4627	0.0185269
1	GeneOntology.obo	N-methyltransferase activity	0.0111053	27	39	4627	0.0185269
1	GeneOntology.obo	negative regulation of sequence-specific DNA binding transcription factor activity	0.0111275	46	72	4627	0.0185619
1	GeneOntology.obo	regulation of locomotion	0.0111913	153	269	4627	0.0186195
1	GeneOntology.obo	cytoskeleton	0.011356	414	769	4627	0.0188238
1	GeneOntology.obo	response to toxin	0.0113564	42	65	4627	0.0188238
1	GeneOntology.obo	positive regulation of tyrosine phosphorylation of STAT protein	0.0114227	21	29	4627	0.0189048
1	GeneOntology.obo	positive regulation of osteoblast differentiation	0.0114227	21	29	4627	0.0189048
1	GeneOntology.obo	regulation of organ growth	0.0114227	21	29	4627	0.0189048
1	GeneOntology.obo	positive regulation of JAK-STAT cascade	0.0114499	24	34	4627	0.0189413
1	GeneOntology.obo	response to light stimulus	0.0117417	83	139	4627	0.0192609
1	GeneOntology.obo	regulation of adenylate cyclase activity	0.0118096	56	90	4627	0.0193259
1	GeneOntology.obo	regulation of binding	0.0118096	56	90	4627	0.0193259
1	GeneOntology.obo	cellular macromolecular complex subunit organization	0.0119816	193	345	4627	0.0195472
1	GeneOntology.obo	double-strand break repair	0.0124088	43	67	4627	0.019982
1	GeneOntology.obo	ruffle	0.0125065	35	53	4627	0.0200919
1	GeneOntology.obo	protein import into nucleus	0.0125065	35	53	4627	0.0200919
1	GeneOntology.obo	regulation of cyclase activity	0.012576	57	92	4627	0.0201583
1	GeneOntology.obo	regulation of cell-substrate adhesion	0.0125851	39	60	4627	0.0201619
1	GeneOntology.obo	positive regulation of Ras GTPase activity	0.0125851	39	60	4627	0.0201619
1	GeneOntology.obo	manganese ion binding	0.0127264	16	21	4627	0.0203056
1	GeneOntology.obo	regulation of tyrosine phosphorylation of Stat3 protein	0.0127264	16	21	4627	0.0203056
1	GeneOntology.obo	negative regulation of MAPKKK cascade	0.012895	28	41	4627	0.0204141
1	GeneOntology.obo	morphogenesis of a branching structure	0.0129746	68	112	4627	0.0205092
1	GeneOntology.obo	transferase activity, transferring one-carbon groups	0.0130145	48	76	4627	0.0205555
1	GeneOntology.obo	G-protein signaling, coupled to cyclic nucleotide second messenger	0.0132104	74	123	4627	0.0207989
1	GeneOntology.obo	negative regulation of DNA replication	0.013569	25	36	4627	0.0211198
1	GeneOntology.obo	negative regulation of cell adhesion	0.0136452	32	48	4627	0.021227
1	GeneOntology.obo	cellular macromolecular complex assembly	0.0137006	146	257	4627	0.0212818
1	GeneOntology.obo	hippocampus development	0.0137813	19	26	4627	0.021372
1	GeneOntology.obo	regulation of postsynaptic membrane potential	0.0137813	19	26	4627	0.021372
1	GeneOntology.obo	Ras GTPase activator activity	0.0138121	40	62	4627	0.0214028
1	GeneOntology.obo	site of polarized growth	0.0139004	36	55	4627	0.0214869
1	GeneOntology.obo	growth cone	0.0139004	36	55	4627	0.0214869
1	GeneOntology.obo	activation of JUN kinase activity	0.0139409	22	31	4627	0.0215102
1	GeneOntology.obo	associative learning	0.0139409	22	31	4627	0.0215102
1	GeneOntology.obo	innate immune response-activating signal transduction	0.014187	54	87	4627	0.0217152
1	GeneOntology.obo	regulation of ossification	0.014187	54	87	4627	0.0217152
1	KEGG_PATHWAY.hsa	Small cell lung cancer	0.0144749	51	81	2027	0.0220009
1	GeneOntology.obo	methyltransferase activity	0.014599	45	71	4627	0.0221057
1	GeneOntology.obo	receptor activator activity	0.0148406	14	18	4627	0.022416
1	GeneOntology.obo	natural killer cell activation	0.0148406	14	18	4627	0.022416
1	GeneOntology.obo	negative regulation of calcium ion transport	0.0148406	14	18	4627	0.022416
1	GeneOntology.obo	branching morphogenesis of a tube	0.015085	55	89	4627	0.0226465
1	GeneOntology.obo	single-stranded DNA specific endodeoxyribonuclease activity	0.0152996	6	6	4627	0.0228355
1	GeneOntology.obo	cellular response to gonadotropin stimulus	0.0152996	6	6	4627	0.0228355
1	GeneOntology.obo	cellular response to interleukin-6	0.0152996	6	6	4627	0.0228355
1	GeneOntology.obo	adenylate cyclase inhibiting metabotropic glutamate receptor activity	0.0152996	6	6	4627	0.0228355
1	GeneOntology.obo	XY body	0.0152996	6	6	4627	0.0228355
1	GeneOntology.obo	WINAC complex	0.0152996	6	6	4627	0.0228355
1	GeneOntology.obo	ventricular septum development	0.0152996	6	6	4627	0.0228355
1	GeneOntology.obo	heart valve morphogenesis	0.0152996	6	6	4627	0.0228355
1	GeneOntology.obo	mesenchymal to epithelial transition involved in metanephros morphogenesis	0.0152996	6	6	4627	0.0228355
1	GeneOntology.obo	N-methyl-D-aspartate selective glutamate receptor activity	0.0152996	6	6	4627	0.0228355
1	GeneOntology.obo	interleukin-6 receptor binding	0.0152996	6	6	4627	0.0228355
1	GeneOntology.obo	DNA replication factor A complex	0.0152996	6	6	4627	0.0228355
1	GeneOntology.obo	DNA replication factor C complex	0.0152996	6	6	4627	0.0228355
1	GeneOntology.obo	eukaryotic translation initiation factor 2B complex	0.0152996	6	6	4627	0.0228355
1	GeneOntology.obo	nucleosome disassembly	0.0152996	6	6	4627	0.0228355
1	GeneOntology.obo	traversing start control point of mitotic cell cycle	0.0152996	6	6	4627	0.0228355
1	GeneOntology.obo	positive regulation of phosphatase activity	0.0152996	6	6	4627	0.0228355
1	GeneOntology.obo	DNA-directed RNA polymerase II, holoenzyme	0.0152996	6	6	4627	0.0228355
1	GeneOntology.obo	SUMO ligase activity	0.0152996	6	6	4627	0.0228355
1	GeneOntology.obo	positive regulation of transcription initiation, DNA-dependent	0.0152996	6	6	4627	0.0228355
1	GeneOntology.obo	negative regulation of histone methylation	0.0152996	6	6	4627	0.0228355
1	GeneOntology.obo	positive regulation of steroid hormone receptor signaling pathway	0.0152996	6	6	4627	0.0228355
1	GeneOntology.obo	protein-DNA complex disassembly	0.0152996	6	6	4627	0.0228355
1	GeneOntology.obo	nucleotide-excision repair, DNA incision	0.0152996	6	6	4627	0.0228355
1	GeneOntology.obo	regulation of translational initiation in response to stress	0.0152996	6	6	4627	0.0228355
1	GeneOntology.obo	peroxisome proliferator activated receptor binding	0.0152996	6	6	4627	0.0228355
1	GeneOntology.obo	negative regulation of tyrosine phosphorylation of STAT protein	0.0152996	6	6	4627	0.0228355
1	GeneOntology.obo	regulation of tyrosine phosphorylation of Stat1 protein	0.0152996	6	6	4627	0.0228355
1	GeneOntology.obo	RPTP-like protein binding	0.0152996	6	6	4627	0.0228355
1	GeneOntology.obo	regulation of monocyte differentiation	0.0152996	6	6	4627	0.0228355
1	GeneOntology.obo	regulation of histone H3-K4 methylation	0.0152996	6	6	4627	0.0228355
1	GeneOntology.obo	epinephrine binding	0.0152996	6	6	4627	0.0228355
1	GeneOntology.obo	positive regulation of transcription initiation from RNA polymerase II promoter	0.0152996	6	6	4627	0.0228355
1	GeneOntology.obo	regulation of nucleocytoplasmic transport	0.0157821	61	100	4627	0.0233545
1	KEGG_PATHWAY.hsa	Chagas disease	0.0159485	62	101	2027	0.0235521
1	GeneOntology.obo	calmodulin binding	0.0163063	73	122	4627	0.023932
1	GeneOntology.obo	macromolecule methylation	0.016363	42	66	4627	0.0239862
1	GeneOntology.obo	regulation of cell migration	0.0164422	138	243	4627	0.0240712
1	GeneOntology.obo	Rho GTPase activator activity	0.0165869	17	23	4627	0.0242134
1	GeneOntology.obo	erythrocyte differentiation	0.0165869	17	23	4627	0.0242134
1	GeneOntology.obo	response to mineralocorticoid stimulus	0.0165869	17	23	4627	0.0242134
1	GeneOntology.obo	regulation of excitatory postsynaptic membrane potential	0.0165869	17	23	4627	0.0242134
1	GeneOntology.obo	zinc ion binding	0.0165975	523	985	4627	0.024221
1	GeneOntology.obo	chromosome, telomeric region	0.0166004	23	33	4627	0.024221
1	GeneOntology.obo	regulation of reactive oxygen species metabolic process	0.0166004	23	33	4627	0.024221
1	GeneOntology.obo	regulation of generation of precursor metabolites and energy	0.0166004	23	33	4627	0.024221
1	GeneOntology.obo	cellular response to ionizing radiation	0.0169476	12	15	4627	0.0246062
1	GeneOntology.obo	protein phosphatase type 2A regulator activity	0.0169476	12	15	4627	0.0246062
1	GeneOntology.obo	SWI/SNF complex	0.0169476	12	15	4627	0.0246062
1	GeneOntology.obo	cytoplasmic sequestering of protein	0.0169476	12	15	4627	0.0246062
1	GeneOntology.obo	mesenchyme development	0.0169476	12	15	4627	0.0246062
1	GeneOntology.obo	regulation of cytokine-mediated signaling pathway	0.0169755	34	52	4627	0.0246395
1	GeneOntology.obo	glial cell differentiation	0.0169807	20	28	4627	0.0246433
1	GeneOntology.obo	response to gamma radiation	0.0169807	20	28	4627	0.0246433
1	GeneOntology.obo	regulation of striated muscle cell differentiation	0.0169807	20	28	4627	0.0246433
1	GeneOntology.obo	regulation of synaptic transmission	0.0169964	74	124	4627	0.0246637
1	GeneOntology.obo	regulation of cell motility	0.0171144	140	247	4627	0.0247696
1	GeneOntology.obo	DNA replication checkpoint	0.0171468	8	9	4627	0.0247814
1	GeneOntology.obo	G-protein coupled receptor internalization	0.0171468	8	9	4627	0.0247814
1	GeneOntology.obo	positive regulation of defense response to virus by host	0.0171468	8	9	4627	0.0247814
1	GeneOntology.obo	columnar/cuboidal epithelial cell differentiation	0.0171468	8	9	4627	0.0247814
1	GeneOntology.obo	adrenergic receptor activity	0.0171468	8	9	4627	0.0247814
1	GeneOntology.obo	DNA unwinding involved in replication	0.0171468	8	9	4627	0.0247814
1	GeneOntology.obo	Rac protein signal transduction	0.0171468	8	9	4627	0.0247814
1	GeneOntology.obo	negative regulation of DNA-dependent DNA replication initiation	0.0171468	8	9	4627	0.0247814
1	GeneOntology.obo	regulation of fatty acid beta-oxidation	0.0171468	8	9	4627	0.0247814
1	GeneOntology.obo	adrenergic receptor binding	0.0171468	8	9	4627	0.0247814
1	GeneOntology.obo	pseudopodium	0.0171468	8	9	4627	0.0247814
1	GeneOntology.obo	ESC/E(Z) complex	0.0171468	8	9	4627	0.0247814
1	GeneOntology.obo	embryonic hemopoiesis	0.0171468	8	9	4627	0.0247814
1	GeneOntology.obo	positive regulation of mast cell activation	0.0171468	8	9	4627	0.0247814
1	GeneOntology.obo	regulation of mammary gland epithelial cell proliferation	0.0171468	8	9	4627	0.0247814
1	GeneOntology.obo	negative regulation of antigen receptor-mediated signaling pathway	0.0171468	8	9	4627	0.0247814
1	GeneOntology.obo	negative regulation of T cell receptor signaling pathway	0.0171468	8	9	4627	0.0247814
1	GeneOntology.obo	prepulse inhibition	0.0171468	8	9	4627	0.0247814
1	GeneOntology.obo	signaling	0.0175232	283	520	4627	0.0251556
1	GeneOntology.obo	response to abiotic stimulus	0.0180628	224	407	4627	0.0256888
1	GeneOntology.obo	neuronal cell body	0.0181618	82	139	4627	0.0257723
1	GeneOntology.obo	positive regulation of T cell activation	0.0181618	82	139	4627	0.0257723
1	GeneOntology.obo	response to drug	0.0183846	135	238	4627	0.0259952
1	GeneOntology.obo	DNA secondary structure binding	0.0184795	10	12	4627	0.026079
1	GeneOntology.obo	sex chromatin	0.0184795	10	12	4627	0.026079
1	GeneOntology.obo	GTPase inhibitor activity	0.0184795	10	12	4627	0.026079
1	GeneOntology.obo	muscarinic acetylcholine receptor signaling pathway	0.0184795	10	12	4627	0.026079
1	GeneOntology.obo	phosphatidylinositol 3-kinase cascade	0.0184795	10	12	4627	0.026079
1	GeneOntology.obo	DNA N-glycosylase activity	0.0184795	10	12	4627	0.026079
1	GeneOntology.obo	Hsp70 protein binding	0.0184795	10	12	4627	0.026079
1	GeneOntology.obo	actin filament polymerization	0.0184795	10	12	4627	0.026079
1	GeneOntology.obo	filamentous actin	0.0184795	10	12	4627	0.026079
1	GeneOntology.obo	regulation of cell fate specification	0.0184795	10	12	4627	0.026079
1	GeneOntology.obo	negative regulation of muscle organ development	0.0184795	10	12	4627	0.026079
1	GeneOntology.obo	gamma-catenin binding	0.0184795	10	12	4627	0.026079
1	GeneOntology.obo	negative regulation of amine transport	0.0184795	10	12	4627	0.026079
1	GeneOntology.obo	cardiac septum morphogenesis	0.0184795	10	12	4627	0.026079
1	GeneOntology.obo	cellular component movement	0.0185002	238	434	4627	0.0261023
1	GeneOntology.obo	nuclear pore	0.0187092	35	54	4627	0.0263047
1	GeneOntology.obo	regulation of neurological system process	0.0194568	84	143	4627	0.027015
1	GeneOntology.obo	positive regulation of growth	0.0197773	60	99	4627	0.0273463
1	GeneOntology.obo	proximal/distal pattern formation	0.0198825	15	20	4627	0.0274178
1	GeneOntology.obo	developmental induction	0.0198825	15	20	4627	0.0274178
1	GeneOntology.obo	regulation of CD4-positive, alpha-beta T cell differentiation	0.0198825	15	20	4627	0.0274178
1	GeneOntology.obo	regulation of skeletal muscle fiber development	0.0198825	15	20	4627	0.0274178
1	GeneOntology.obo	cell-cell signaling involved in cell fate commitment	0.0198825	15	20	4627	0.0274178
1	GeneOntology.obo	nitric oxide metabolic process	0.0198825	15	20	4627	0.0274178
1	GeneOntology.obo	cell migration	0.0199921	188	339	4627	0.0274914
1	GeneOntology.obo	gastrulation	0.0203375	21	30	4627	0.0278177
1	GeneOntology.obo	acetyltransferase activity	0.0204803	36	56	4627	0.0279608
1	GeneOntology.obo	protein stabilization	0.0204865	28	42	4627	0.0279608
1	GeneOntology.obo	protein-lysine N-methyltransferase activity	0.0206873	18	25	4627	0.0281582
1	GeneOntology.obo	lysine N-methyltransferase activity	0.0206873	18	25	4627	0.0281582
1	GeneOntology.obo	histone-lysine N-methyltransferase activity	0.0206873	18	25	4627	0.0281582
1	GeneOntology.obo	positive regulation of mitotic cell cycle	0.0206873	18	25	4627	0.0281582
1	GeneOntology.obo	regulation of fatty acid oxidation	0.0206873	18	25	4627	0.0281582
1	GeneOntology.obo	regulation of fatty acid metabolic process	0.0207563	32	49	4627	0.0282337
1	GeneOntology.obo	regulation of Rho GTPase activity	0.0207563	32	49	4627	0.0282337
1	GeneOntology.obo	negative regulation of DNA metabolic process	0.0207563	32	49	4627	0.0282337
1	GeneOntology.obo	cell-cell signaling	0.0211254	278	512	4627	0.0285489
1	GeneOntology.obo	growth	0.0211767	101	175	4627	0.0285921
1	KEGG_PATHWAY.hsa	Toll-like receptor signaling pathway	0.0212085	57	93	2027	0.0286324
1	GeneOntology.obo	actin filament organization	0.0217661	46	74	4627	0.0290681
1	GeneOntology.obo	protein polymerization	0.0222363	25	37	4627	0.029556
1	GeneOntology.obo	aging	0.0227275	82	140	4627	0.0300009
1	GeneOntology.obo	regulation of oxidoreductase activity	0.0228476	33	51	4627	0.0301093
1	GeneOntology.obo	regulation of alpha-beta T cell activation	0.0229273	29	44	4627	0.0301919
1	GeneOntology.obo	response to reactive oxygen species	0.0229278	52	85	4627	0.0301919
1	GeneOntology.obo	multicellular organismal reproductive process	0.0230206	157	281	4627	0.0302491
1	GeneOntology.obo	regulation of transmembrane transport	0.0234645	83	142	4627	0.0306373
1	GeneOntology.obo	viral reproduction	0.0236513	149	266	4627	0.0307884
1	GeneOntology.obo	positive regulation of cell-matrix adhesion	0.0236611	13	17	4627	0.0307884
1	GeneOntology.obo	nucleus organization	0.0236611	13	17	4627	0.0307884
1	GeneOntology.obo	rRNA transcription	0.0236611	13	17	4627	0.0307884
1	GeneOntology.obo	morphogenesis of embryonic epithelium	0.0236611	13	17	4627	0.0307884
1	GeneOntology.obo	stem cell division	0.0236611	13	17	4627	0.0307884
1	GeneOntology.obo	positive regulation of transforming growth factor beta receptor signaling pathway	0.0236611	13	17	4627	0.0307884
1	GeneOntology.obo	neuron projection membrane	0.0236611	13	17	4627	0.0307884
1	GeneOntology.obo	DNA geometric change	0.0236611	13	17	4627	0.0307884
1	GeneOntology.obo	DNA duplex unwinding	0.0236611	13	17	4627	0.0307884
1	GeneOntology.obo	methylated histone residue binding	0.0236611	13	17	4627	0.0307884
1	GeneOntology.obo	regulation of T-helper cell differentiation	0.0236611	13	17	4627	0.0307884
1	GeneOntology.obo	response to corticosterone stimulus	0.0236611	13	17	4627	0.0307884
1	GeneOntology.obo	positive regulation of calcium-mediated signaling	0.0236611	13	17	4627	0.0307884
1	GeneOntology.obo	histone methylation	0.0238118	22	32	4627	0.0309473
1	KEGG_PATHWAY.hsa	Arrhythmogenic right ventricular cardiomyopathy	0.0239341	40	63	2027	0.0310404
1	GeneOntology.obo	enzyme activator activity	0.0244459	161	289	4627	0.0314248
1	GeneOntology.obo	nucleotidyltransferase activity	0.0245759	48	78	4627	0.0315145
1	GeneOntology.obo	negative regulation of cell motility	0.0246101	43	69	4627	0.0315497
1	GeneOntology.obo	negative regulation of cell migration	0.0246101	43	69	4627	0.0315497
1	GeneOntology.obo	negative regulation of Wnt receptor signaling pathway	0.0246101	43	69	4627	0.0315497
1	GeneOntology.obo	epithelial cell differentiation	0.0246459	59	98	4627	0.0315767
1	GeneOntology.obo	cyclic-nucleotide-mediated signaling	0.0248727	78	133	4627	0.0318019
1	GeneOntology.obo	negative regulation of ion transport	0.0249551	19	27	4627	0.0318338
1	GeneOntology.obo	positive regulation of developmental growth	0.0249551	19	27	4627	0.0318338
1	GeneOntology.obo	regulation of glial cell differentiation	0.0249551	19	27	4627	0.0318338
1	GeneOntology.obo	regulation of nitric-oxide synthase activity	0.0249551	19	27	4627	0.0318338
1	GeneOntology.obo	regulation of cartilage development	0.0249551	19	27	4627	0.0318338
1	GeneOntology.obo	protein phosphatase binding	0.0249728	34	53	4627	0.0318344
1	GeneOntology.obo	regulation of cell division	0.0249728	34	53	4627	0.0318344
1	GeneOntology.obo	negative regulation of protein complex assembly	0.0251675	26	39	4627	0.0320239
1	GeneOntology.obo	ATP-dependent chromatin remodeling	0.0251978	16	22	4627	0.0320499
1	GeneOntology.obo	alpha-beta T cell activation	0.0251978	16	22	4627	0.0320499
1	GeneOntology.obo	neuron differentiation	0.0257232	66	111	4627	0.0325146
1	GeneOntology.obo	cAMP-mediated signaling	0.0257701	60	100	4627	0.0325604
1	GeneOntology.obo	regulation of cellular response to stress	0.0261532	94	163	4627	0.032845
1	GeneOntology.obo	DNA catabolic process	0.0271247	35	55	4627	0.0337047
1	GeneOntology.obo	positive regulation of neuron projection development	0.0277574	11	14	4627	0.0342656
1	GeneOntology.obo	negative regulation of lipid storage	0.0277574	11	14	4627	0.0342656
1	GeneOntology.obo	organ formation	0.0277574	11	14	4627	0.0342656
1	GeneOntology.obo	regulation of B cell differentiation	0.0277574	11	14	4627	0.0342656
1	GeneOntology.obo	lipid phosphorylation	0.0277574	11	14	4627	0.0342656
1	GeneOntology.obo	negative regulation of JNK cascade	0.0277574	11	14	4627	0.0342656
1	GeneOntology.obo	mammary gland alveolus development	0.0277574	11	14	4627	0.0342656
1	GeneOntology.obo	response to glucose stimulus	0.027833	40	64	4627	0.0342736
1	GeneOntology.obo	morphogenesis of a branching epithelium	0.0279749	56	93	4627	0.0344323
1	GeneOntology.obo	growth factor activity	0.0281402	75	128	4627	0.0345821
1	GeneOntology.obo	positive regulation of T cell differentiation	0.028149	27	41	4627	0.0345886
1	GeneOntology.obo	positive regulation of cell division	0.028149	27	41	4627	0.0345886
1	GeneOntology.obo	ubiquitin protein ligase binding	0.0288764	51	84	4627	0.0351466
1	GeneOntology.obo	tube development	0.0292972	36	57	4627	0.0355032
1	GeneOntology.obo	negative regulation of neuron apoptosis	0.0292972	36	57	4627	0.0355032
1	GeneOntology.obo	positive regulation of leukocyte activation	0.0294662	107	188	4627	0.0356529
1	GeneOntology.obo	positive regulation of cell adhesion	0.029505	46	75	4627	0.0356704
1	GeneOntology.obo	ovulation cycle process	0.029716	41	66	4627	0.0358811
1	GeneOntology.obo	response to hydrogen peroxide	0.029716	41	66	4627	0.0358811
1	GeneOntology.obo	DNA synthesis involved in DNA repair	0.030602	7	8	4627	0.0364481
1	GeneOntology.obo	RNA polymerase II regulatory region DNA binding	0.030602	7	8	4627	0.0364481
1	GeneOntology.obo	RNA polymerase II regulatory region sequence-specific DNA binding	0.030602	7	8	4627	0.0364481
1	GeneOntology.obo	cellular response to fatty acid	0.030602	7	8	4627	0.0364481
1	GeneOntology.obo	inositol-polyphosphate 5-phosphatase activity	0.030602	7	8	4627	0.0364481
1	GeneOntology.obo	non-membrane spanning protein tyrosine phosphatase activity	0.030602	7	8	4627	0.0364481
1	GeneOntology.obo	profilin binding	0.030602	7	8	4627	0.0364481
1	GeneOntology.obo	DNA topological change	0.030602	7	8	4627	0.0364481
1	GeneOntology.obo	UV protection	0.030602	7	8	4627	0.0364481
1	GeneOntology.obo	regulation of hydrogen peroxide metabolic process	0.030602	7	8	4627	0.0364481
1	GeneOntology.obo	glutamate binding	0.030602	7	8	4627	0.0364481
1	GeneOntology.obo	positive regulation of kidney development	0.030602	7	8	4627	0.0364481
1	GeneOntology.obo	ciliary rootlet	0.030602	7	8	4627	0.0364481
1	GeneOntology.obo	regulation of keratinocyte differentiation	0.030602	7	8	4627	0.0364481
1	GeneOntology.obo	inositol trisphosphate phosphatase activity	0.030602	7	8	4627	0.0364481
1	GeneOntology.obo	positive regulation of fatty acid oxidation	0.030602	7	8	4627	0.0364481
1	GeneOntology.obo	negative regulation of JAK-STAT cascade	0.030602	7	8	4627	0.0364481
1	GeneOntology.obo	serotonin binding	0.030602	7	8	4627	0.0364481
1	GeneOntology.obo	regulation of cardioblast differentiation	0.030602	7	8	4627	0.0364481
1	GeneOntology.obo	leukocyte tethering or rolling	0.030602	7	8	4627	0.0364481
1	GeneOntology.obo	response to isoquinoline alkaloid	0.0306606	14	19	4627	0.0364481
1	GeneOntology.obo	regulation of neural precursor cell proliferation	0.0306606	14	19	4627	0.0364481
1	GeneOntology.obo	response to morphine	0.0306606	14	19	4627	0.0364481
1	GeneOntology.obo	regulation of synaptic transmission, glutamatergic	0.0306606	14	19	4627	0.0364481
1	GeneOntology.obo	positive regulation of protein tyrosine kinase activity	0.0306606	14	19	4627	0.0364481
1	GeneOntology.obo	regulation of sodium ion transport	0.030674	17	24	4627	0.0364481
1	GeneOntology.obo	regulation of calcium-mediated signaling	0.030674	17	24	4627	0.0364481
1	GeneOntology.obo	DNA recombinase assembly	0.030715	5	5	4627	0.0364481
1	GeneOntology.obo	cellular response to gamma radiation	0.030715	5	5	4627	0.0364481
1	GeneOntology.obo	nucleotide receptor activity, G-protein coupled	0.030715	5	5	4627	0.0364481
1	GeneOntology.obo	natural killer cell differentiation	0.030715	5	5	4627	0.0364481
1	GeneOntology.obo	regulation of nephron tubule epithelial cell differentiation	0.030715	5	5	4627	0.0364481
1	GeneOntology.obo	response to indole-3-methanol	0.030715	5	5	4627	0.0364481
1	GeneOntology.obo	cellular response to indole-3-methanol	0.030715	5	5	4627	0.0364481
1	GeneOntology.obo	negative regulation of systemic arterial blood pressure	0.030715	5	5	4627	0.0364481
1	GeneOntology.obo	double-stranded telomeric DNA binding	0.030715	5	5	4627	0.0364481
1	GeneOntology.obo	DNA clamp loader activity	0.030715	5	5	4627	0.0364481
1	GeneOntology.obo	muscarinic acetylcholine receptor activity	0.030715	5	5	4627	0.0364481
1	GeneOntology.obo	fibroblast growth factor receptor activity	0.030715	5	5	4627	0.0364481
1	GeneOntology.obo	transmembrane-ephrin receptor activity	0.030715	5	5	4627	0.0364481
1	GeneOntology.obo	somatostatin receptor activity	0.030715	5	5	4627	0.0364481
1	GeneOntology.obo	MAP-kinase scaffold activity	0.030715	5	5	4627	0.0364481
1	GeneOntology.obo	gap junction channel activity	0.030715	5	5	4627	0.0364481
1	GeneOntology.obo	growth hormone receptor binding	0.030715	5	5	4627	0.0364481
1	GeneOntology.obo	mitochondrial outer membrane translocase complex	0.030715	5	5	4627	0.0364481
1	GeneOntology.obo	alpha DNA polymerase:primase complex	0.030715	5	5	4627	0.0364481
1	GeneOntology.obo	chromatin assembly complex	0.030715	5	5	4627	0.0364481
1	GeneOntology.obo	transcription factor TFIIA complex	0.030715	5	5	4627	0.0364481
1	GeneOntology.obo	eukaryotic translation elongation factor 1 complex	0.030715	5	5	4627	0.0364481
1	GeneOntology.obo	mitotic cell cycle G2/M transition DNA damage checkpoint	0.030715	5	5	4627	0.0364481
1	GeneOntology.obo	DNA damage induced protein phosphorylation	0.030715	5	5	4627	0.0364481
1	GeneOntology.obo	chemosensory behavior	0.030715	5	5	4627	0.0364481
1	GeneOntology.obo	activation of JNKK activity	0.030715	5	5	4627	0.0364481
1	GeneOntology.obo	serotonin receptor signaling pathway	0.030715	5	5	4627	0.0364481
1	GeneOntology.obo	DNA-methyltransferase activity	0.030715	5	5	4627	0.0364481
1	GeneOntology.obo	protein tyrosine/threonine phosphatase activity	0.030715	5	5	4627	0.0364481
1	GeneOntology.obo	thyroid hormone receptor activator activity	0.030715	5	5	4627	0.0364481
1	GeneOntology.obo	positive regulation of cell fate commitment	0.030715	5	5	4627	0.0364481
1	GeneOntology.obo	chromocenter	0.030715	5	5	4627	0.0364481
1	GeneOntology.obo	negative regulation of norepinephrine secretion	0.030715	5	5	4627	0.0364481
1	GeneOntology.obo	regulation of epinephrine secretion	0.030715	5	5	4627	0.0364481
1	GeneOntology.obo	gap junction assembly	0.030715	5	5	4627	0.0364481
1	GeneOntology.obo	nucleosome positioning	0.030715	5	5	4627	0.0364481
1	GeneOntology.obo	flotillin complex	0.030715	5	5	4627	0.0364481
1	GeneOntology.obo	G-protein coupled acetylcholine receptor activity	0.030715	5	5	4627	0.0364481
1	GeneOntology.obo	IgE binding	0.030715	5	5	4627	0.0364481
1	GeneOntology.obo	forebrain neuron differentiation	0.030715	5	5	4627	0.0364481
1	GeneOntology.obo	regulation of epithelial cell differentiation involved in kidney development	0.030715	5	5	4627	0.0364481
1	GeneOntology.obo	membrane to membrane docking	0.030715	5	5	4627	0.0364481
1	GeneOntology.obo	nitric-oxide synthase regulator activity	0.030715	5	5	4627	0.0364481
1	GeneOntology.obo	alpha-amino-3-hydroxy-5-methyl-4-isoxazolepropionic acid selective glutamate receptor complex	0.030715	5	5	4627	0.0364481
1	GeneOntology.obo	MutLalpha complex binding	0.030715	5	5	4627	0.0364481
1	GeneOntology.obo	negative regulation of translation in response to stress	0.030715	5	5	4627	0.0364481
1	GeneOntology.obo	induction of programmed cell death in response to chemical stimulus	0.030715	5	5	4627	0.0364481
1	GeneOntology.obo	mitotic cell cycle G1/S transition DNA damage checkpoint	0.030715	5	5	4627	0.0364481
1	GeneOntology.obo	nucleosome binding	0.030715	5	5	4627	0.0364481
1	GeneOntology.obo	alpha-2A adrenergic receptor binding	0.030715	5	5	4627	0.0364481
1	GeneOntology.obo	ubiquitin conjugating enzyme binding	0.030715	5	5	4627	0.0364481
1	GeneOntology.obo	primary microRNA processing	0.030715	5	5	4627	0.0364481
1	GeneOntology.obo	Mre11 complex	0.030715	5	5	4627	0.0364481
1	GeneOntology.obo	positive regulation of granulocyte differentiation	0.030715	5	5	4627	0.0364481
1	GeneOntology.obo	positive regulation of estrogen receptor signaling pathway	0.030715	5	5	4627	0.0364481
1	GeneOntology.obo	protein-DNA loading ATPase activity	0.030715	5	5	4627	0.0364481
1	GeneOntology.obo	positive regulation of protein import into nucleus, translocation	0.030715	5	5	4627	0.0364481
1	GeneOntology.obo	response to vitamin E	0.030715	5	5	4627	0.0364481
1	GeneOntology.obo	I-kappaB/NF-kappaB complex	0.030715	5	5	4627	0.0364481
1	GeneOntology.obo	negative regulation of epinephrine secretion	0.030715	5	5	4627	0.0364481
1	GeneOntology.obo	positive regulation of natural killer cell differentiation	0.030715	5	5	4627	0.0364481
1	GeneOntology.obo	regulation of natural killer cell differentiation	0.030715	5	5	4627	0.0364481
1	GeneOntology.obo	embryonic cleavage	0.030715	5	5	4627	0.0364481
1	GeneOntology.obo	ErbB-3 class receptor binding	0.030715	5	5	4627	0.0364481
1	GeneOntology.obo	purinergic nucleotide receptor activity, G-protein coupled	0.030715	5	5	4627	0.0364481
1	GeneOntology.obo	ion channel binding	0.030715	5	5	4627	0.0364481
1	GeneOntology.obo	pH reduction	0.030715	5	5	4627	0.0364481
1	GeneOntology.obo	regulation of follicle-stimulating hormone secretion	0.030715	5	5	4627	0.0364481
1	GeneOntology.obo	phosphatidylinositol-4,5-bisphosphate 3-kinase activity	0.030715	5	5	4627	0.0364481
1	GeneOntology.obo	positive regulation of histone H3-K4 methylation	0.030715	5	5	4627	0.0364481
1	GeneOntology.obo	regulation of histone H3-K9 methylation	0.030715	5	5	4627	0.0364481
1	GeneOntology.obo	protein heterotetramerization	0.030715	5	5	4627	0.0364481
1	GeneOntology.obo	RS domain binding	0.030715	5	5	4627	0.0364481
1	GeneOntology.obo	regulation of gene silencing	0.030715	5	5	4627	0.0364481
1	GeneOntology.obo	ventricular septum morphogenesis	0.030715	5	5	4627	0.0364481
1	GeneOntology.obo	pericardium development	0.030715	5	5	4627	0.0364481
1	GeneOntology.obo	positive regulation of cell activation	0.0307293	109	192	4627	0.0364607
1	GeneOntology.obo	regulation of monooxygenase activity	0.0309827	24	36	4627	0.0366604
1	GeneOntology.obo	inner ear morphogenesis	0.0309827	24	36	4627	0.0366604
1	GeneOntology.obo	positive regulation of catabolic process	0.0311558	47	77	4627	0.036794
1	GeneOntology.obo	positive regulation of neurogenesis	0.0311558	47	77	4627	0.036794
1	GeneOntology.obo	DNA conformation change	0.0311652	28	43	4627	0.0368037
1	GeneOntology.obo	npBAF complex	0.031396	9	11	4627	0.036966
1	GeneOntology.obo	T cell activation involved in immune response	0.031396	9	11	4627	0.036966
1	GeneOntology.obo	epithelial cell development	0.031396	9	11	4627	0.036966
1	GeneOntology.obo	phosphatidylinositol-3,4,5-trisphosphate binding	0.031396	9	11	4627	0.036966
1	GeneOntology.obo	LRR domain binding	0.031396	9	11	4627	0.036966
1	GeneOntology.obo	membrane protein intracellular domain proteolysis	0.031396	9	11	4627	0.036966
1	GeneOntology.obo	mitogen-activated protein kinase kinase kinase binding	0.031396	9	11	4627	0.036966
1	GeneOntology.obo	regulation of granulocyte differentiation	0.031396	9	11	4627	0.036966
1	GeneOntology.obo	synaptic transmission, glutamatergic	0.031396	9	11	4627	0.036966
1	GeneOntology.obo	V(D)J recombination	0.031396	9	11	4627	0.036966
1	GeneOntology.obo	response to gonadotropin stimulus	0.031396	9	11	4627	0.036966
1	GeneOntology.obo	insulin-like growth factor receptor signaling pathway	0.031396	9	11	4627	0.036966
1	GeneOntology.obo	stem cell differentiation	0.031396	9	11	4627	0.036966
1	GeneOntology.obo	cardiac muscle tissue development	0.031396	9	11	4627	0.036966
1	GeneOntology.obo	negative regulation of glial cell differentiation	0.031396	9	11	4627	0.036966
1	GeneOntology.obo	regulation of epidermal cell differentiation	0.031396	9	11	4627	0.036966
1	GeneOntology.obo	membrane hyperpolarization	0.031396	9	11	4627	0.036966
1	GeneOntology.obo	cell body	0.0315147	86	149	4627	0.0370478
1	KEGG_PATHWAY.hsa	Calcium signaling pathway	0.0315713	91	157	2027	0.0370638
1	GeneOntology.obo	response to hexose stimulus	0.0316093	42	68	4627	0.0370935
1	GeneOntology.obo	response to monosaccharide stimulus	0.0316093	42	68	4627	0.0370935
1	GeneOntology.obo	negative regulation of cellular component organization	0.032048	120	213	4627	0.0374123
1	KEGG_PATHWAY.hsa	Pathogenic Escherichia coli infection	0.032709	31	48	2027	0.037951
1	GeneOntology.obo	blood vessel development	0.0330466	33	52	4627	0.0382009
1	GeneOntology.obo	sensory organ development	0.0330466	33	52	4627	0.0382009
1	GeneOntology.obo	regulation of cAMP biosynthetic process	0.0331182	60	101	4627	0.038249
1	GeneOntology.obo	regulation of intracellular protein transport	0.0331182	60	101	4627	0.038249
1	GeneOntology.obo	Wnt receptor signaling pathway	0.0337684	67	114	4627	0.0388165
1	GeneOntology.obo	negative regulation of myeloid cell differentiation	0.0337705	21	31	4627	0.0388174
1	GeneOntology.obo	positive regulation of immune system process	0.0347886	215	395	4627	0.039647
1	GeneOntology.obo	positive regulation of lymphocyte activation	0.0355423	99	174	4627	0.0402125
1	GeneOntology.obo	protein C-terminus binding	0.0355445	83	144	4627	0.0402125
1	GeneOntology.obo	reproductive structure development	0.0361359	50	83	4627	0.0406691
1	GeneOntology.obo	positive regulation of cellular carbohydrate metabolic process	0.0362258	18	26	4627	0.0407215
1	GeneOntology.obo	DNA polymerase activity	0.0362258	18	26	4627	0.0407215
1	GeneOntology.obo	positive regulation of carbohydrate metabolic process	0.0362258	18	26	4627	0.0407215
1	GeneOntology.obo	epithelium development	0.0362258	18	26	4627	0.0407215
1	GeneOntology.obo	cell motility	0.0367142	195	357	4627	0.0410757
1	GeneOntology.obo	cell projection organization	0.0369467	149	269	4627	0.0412712
1	GeneOntology.obo	regulation of S phase of mitotic cell cycle	0.0372037	12	16	4627	0.0414352
1	GeneOntology.obo	regulation of cell size	0.0372037	12	16	4627	0.0414352
1	GeneOntology.obo	regulation of phosphatase activity	0.0372037	12	16	4627	0.0414352
1	GeneOntology.obo	negative regulation of gliogenesis	0.0372037	12	16	4627	0.0414352
1	GeneOntology.obo	regulation of catenin import into nucleus	0.0372037	12	16	4627	0.0414352
1	GeneOntology.obo	positive regulation of tyrosine phosphorylation of Stat3 protein	0.0372037	12	16	4627	0.0414352
1	GeneOntology.obo	negative regulation of cyclin-dependent protein kinase activity	0.0372037	12	16	4627	0.0414352
1	GeneOntology.obo	positive regulation of Ras protein signal transduction	0.0372037	12	16	4627	0.0414352
1	GeneOntology.obo	regulation of antigen receptor-mediated signaling pathway	0.0372037	12	16	4627	0.0414352
1	GeneOntology.obo	regulation of organ formation	0.0377742	15	21	4627	0.0419083
1	GeneOntology.obo	positive regulation of glucose metabolic process	0.0377742	15	21	4627	0.0419083
1	GeneOntology.obo	regulation of CD4-positive, alpha-beta T cell activation	0.0377742	15	21	4627	0.0419083
1	GeneOntology.obo	positive regulation of bone mineralization	0.0377742	15	21	4627	0.0419083
1	GeneOntology.obo	negative regulation of protein binding	0.0377742	15	21	4627	0.0419083
1	GeneOntology.obo	cellular response to metal ion	0.0382346	22	33	4627	0.0421976
1	GeneOntology.obo	hydrolase activity, acting on carbon-nitrogen (but not peptide) bonds, in linear amides	0.0382346	22	33	4627	0.0421976
1	GeneOntology.obo	regulation of bone mineralization	0.0382346	22	33	4627	0.0421976
1	GeneOntology.obo	regulation of alpha-beta T cell differentiation	0.0382346	22	33	4627	0.0421976
1	KEGG_PATHWAY.hsa	Carbohydrate digestion and absorption	0.0382828	21	31	2027	0.0422405
1	GeneOntology.obo	regulation of protein stability	0.0402968	41	67	4627	0.0434415
1	GeneOntology.obo	cellular component morphogenesis	0.04066	115	205	4627	0.0437478
1	GeneOntology.obo	induction of apoptosis by extracellular signals	0.0408765	66	113	4627	0.0439083
1	GeneOntology.obo	response to carbohydrate stimulus	0.0411319	47	78	4627	0.0441035
1	GeneOntology.obo	regulation of response to stress	0.0415947	252	468	4627	0.0444178
1	GeneOntology.obo	regulation of DNA recombination	0.04179	19	28	4627	0.0445291
1	GeneOntology.obo	hormone-mediated signaling pathway	0.04179	19	28	4627	0.0445291
1	GeneOntology.obo	presynaptic membrane	0.04179	19	28	4627	0.0445291
1	KEGG_PATHWAY.hsa	RIG-I-like receptor signaling pathway	0.0418182	34	54	2027	0.044556
1	GeneOntology.obo	regulation of proteasomal protein catabolic process	0.0419414	27	42	4627	0.0446321
1	GeneOntology.obo	negative regulation of molecular function	0.0421639	254	472	4627	0.0447451
1	GeneOntology.obo	regulation of protein complex assembly	0.0421651	67	115	4627	0.0447451
1	GeneOntology.obo	regulation of proteasomal ubiquitin-dependent protein catabolic process	0.0426951	23	35	4627	0.0451442
1	GeneOntology.obo	negative regulation of binding	0.0426951	23	35	4627	0.0451442
1	GeneOntology.obo	locomotion	0.042809	362	682	4627	0.0452182
1	GeneOntology.obo	membrane protein ectodomain proteolysis	0.0447979	10	13	4627	0.0463958
1	GeneOntology.obo	dystrophin-associated glycoprotein complex	0.0447979	10	13	4627	0.0463958
1	GeneOntology.obo	regulation of activin receptor signaling pathway	0.0447979	10	13	4627	0.0463958
1	GeneOntology.obo	cellular response to UV	0.0447979	10	13	4627	0.0463958
1	GeneOntology.obo	middle ear morphogenesis	0.0447979	10	13	4627	0.0463958
1	GeneOntology.obo	positive regulation of interleukin-2 biosynthetic process	0.0447979	10	13	4627	0.0463958
1	GeneOntology.obo	phosphatidylinositol phosphorylation	0.0447979	10	13	4627	0.0463958
1	GeneOntology.obo	regulation of androgen receptor signaling pathway	0.0447979	10	13	4627	0.0463958
1	GeneOntology.obo	condensed nuclear chromosome	0.0448801	16	23	4627	0.0464399
1	GeneOntology.obo	somitogenesis	0.0448801	16	23	4627	0.0464399
1	GeneOntology.obo	heart looping	0.0448801	16	23	4627	0.0464399
1	GeneOntology.obo	phosphatidylinositol phospholipase C activity	0.0448801	16	23	4627	0.0464399
1	GeneOntology.obo	response to tropane	0.0448801	16	23	4627	0.0464399
1	GeneOntology.obo	regulation of S phase	0.0448801	16	23	4627	0.0464399
1	GeneOntology.obo	response to cocaine	0.0448801	16	23	4627	0.0464399
1	GeneOntology.obo	regulation of survival gene product expression	0.0448801	16	23	4627	0.0464399
1	GeneOntology.obo	induction of apoptosis	0.0461486	168	307	4627	0.047319
1	GeneOntology.obo	regulation of transforming growth factor beta receptor signaling pathway	0.0463684	33	53	4627	0.0475171
1	GeneOntology.obo	positive regulation of T cell proliferation	0.0463684	33	53	4627	0.0475171
1	GeneOntology.obo	negative regulation of stress-activated protein kinase signaling cascade	0.0466073	13	18	4627	0.0476488
1	GeneOntology.obo	epithelial cell morphogenesis	0.0466073	13	18	4627	0.0476488
1	GeneOntology.obo	response to electrical stimulus	0.0466073	13	18	4627	0.0476488
1	GeneOntology.obo	positive regulation of small GTPase mediated signal transduction	0.0466073	13	18	4627	0.0476488
1	GeneOntology.obo	NF-kappaB binding	0.0466073	13	18	4627	0.0476488
1	GeneOntology.obo	detection of stimulus involved in sensory perception	0.0466073	13	18	4627	0.0476488
1	GeneOntology.obo	induction of programmed cell death	0.0466252	169	309	4627	0.0476654
1	GeneOntology.obo	regulation of lipid metabolic process	0.0472863	71	123	4627	0.0480848
1	GeneOntology.obo	response to protein stimulus	0.0472863	71	123	4627	0.0480848
1	GeneOntology.obo	negative regulation of leukocyte activation	0.04845	39	64	4627	0.0489103
1	GeneOntology.obo	response to amine stimulus	0.04845	39	64	4627	0.0489103
1	GeneOntology.obo	cellular response to nutrient levels	0.04845	39	64	4627	0.0489103
1	GeneOntology.obo	lymphocyte costimulation	0.04845	39	64	4627	0.0489103
1	GeneOntology.obo	T cell costimulation	0.04845	39	64	4627	0.0489103
1	KEGG_PATHWAY.hsa	Primary immunodeficiency	0.0485085	23	35	2027	0.048934
1	GeneOntology.obo	regulation of cellular component biogenesis	0.0489927	107	191	4627	0.0492783
1	GeneOntology.obo	cellular response to protein stimulus	0.049196	29	46	4627	0.0494438
1	GeneOntology.obo	positive regulation of cellular catabolic process	0.0493763	34	55	4627	0.0495638
1	GeneOntology.obo	cellular response to oxidative stress	0.0493763	34	55	4627	0.0495638
1	KEGG_PATHWAY.hsa	Mismatch repair	0.0498015	16	23	2027	0.0498917
1	GeneOntology.obo	regulation of cell growth	0.0498071	108	193	4627	0.0498955
2	KEGG_PATHWAY.hsa	Proteasome	5.65212e-19	24	40	269	4.579e-17
2	GeneOntology.obo	regulation of cellular amino acid metabolic process	1.51243e-12	26	49	1078	5.1938e-11
2	GeneOntology.obo	proteasome complex	1.58903e-11	26	53	1078	4.6648e-10
2	GeneOntology.obo	regulation of cellular amine metabolic process	2.00707e-11	28	61	1078	5.77639e-10
2	GeneOntology.obo	threonine-type peptidase activity	1.46161e-10	14	18	1078	3.67307e-09
2	GeneOntology.obo	threonine-type endopeptidase activity	1.46161e-10	14	18	1078	3.67307e-09
2	GeneOntology.obo	signal transduction involved in mitotic cell cycle G1/S checkpoint	1.92302e-10	25	54	1078	4.71748e-09
2	GeneOntology.obo	signal transduction involved in cell cycle checkpoint	1.92302e-10	25	54	1078	4.71748e-09
2	GeneOntology.obo	signal transduction involved in mitotic cell cycle checkpoint	1.92302e-10	25	54	1078	4.71748e-09
2	GeneOntology.obo	signal transduction involved in DNA integrity checkpoint	1.92302e-10	25	54	1078	4.71748e-09
2	GeneOntology.obo	signal transduction involved in G1/S transition checkpoint	1.92302e-10	25	54	1078	4.71748e-09
2	GeneOntology.obo	signal transduction involved in mitotic cell cycle G1/S transition DNA damage checkpoint	1.92302e-10	25	54	1078	4.71748e-09
2	GeneOntology.obo	signal transduction involved in DNA damage checkpoint	1.92302e-10	25	54	1078	4.71748e-09
2	GeneOntology.obo	DNA damage response, signal transduction by p53 class mediator resulting in cell cycle arrest	1.92302e-10	25	54	1078	4.71748e-09
2	GeneOntology.obo	positive regulation of ligase activity	1.93225e-09	29	76	1078	4.03038e-08
2	GeneOntology.obo	positive regulation of cell cycle arrest	1.94297e-09	25	59	1078	4.04699e-08
2	GeneOntology.obo	positive regulation of ubiquitin-protein ligase activity involved in mitotic cell cycle	8.75844e-09	26	67	1078	1.60368e-07
2	GeneOntology.obo	negative regulation of ubiquitin-protein ligase activity involved in mitotic cell cycle	1.44555e-08	25	64	1078	2.53703e-07
2	GeneOntology.obo	regulation of ubiquitin-protein ligase activity involved in mitotic cell cycle	5.02174e-08	26	72	1078	7.77164e-07
2	GeneOntology.obo	negative regulation of ligase activity	6.01643e-08	25	68	1078	9.10443e-07
2	GeneOntology.obo	negative regulation of ubiquitin-protein ligase activity	6.01643e-08	25	68	1078	9.10443e-07
2	GeneOntology.obo	positive regulation of ubiquitin-protein ligase activity	6.95035e-08	26	73	1078	1.03273e-06
2	GeneOntology.obo	proteasome core complex	8.81403e-08	10	13	1078	1.28092e-06
2	GeneOntology.obo	regulation of ligase activity	8.8523e-08	29	88	1078	1.2852e-06
2	GeneOntology.obo	anaphase-promoting complex-dependent proteasomal ubiquitin-dependent protein catabolic process	9.54847e-08	26	74	1078	1.37538e-06
2	GeneOntology.obo	negative regulation of protein ubiquitination	2.50512e-07	27	82	1078	3.26232e-06
2	GeneOntology.obo	proteasome core complex, alpha-subunit complex	2.79699e-07	7	7	1078	3.61036e-06
2	GeneOntology.obo	BLOC-1 complex	2.79699e-07	7	7	1078	3.61036e-06
2	GeneOntology.obo	BLOC complex	2.79699e-07	7	7	1078	3.61036e-06
2	GeneOntology.obo	microtubule organizing center part	3.74856e-07	20	51	1078	4.68534e-06
2	GeneOntology.obo	M/G1 transition of mitotic cell cycle	3.99467e-07	25	74	1078	4.94311e-06
2	GeneOntology.obo	DNA damage response, signal transduction by p53 class mediator	5.34081e-07	25	75	1078	6.38004e-06
2	GeneOntology.obo	signal transduction by p53 class mediator	9.36348e-07	25	77	1078	1.05535e-05
2	GeneOntology.obo	zinc ion binding	1.65977e-06	161	985	1078	1.75599e-05
2	GeneOntology.obo	regulation of ubiquitin-protein ligase activity	2.05093e-06	26	85	1078	2.11862e-05
2	GeneOntology.obo	transition metal ion binding	2.38833e-06	179	1125	1078	2.43541e-05
2	GeneOntology.obo	mitotic cell cycle	3.9639e-06	58	276	1078	3.76627e-05
2	KEGG_PATHWAY.hsa	Regulation of autophagy	5.37609e-06	9	22	269	4.9132e-05
2	GeneOntology.obo	intracellular	6.55602e-06	160	1000	1078	5.83693e-05
2	GeneOntology.obo	signal transduction in response to DNA damage	9.55177e-06	27	97	1078	8.0334e-05
2	GeneOntology.obo	centriole	1.16159e-05	13	30	1078	9.46804e-05
2	GeneOntology.obo	FHF complex	2.0934e-05	5	5	1078	0.000158835
2	GeneOntology.obo	positive regulation of protein ubiquitination	3.13509e-05	27	103	1078	0.000223542
2	GeneOntology.obo	microtubule organizing center	4.86811e-05	49	240	1078	0.000323328
2	GeneOntology.obo	regulation of cellular ketone metabolic process	5.00493e-05	29	117	1078	0.000331331
2	KEGG_PATHWAY.hsa	Circadian rhythm - mammal	5.05081e-05	8	22	269	0.00033369
2	GeneOntology.obo	intermediate filament	6.10347e-05	18	58	1078	0.000388195
2	GeneOntology.obo	positive regulation of cell cycle process	6.10845e-05	26	101	1078	0.000388343
2	GeneOntology.obo	endosome transport	6.32158e-05	24	90	1078	0.000400071
2	GeneOntology.obo	metal ion binding	8.34663e-05	286	2037	1078	0.000505643
2	GeneOntology.obo	autophagy	9.65536e-05	12	31	1078	0.00056963
2	GeneOntology.obo	centrosome	0.000164637	34	155	1078	0.000873744
2	GeneOntology.obo	G2/M transition of mitotic cell cycle	0.000165912	25	101	1078	0.000880191
2	GeneOntology.obo	keratin filament	0.000175678	8	16	1078	0.000924146
2	GeneOntology.obo	mRNA metabolic process	0.00017984	69	389	1078	0.000941695
2	GeneOntology.obo	cation binding	0.000214334	286	2063	1078	0.00106557
2	GeneOntology.obo	S phase of mitotic cell cycle	0.000230929	25	103	1078	0.00112953
2	GeneOntology.obo	regulation of protein ubiquitination	0.000234308	30	133	1078	0.00114183
2	GeneOntology.obo	S phase	0.000271195	25	104	1078	0.00129389
2	GeneOntology.obo	ion binding	0.000292839	286	2072	1078	0.00137983
2	GeneOntology.obo	secretory granule organization	0.000335457	6	10	1078	0.00152337
2	GeneOntology.obo	early endosome to late endosome transport	0.000335457	6	10	1078	0.00152337
2	GeneOntology.obo	viral reproduction	0.000348297	50	266	1078	0.00157388
2	GeneOntology.obo	photoreceptor activity	0.000865799	5	8	1078	0.0031593
2	KEGG_PATHWAY.hsa	Metabolic pathways	0.00105505	60	616	269	0.0036813
2	GeneOntology.obo	melanosome organization	0.00120084	6	12	1078	0.0040271
2	GeneOntology.obo	HOPS complex	0.00120084	6	12	1078	0.0040271
2	GeneOntology.obo	cell cycle	0.0014404	90	573	1078	0.00459359
2	GeneOntology.obo	vacuole organization	0.00144361	10	30	1078	0.00460283
2	KEGG_PATHWAY.hsa	Pentose phosphate pathway	0.00147307	6	20	269	0.00468555
2	GeneOntology.obo	positive regulation of endopeptidase activity	0.00156164	3	3	1078	0.00486027
2	GeneOntology.obo	carbon-nitrogen lyase activity	0.00156164	3	3	1078	0.00486027
2	GeneOntology.obo	phospholipid scramblase activity	0.00156164	3	3	1078	0.00486027
2	GeneOntology.obo	phospholipid scrambling	0.00156164	3	3	1078	0.00486027
2	GeneOntology.obo	RNA binding	0.00159082	86	545	1078	0.00493224
2	GeneOntology.obo	proteasomal ubiquitin-dependent protein catabolic process	0.00169126	28	136	1078	0.00515696
2	GeneOntology.obo	proteasomal protein catabolic process	0.0018965	28	137	1078	0.00553811
2	GeneOntology.obo	pigment granule organization	0.00201234	6	13	1078	0.00571913
2	GeneOntology.obo	proteasome assembly	0.0022326	4	6	1078	0.00617693
2	GeneOntology.obo	cell cycle process	0.0030343	93	610	1078	0.00766733
2	KEGG_PATHWAY.hsa	Spliceosome	0.00312785	15	103	269	0.00785901
2	GeneOntology.obo	microtubule	0.00338922	37	203	1078	0.00833776
2	GeneOntology.obo	G1/S transition of mitotic cell cycle	0.00410766	26	131	1078	0.00946832
2	GeneOntology.obo	negative regulation of protein modification process	0.00459291	29	152	1078	0.0102516
2	GeneOntology.obo	centriolar satellite	0.004736	4	7	1078	0.0104748
2	GeneOntology.obo	platelet dense granule organization	0.004736	4	7	1078	0.0104748
2	GeneOntology.obo	autophagic vacuole assembly	0.00529135	5	11	1078	0.0112808
2	GeneOntology.obo	protein-chromophore linkage	0.00529135	5	11	1078	0.0112808
2	GeneOntology.obo	cell cycle checkpoint	0.0054352	33	181	1078	0.0114867
2	GeneOntology.obo	ribose phosphate diphosphokinase activity	0.00552304	3	4	1078	0.0116144
2	GeneOntology.obo	diphosphotransferase activity	0.00552304	3	4	1078	0.0116144
2	GeneOntology.obo	cell migration in hindbrain	0.00552304	3	4	1078	0.0116144
2	GeneOntology.obo	stress granule assembly	0.00552304	3	4	1078	0.0116144
2	GeneOntology.obo	BBSome	0.00552304	3	4	1078	0.0116144
2	GeneOntology.obo	histone methyltransferase activity	0.00552304	3	4	1078	0.0116144
2	GeneOntology.obo	hypoxanthine metabolic process	0.00552304	3	4	1078	0.0116144
2	GeneOntology.obo	endopeptidase activator activity	0.00552304	3	4	1078	0.0116144
2	GeneOntology.obo	cytoskeletal part	0.00563893	107	731	1078	0.0117477
2	GeneOntology.obo	spermatid development	0.00568018	8	25	1078	0.0118244
2	GeneOntology.obo	nucleic acid binding	0.00576386	246	1843	1078	0.0119704
2	GeneOntology.obo	single-stranded RNA binding	0.00738581	8	26	1078	0.0140497
2	GeneOntology.obo	microtubule basal body	0.00738581	8	26	1078	0.0140497
2	GeneOntology.obo	regulation of cell cycle arrest	0.00762827	34	192	1078	0.0143517
2	GeneOntology.obo	GABA-A receptor activity	0.00821314	5	12	1078	0.0150514
2	GeneOntology.obo	mRNA splice site selection	0.00821314	5	12	1078	0.0150514
2	GeneOntology.obo	proteasome regulatory particle	0.00860669	4	8	1078	0.0155635
2	GeneOntology.obo	microtubule nucleation	0.00860669	4	8	1078	0.0155635
2	KEGG_PATHWAY.hsa	Non-homologous end-joining	0.00863217	4	13	269	0.0155884
2	KEGG_PATHWAY.hsa	Aminoacyl-tRNA biosynthesis	0.00868023	5	20	269	0.0156646
2	GeneOntology.obo	Golgi vesicle transport	0.0089312	22	112	1078	0.0159818
2	GeneOntology.obo	Ada2/Gcn5/Ada3 transcription activator complex	0.0120886	5	13	1078	0.0196564
2	GeneOntology.obo	single strand break repair	0.0130079	3	5	1078	0.0205473
2	GeneOntology.obo	IMP biosynthetic process	0.0130079	3	5	1078	0.0205473
2	GeneOntology.obo	centriole replication	0.0130079	3	5	1078	0.0205473
2	GeneOntology.obo	regulation of membrane lipid distribution	0.0130079	3	5	1078	0.0205473
2	GeneOntology.obo	pre-autophagosomal structure membrane	0.0130079	3	5	1078	0.0205473
2	GeneOntology.obo	IMP metabolic process	0.0130079	3	5	1078	0.0205473
2	GeneOntology.obo	histone H3-K9 methylation	0.0130079	3	5	1078	0.0205473
2	GeneOntology.obo	regulation of microtubule-based movement	0.0130079	3	5	1078	0.0205473
2	GeneOntology.obo	microtubule cytoskeleton organization	0.0133865	22	116	1078	0.0209894
2	GeneOntology.obo	protein localization to centrosome	0.0134713	2	2	1078	0.0210351
2	GeneOntology.obo	histone H3-K27 methylation	0.0134713	2	2	1078	0.0210351
2	GeneOntology.obo	endoplasmic reticulum tubular network organization	0.0134713	2	2	1078	0.0210351
2	GeneOntology.obo	DNA photolyase activity	0.0134713	2	2	1078	0.0210351
2	GeneOntology.obo	11-cis retinal binding	0.0134713	2	2	1078	0.0210351
2	GeneOntology.obo	G-protein coupled photoreceptor activity	0.0134713	2	2	1078	0.0210351
2	GeneOntology.obo	amidine-lyase activity	0.0134713	2	2	1078	0.0210351
2	GeneOntology.obo	aminoacyl-tRNA synthetase multienzyme complex	0.0134713	2	2	1078	0.0210351
2	GeneOntology.obo	Atg12 ligase activity	0.0134713	2	2	1078	0.0210351
2	GeneOntology.obo	release of virus from host	0.0134713	2	2	1078	0.0210351
2	GeneOntology.obo	convergent extension involved in neural plate elongation	0.0134713	2	2	1078	0.0210351
2	GeneOntology.obo	IMP salvage	0.0134713	2	2	1078	0.0210351
2	GeneOntology.obo	GMP salvage	0.0134713	2	2	1078	0.0210351
2	GeneOntology.obo	DNA ligase IV complex	0.0134713	2	2	1078	0.0210351
2	GeneOntology.obo	secretion of lysosomal enzymes	0.0134713	2	2	1078	0.0210351
2	GeneOntology.obo	mast cell secretory granule organization	0.0134713	2	2	1078	0.0210351
2	GeneOntology.obo	cuticle development	0.0134713	2	2	1078	0.0210351
2	GeneOntology.obo	non-lytic viral release	0.0134713	2	2	1078	0.0210351
2	GeneOntology.obo	non-lytic virus budding	0.0134713	2	2	1078	0.0210351
2	GeneOntology.obo	polynucleotide 3'-phosphatase activity	0.0134713	2	2	1078	0.0210351
2	GeneOntology.obo	sensory processing	0.0134713	2	2	1078	0.0210351
2	GeneOntology.obo	poly-purine tract binding	0.0140824	4	9	1078	0.0216429
2	GeneOntology.obo	purine base biosynthetic process	0.0140824	4	9	1078	0.0216429
2	GeneOntology.obo	striatum development	0.0140824	4	9	1078	0.0216429
2	GeneOntology.obo	microtubule-based process	0.0142338	32	186	1078	0.0217696
2	GeneOntology.obo	ER to Golgi vesicle-mediated transport	0.014821	8	29	1078	0.0223943
2	GeneOntology.obo	tubulin binding	0.0148656	19	97	1078	0.0224257
2	GeneOntology.obo	respiratory chain	0.016297	7	24	1078	0.0239217
2	GeneOntology.obo	late endosome membrane	0.0165365	10	41	1078	0.0241614
2	GeneOntology.obo	RNA splicing	0.0165522	37	224	1078	0.0241819
2	GeneOntology.obo	GABA receptor activity	0.0170387	5	14	1078	0.0247177
2	GeneOntology.obo	cell cycle phase	0.0176965	58	381	1078	0.0253176
2	KEGG_PATHWAY.hsa	N-Glycan biosynthesis	0.019115	5	24	269	0.0267314
2	KEGG_PATHWAY.hsa	Fructose and mannose metabolism	0.019115	5	24	269	0.0267314
2	GeneOntology.obo	structural constituent of cytoskeleton	0.0199802	14	67	1078	0.0274764
2	GeneOntology.obo	tRNA aminoacylation for protein translation	0.0204257	7	25	1078	0.0279213
2	GeneOntology.obo	tRNA aminoacylation	0.0204257	7	25	1078	0.0279213
2	GeneOntology.obo	amino acid activation	0.0204257	7	25	1078	0.0279213
2	GeneOntology.obo	autophagic vacuole	0.0213449	4	10	1078	0.0287803
2	GeneOntology.obo	glutamine family amino acid biosynthetic process	0.0213449	4	10	1078	0.0287803
2	GeneOntology.obo	beta-tubulin binding	0.0223164	6	20	1078	0.0296342
2	GeneOntology.obo	protein catabolic process	0.0228216	9	37	1078	0.0300777
2	GeneOntology.obo	ribonucleoside monophosphate biosynthetic process	0.0231666	5	15	1078	0.0303659
2	GeneOntology.obo	heterogeneous nuclear ribonucleoprotein complex	0.0231666	5	15	1078	0.0303659
2	GeneOntology.obo	autophagic vacuole membrane	0.0238202	3	6	1078	0.0309473
2	GeneOntology.obo	condensin complex	0.0238202	3	6	1078	0.0309473
2	GeneOntology.obo	poly-pyrimidine tract binding	0.0238202	3	6	1078	0.0309473
2	GeneOntology.obo	entrainment of circadian clock	0.0238202	3	6	1078	0.0309473
2	GeneOntology.obo	peptidyl-lysine methylation	0.0238202	3	6	1078	0.0309473
2	GeneOntology.obo	positive regulation of cellular amine metabolic process	0.0238202	3	6	1078	0.0309473
2	GeneOntology.obo	nucleotide phosphorylation	0.0238202	3	6	1078	0.0309473
2	GeneOntology.obo	cilium membrane	0.0238202	3	6	1078	0.0309473
2	GeneOntology.obo	chloride channel complex	0.0252299	7	26	1078	0.0320866
2	GeneOntology.obo	centrosome organization	0.0252299	7	26	1078	0.0320866
2	GeneOntology.obo	post-Golgi vesicle-mediated transport	0.0258929	11	50	1078	0.032641
2	GeneOntology.obo	protein ubiquitination involved in ubiquitin-dependent protein catabolic process	0.0269237	9	38	1078	0.0335168
2	GeneOntology.obo	condensed chromosome outer kinetochore	0.0305183	4	11	1078	0.0364481
2	GeneOntology.obo	nucleobase biosynthetic process	0.0305183	4	11	1078	0.0364481
2	GeneOntology.obo	pyrimidine nucleotide biosynthetic process	0.0305556	5	16	1078	0.0364481
2	GeneOntology.obo	endosome organization	0.0305556	5	16	1078	0.0364481
2	GeneOntology.obo	ribonucleoside monophosphate metabolic process	0.0305556	5	16	1078	0.0364481
2	GeneOntology.obo	aromatic compound biosynthetic process	0.0305556	5	16	1078	0.0364481
2	GeneOntology.obo	cilium assembly	0.0307528	7	27	1078	0.0364826
2	KEGG_PATHWAY.hsa	Lysine degradation	0.0308394	5	27	269	0.036544
2	GeneOntology.obo	microtubule binding	0.0339884	13	65	1078	0.0390008
2	GeneOntology.obo	histone lysine methylation	0.035154	6	22	1078	0.039867
2	GeneOntology.obo	condensed nuclear chromosome outer kinetochore	0.0357291	2	3	1078	0.0403057
2	GeneOntology.obo	translocon complex	0.0357291	2	3	1078	0.0403057
2	GeneOntology.obo	proteasome regulatory particle assembly	0.0357291	2	3	1078	0.0403057
2	GeneOntology.obo	regulation of cilium movement	0.0357291	2	3	1078	0.0403057
2	GeneOntology.obo	Sec61 translocon complex	0.0357291	2	3	1078	0.0403057
2	GeneOntology.obo	purine ribonucleoside salvage	0.0357291	2	3	1078	0.0403057
2	GeneOntology.obo	adenine salvage	0.0357291	2	3	1078	0.0403057
2	GeneOntology.obo	phosphoglycolate phosphatase activity	0.0357291	2	3	1078	0.0403057
2	GeneOntology.obo	proteasome regulatory particle, base subcomplex	0.0357291	2	3	1078	0.0403057
2	GeneOntology.obo	NAD(P)H oxidase activity	0.0357291	2	3	1078	0.0403057
2	GeneOntology.obo	nucleotide phosphatase activity	0.0357291	2	3	1078	0.0403057
2	GeneOntology.obo	extracellular matrix constituent conferring elasticity	0.0357291	2	3	1078	0.0403057
2	GeneOntology.obo	purine nucleotide salvage	0.0357291	2	3	1078	0.0403057
2	GeneOntology.obo	cytoplasmic mRNA processing body assembly	0.0357291	2	3	1078	0.0403057
2	GeneOntology.obo	ubiquitin-dependent protein catabolic process via the multivesicular body sorting pathway	0.0357291	2	3	1078	0.0403057
2	GeneOntology.obo	nucleotide salvage	0.0357291	2	3	1078	0.0403057
2	GeneOntology.obo	purine base salvage	0.0357291	2	3	1078	0.0403057
2	GeneOntology.obo	positive regulation of catecholamine metabolic process	0.0357291	2	3	1078	0.0403057
2	GeneOntology.obo	positive regulation of dopamine metabolic process	0.0357291	2	3	1078	0.0403057
2	GeneOntology.obo	histone methyltransferase activity	0.0357291	2	3	1078	0.0403057
2	GeneOntology.obo	adenine metabolic process	0.0357291	2	3	1078	0.0403057
2	GeneOntology.obo	adenine biosynthetic process	0.0357291	2	3	1078	0.0403057
2	GeneOntology.obo	hypoxanthine biosynthetic process	0.0357291	2	3	1078	0.0403057
2	GeneOntology.obo	regulation of cilium movement involved in cell motility	0.0357291	2	3	1078	0.0403057
2	GeneOntology.obo	regulation of cilium beat frequency involved in ciliary motility	0.0357291	2	3	1078	0.0403057
2	GeneOntology.obo	convergent extension involved in organogenesis	0.0357291	2	3	1078	0.0403057
2	GeneOntology.obo	righting reflex	0.0357291	2	3	1078	0.0403057
2	GeneOntology.obo	pyrimidine nucleotide metabolic process	0.0370321	7	28	1078	0.0413478
2	GeneOntology.obo	nonhomologous end joining complex	0.038137	3	7	1078	0.0421345
2	GeneOntology.obo	mitotic anaphase	0.038137	3	7	1078	0.0421345
2	GeneOntology.obo	gamma-tubulin complex	0.038137	3	7	1078	0.0421345
2	GeneOntology.obo	nucleoside diphosphate kinase activity	0.038137	3	7	1078	0.0421345
2	GeneOntology.obo	GTP biosynthetic process	0.038137	3	7	1078	0.0421345
2	GeneOntology.obo	UTP biosynthetic process	0.038137	3	7	1078	0.0421345
2	GeneOntology.obo	cochlea morphogenesis	0.038137	3	7	1078	0.0421345
2	GeneOntology.obo	regulation of cytokinesis	0.038137	3	7	1078	0.0421345
2	GeneOntology.obo	histone H2B ubiquitination	0.038137	3	7	1078	0.0421345
2	GeneOntology.obo	negative regulation of GTPase activity	0.038137	3	7	1078	0.0421345
2	GeneOntology.obo	Golgi to plasma membrane protein transport	0.038137	3	7	1078	0.0421345
2	GeneOntology.obo	UTP metabolic process	0.038137	3	7	1078	0.0421345
2	GeneOntology.obo	anaphase	0.038137	3	7	1078	0.0421345
2	GeneOntology.obo	spindle pole	0.0404591	10	47	1078	0.0435861
2	GeneOntology.obo	ubiquitin-dependent protein catabolic process	0.0416191	34	217	1078	0.0444342
2	GeneOntology.obo	initiation of viral infection	0.0416709	4	12	1078	0.0444831
2	GeneOntology.obo	regulation of establishment of planar polarity	0.0416709	4	12	1078	0.0444831
2	GeneOntology.obo	pteridine-containing compound biosynthetic process	0.0416709	4	12	1078	0.0444831
2	GeneOntology.obo	Wnt receptor signaling pathway, planar cell polarity pathway	0.0416709	4	12	1078	0.0444831
2	GeneOntology.obo	cilium	0.0435526	14	74	1078	0.0457834
2	KEGG_PATHWAY.hsa	Oxidative phosphorylation	0.0483056	8	61	269	0.0488389
2	GeneOntology.obo	lysosome organization	0.0493395	5	18	1078	0.0495444
2	GeneOntology.obo	endosome to lysosome transport	0.0493395	5	18	1078	0.0495444
3	GeneOntology.obo	extracellular region	2.30186e-207	418	1066	791	6.75066e-203
3	GeneOntology.obo	extracellular region part	2.28295e-172	325	733	791	3.3476e-168
3	GeneOntology.obo	extracellular space	8.88385e-121	247	581	791	8.68456e-117
3	GeneOntology.obo	extracellular matrix	6.01685e-72	109	179	791	1.03798e-68
3	KEGG_PATHWAY.hsa	Complement and coagulation cascades	4.79102e-60	64	68	416	5.20393e-57
3	GeneOntology.obo	protein activation cascade	9.65951e-49	52	59	791	6.58801e-46
3	GeneOntology.obo	proteinaceous extracellular matrix	5.29213e-47	71	116	791	3.44894e-44
3	GeneOntology.obo	endopeptidase activity	2.23795e-46	97	222	791	1.39643e-43
3	GeneOntology.obo	peptidase activity, acting on L-amino acid peptides	1.30116e-42	109	301	791	6.938e-40
3	GeneOntology.obo	peptidase activity	3.1776e-42	111	314	791	1.60671e-39
3	GeneOntology.obo	extracellular matrix part	7.63979e-39	64	115	791	3.29488e-36
3	GeneOntology.obo	regulation of response to external stimulus	9.22473e-38	90	233	791	3.65586e-35
3	GeneOntology.obo	serine hydrolase activity	1.18093e-36	56	93	791	4.27568e-34
3	GeneOntology.obo	carbohydrate binding	2.94197e-36	92	252	791	1.02713e-33
3	GeneOntology.obo	chemokine activity	6.32948e-36	38	43	791	2.18382e-33
3	GeneOntology.obo	serine-type peptidase activity	8.89113e-36	55	92	791	2.99713e-33
3	GeneOntology.obo	endopeptidase inhibitor activity	3.94199e-35	57	101	791	1.29895e-32
3	GeneOntology.obo	serine-type endopeptidase activity	5.7043e-35	52	84	791	1.85878e-32
3	GeneOntology.obo	chemokine receptor binding	1.31444e-34	39	47	791	4.19006e-32
3	GeneOntology.obo	glycosaminoglycan binding	1.33858e-34	60	114	791	4.22113e-32
3	GeneOntology.obo	peptidase inhibitor activity	1.69909e-34	57	103	791	5.30098e-32
3	GeneOntology.obo	pattern binding	5.08842e-34	61	120	791	1.52274e-31
3	GeneOntology.obo	polysaccharide binding	5.08842e-34	61	120	791	1.52274e-31
3	GeneOntology.obo	endopeptidase regulator activity	6.98428e-34	57	105	791	2.04828e-31
3	GeneOntology.obo	heparin binding	7.86508e-33	52	90	791	2.0969e-30
3	GeneOntology.obo	platelet alpha granule lumen	6.37936e-32	37	46	791	1.58549e-29
3	GeneOntology.obo	secretory granule lumen	2.76015e-31	37	47	791	6.47577e-29
3	GeneOntology.obo	vesicle lumen	4.47399e-31	38	50	791	1.0093e-28
3	GeneOntology.obo	peptidase regulator activity	1.03877e-30	60	129	791	2.27344e-28
3	GeneOntology.obo	cytoplasmic membrane-bounded vesicle lumen	1.10876e-30	37	48	791	2.40865e-28
3	GeneOntology.obo	chemotaxis	2.79098e-30	115	434	791	5.88856e-28
3	GeneOntology.obo	taxis	2.79098e-30	115	434	791	5.88856e-28
3	GeneOntology.obo	complement activation	5.40704e-30	33	39	791	1.1089e-27
3	GeneOntology.obo	serine-type endopeptidase inhibitor activity	1.79719e-29	38	53	791	3.56123e-27
3	GeneOntology.obo	defense response	5.14206e-29	126	521	791	9.85629e-27
3	GeneOntology.obo	platelet degranulation	3.92015e-27	43	75	791	6.68408e-25
3	GeneOntology.obo	locomotion	4.17232e-27	145	682	791	6.99209e-25
3	GeneOntology.obo	response to wounding	5.23629e-27	94	333	791	8.67598e-25
3	GeneOntology.obo	immune response	7.04382e-27	118	491	791	1.13502e-24
3	GeneOntology.obo	proteolysis	1.26407e-26	118	494	791	1.99309e-24
3	GeneOntology.obo	extracellular matrix structural constituent	2.28041e-26	38	60	791	3.53849e-24
3	GeneOntology.obo	response to external stimulus	4.37527e-26	153	758	791	6.75334e-24
3	KEGG_PATHWAY.hsa	ECM-receptor interaction	3.01203e-25	44	75	416	4.33009e-23
3	GeneOntology.obo	negative regulation of blood coagulation	3.81891e-25	25	27	791	5.41049e-23
3	GeneOntology.obo	cell adhesion	5.45258e-25	117	507	791	7.57856e-23
3	GeneOntology.obo	biological adhesion	5.45258e-25	117	507	791	7.57856e-23
3	GeneOntology.obo	collagen	1.35816e-24	36	58	791	1.82709e-22
3	GeneOntology.obo	regulation of blood coagulation	2.29321e-24	31	43	791	3.01583e-22
3	GeneOntology.obo	negative regulation of coagulation	3.28087e-24	25	28	791	4.29544e-22
3	GeneOntology.obo	peptide receptor activity	5.45148e-24	46	98	791	6.98146e-22
3	GeneOntology.obo	peptide receptor activity, G-protein coupled	5.45148e-24	46	98	791	6.98146e-22
3	GeneOntology.obo	inflammatory response	9.15666e-24	72	230	791	1.15749e-21
3	GeneOntology.obo	metalloendopeptidase activity	1.65756e-23	36	61	791	2.02547e-21
3	GeneOntology.obo	regulation of coagulation	5.96559e-23	31	46	791	6.91513e-21
3	GeneOntology.obo	regulation of wound healing	1.34824e-22	32	50	791	1.50342e-20
3	GeneOntology.obo	complement activation, classical pathway	2.27904e-22	24	28	791	2.48466e-20
3	GeneOntology.obo	negative regulation of endopeptidase activity	3.33096e-22	32	51	791	3.60469e-20
3	GeneOntology.obo	G-protein coupled receptor protein signaling pathway	2.14687e-21	92	378	791	2.17859e-19
3	GeneOntology.obo	metallopeptidase activity	3.41472e-21	42	93	791	3.42957e-19
3	GeneOntology.obo	extracellular matrix organization	5.36627e-21	38	77	791	5.29541e-19
3	GeneOntology.obo	G-protein-coupled receptor binding	6.29535e-21	54	152	791	6.15412e-19
3	GeneOntology.obo	receptor binding	6.40956e-21	155	863	791	6.24495e-19
3	GeneOntology.obo	peptide binding	1.99976e-20	60	188	791	1.86774e-18
3	GeneOntology.obo	humoral immune response	3.35135e-20	36	72	791	3.0714e-18
3	GeneOntology.obo	secretion by cell	1.02973e-19	69	247	791	9.01462e-18
3	GeneOntology.obo	regulation of biological quality	1.40824e-19	218	1448	791	1.2052e-17
3	GeneOntology.obo	cellular cation homeostasis	5.13743e-19	64	223	791	4.19681e-17
3	GeneOntology.obo	G-protein coupled receptor activity	6.10947e-19	67	242	791	4.90883e-17
3	GeneOntology.obo	immune system process	8.58812e-19	146	830	791	6.82558e-17
3	GeneOntology.obo	secretion	1.27897e-18	82	343	791	9.87065e-17
3	GeneOntology.obo	exocytosis	1.76799e-18	49	142	791	1.3329e-16
3	GeneOntology.obo	regulation of behavior	1.84852e-18	38	88	791	1.39004e-16
3	GeneOntology.obo	cellular metal ion homeostasis	1.86376e-18	61	210	791	1.39792e-16
3	GeneOntology.obo	extracellular structure organization	3.37811e-18	44	118	791	2.48919e-16
3	GeneOntology.obo	cellular divalent inorganic cation homeostasis	3.56105e-18	53	166	791	2.61742e-16
3	GeneOntology.obo	regulation of chemotaxis	4.1371e-18	33	68	791	2.99577e-16
3	GeneOntology.obo	basement membrane	4.9581e-18	28	49	791	3.56388e-16
3	GeneOntology.obo	blood coagulation, intrinsic pathway	9.24844e-18	17	18	791	6.42723e-16
3	GeneOntology.obo	cellular calcium ion homeostasis	1.04811e-17	52	164	791	7.21548e-16
3	GeneOntology.obo	metal ion homeostasis	1.40571e-17	61	218	791	9.52085e-16
3	GeneOntology.obo	enzyme inhibitor activity	1.43993e-17	60	212	791	9.73016e-16
3	GeneOntology.obo	divalent inorganic cation homeostasis	1.54829e-17	53	171	791	1.04144e-15
3	GeneOntology.obo	cation homeostasis	2.28702e-17	65	245	791	1.51403e-15
3	GeneOntology.obo	calcium ion homeostasis	4.48241e-17	52	169	791	2.8828e-15
3	KEGG_PATHWAY.hsa	Protein digestion and absorption	4.81742e-17	31	56	416	3.07801e-15
3	GeneOntology.obo	vesicle-mediated transport	1.23185e-16	108	563	791	7.40296e-15
3	GeneOntology.obo	organelle lumen	1.62281e-16	67	267	791	9.65355e-15
3	GeneOntology.obo	regulation of proteolysis	3.11349e-16	41	115	791	1.80097e-14
3	GeneOntology.obo	calcium ion binding	3.38474e-16	85	396	791	1.95018e-14
3	GeneOntology.obo	cytoplasmic vesicle part	6.47014e-16	64	254	791	3.58695e-14
3	GeneOntology.obo	membrane-enclosed lumen	7.43071e-16	69	288	791	4.09625e-14
3	GeneOntology.obo	response to stimulus	7.92914e-16	444	3953	791	4.36281e-14
3	GeneOntology.obo	platelet activation	1.21815e-15	57	212	791	6.47694e-14
3	GeneOntology.obo	response to chemical stimulus	2.87646e-15	232	1708	791	1.44202e-13
3	GeneOntology.obo	regulation of body fluid levels	3.1047e-15	92	463	791	1.55113e-13
3	GeneOntology.obo	regulation of locomotion	3.46202e-15	65	269	791	1.72378e-13
3	GeneOntology.obo	chemokine binding	3.84637e-15	18	24	791	1.90213e-13
3	GeneOntology.obo	multicellular organismal process	5.17442e-15	255	1945	791	2.53339e-13
3	GeneOntology.obo	cytokine activity	6.65256e-15	48	164	791	3.23549e-13
3	GeneOntology.obo	G-protein chemoattractant receptor activity	9.79103e-15	17	22	791	4.6842e-13
3	GeneOntology.obo	chemokine receptor activity	9.79103e-15	17	22	791	4.6842e-13
3	GeneOntology.obo	positive regulation of behavior	1.02395e-14	27	57	791	4.89076e-13
3	GeneOntology.obo	negative regulation of peptidase activity	1.0427e-14	35	94	791	4.97224e-13
3	GeneOntology.obo	positive regulation of locomotion	1.06421e-14	46	154	791	5.06658e-13
3	GeneOntology.obo	receptor activity	1.0668e-14	141	877	791	5.07067e-13
3	GeneOntology.obo	complement activation, alternative pathway	1.13851e-14	13	13	791	5.39401e-13
3	GeneOntology.obo	positive regulation of cell motility	1.3307e-14	45	149	791	6.27418e-13
3	GeneOntology.obo	positive regulation of cell migration	1.3307e-14	45	149	791	6.27418e-13
3	GeneOntology.obo	positive regulation of cellular component movement	1.8188e-14	46	156	791	8.50716e-13
3	GeneOntology.obo	cytokine receptor binding	1.84157e-14	49	174	791	8.59598e-13
3	GeneOntology.obo	cellular ion homeostasis	1.96883e-14	68	299	791	9.14631e-13
3	GeneOntology.obo	chemical homeostasis	2.65595e-14	85	425	791	1.21223e-12
3	GeneOntology.obo	positive regulation of response to external stimulus	2.74986e-14	37	107	791	1.25225e-12
3	GeneOntology.obo	cellular chemical homeostasis	2.77459e-14	69	308	791	1.26156e-12
3	GeneOntology.obo	regulation of leukocyte chemotaxis	2.81633e-14	22	39	791	1.27855e-12
3	GeneOntology.obo	positive regulation of chemotaxis	3.69339e-14	25	51	791	1.65875e-12
3	GeneOntology.obo	blood coagulation	4.48537e-14	82	406	791	1.98731e-12
3	GeneOntology.obo	coagulation	4.48537e-14	82	406	791	1.98731e-12
3	GeneOntology.obo	positive regulation of leukocyte chemotaxis	6.38073e-14	20	33	791	2.71593e-12
3	GeneOntology.obo	hemostasis	7.92917e-14	82	410	791	3.31977e-12
3	KEGG_PATHWAY.hsa	Cytokine-cytokine receptor interaction	7.93521e-14	65	245	416	3.31977e-12
3	GeneOntology.obo	collagen binding	9.29951e-14	21	37	791	3.86847e-12
3	GeneOntology.obo	multicellular organismal macromolecule metabolic process	1.04651e-13	18	27	791	4.341e-12
3	GeneOntology.obo	collagen metabolic process	1.09199e-13	17	24	791	4.51689e-12
3	GeneOntology.obo	regulation of cellular component movement	1.09493e-13	62	267	791	4.52269e-12
3	GeneOntology.obo	leukocyte chemotaxis	1.2362e-13	24	49	791	5.05634e-12
3	GeneOntology.obo	membrane invagination	1.81853e-13	50	190	791	7.30576e-12
3	GeneOntology.obo	cell surface	1.88686e-13	54	216	791	7.5699e-12
3	GeneOntology.obo	regulation of cell migration	2.01861e-13	58	243	791	8.05437e-12
3	GeneOntology.obo	cellular homeostasis	2.7412e-13	75	366	791	1.06761e-11
3	GeneOntology.obo	ion homeostasis	2.7854e-13	69	322	791	1.08339e-11
3	GeneOntology.obo	regulation of cell motility	4.26547e-13	58	247	791	1.61411e-11
3	KEGG_PATHWAY.hsa	Chemokine signaling pathway	4.29207e-13	52	177	416	1.62208e-11
3	GeneOntology.obo	negative regulation of multicellular organismal process	5.46812e-13	55	228	791	2.04133e-11
3	GeneOntology.obo	endocytosis	6.41846e-13	48	183	791	2.37071e-11
3	GeneOntology.obo	elevation of cytosolic calcium ion concentration	7.55949e-13	34	101	791	2.74718e-11
3	GeneOntology.obo	regulation of peptidase activity	9.07097e-13	49	191	791	3.24816e-11
3	GeneOntology.obo	multicellular organismal metabolic process	1.00912e-12	19	33	791	3.5772e-11
3	GeneOntology.obo	cytosolic calcium ion homeostasis	1.04441e-12	36	113	791	3.69029e-11
3	GeneOntology.obo	transmembrane receptor activity	1.1757e-12	102	591	791	4.10474e-11
3	GeneOntology.obo	fibrinolysis	1.61362e-12	12	13	791	5.5219e-11
3	GeneOntology.obo	receptor-mediated endocytosis	1.7678e-12	26	63	791	6.00743e-11
3	GeneOntology.obo	cellular component movement	1.98222e-12	82	434	791	6.6896e-11
3	GeneOntology.obo	immune effector process	2.26171e-12	39	133	791	7.59785e-11
3	GeneOntology.obo	multicellular organismal catabolic process	2.66183e-12	15	21	791	8.82073e-11
3	GeneOntology.obo	growth factor binding	3.10258e-12	33	100	791	1.01892e-10
3	KEGG_PATHWAY.hsa	Amoebiasis	4.12908e-12	35	96	416	1.32924e-10
3	GeneOntology.obo	collagen catabolic process	4.99874e-12	13	16	791	1.58656e-10
3	GeneOntology.obo	insulin-like growth factor binding	7.39448e-12	14	19	791	2.28753e-10
3	GeneOntology.obo	positive regulation of leukocyte migration	8.6174e-12	20	40	791	2.62705e-10
3	GeneOntology.obo	negative regulation of hydrolase activity	1.34192e-11	37	128	791	3.97519e-10
3	GeneOntology.obo	regulation of endopeptidase activity	1.50142e-11	46	185	791	4.42535e-10
3	GeneOntology.obo	C-C chemokine binding	1.77059e-11	11	12	791	5.16165e-10
3	GeneOntology.obo	regulation of fibrinolysis	1.77059e-11	11	12	791	5.16165e-10
3	GeneOntology.obo	intrinsic to plasma membrane	1.7939e-11	117	747	791	5.21394e-10
3	GeneOntology.obo	cell chemotaxis	2.83831e-11	24	60	791	7.9731e-10
3	GeneOntology.obo	cell migration	3.07711e-11	67	339	791	8.6027e-10
3	KEGG_PATHWAY.hsa	Lysosome	3.98035e-11	29	74	416	1.09607e-09
3	GeneOntology.obo	cell motility	4.4296e-11	69	357	791	1.20855e-09
3	GeneOntology.obo	regulation of leukocyte migration	5.10273e-11	22	52	791	1.37292e-09
3	GeneOntology.obo	regulation of inflammatory response	6.01518e-11	34	116	791	1.60809e-09
3	GeneOntology.obo	hormone activity	6.7772e-11	29	88	791	1.7922e-09
3	GeneOntology.obo	integral to plasma membrane	1.05008e-10	112	723	791	2.70138e-09
3	GeneOntology.obo	regulation of protein processing	1.0702e-10	11	13	791	2.74833e-09
3	GeneOntology.obo	regulation of protein maturation by peptide bond cleavage	1.0702e-10	11	13	791	2.74833e-09
3	GeneOntology.obo	positive regulation of blood coagulation	1.78606e-10	12	16	791	4.4352e-09
3	GeneOntology.obo	fibrillar collagen	1.92708e-10	10	11	791	4.71748e-09
3	GeneOntology.obo	peptidyl-glutamic acid modification	1.92708e-10	10	11	791	4.71748e-09
3	GeneOntology.obo	C-C chemokine receptor activity	1.92708e-10	10	11	791	4.71748e-09
3	KEGG_PATHWAY.hsa	Staphylococcus aureus infection	2.47859e-10	23	52	416	5.98269e-09
3	GeneOntology.obo	regulation of response to stimulus	3.54572e-10	187	1446	791	8.36568e-09
3	GeneOntology.obo	homeostatic process	6.18405e-10	96	603	791	1.39722e-08
3	GeneOntology.obo	positive regulation of immune system process	6.9248e-10	71	395	791	1.55739e-08
3	GeneOntology.obo	response to stress	7.98164e-10	185	1440	791	1.77466e-08
3	GeneOntology.obo	negative regulation of response to external stimulus	8.62591e-10	24	69	791	1.90778e-08
3	GeneOntology.obo	positive regulation of protein kinase B signaling cascade	1.08797e-09	16	32	791	2.36322e-08
3	GeneOntology.obo	signal transducer activity	1.08947e-09	158	1181	791	2.36322e-08
3	GeneOntology.obo	molecular transducer activity	1.08947e-09	158	1181	791	2.36322e-08
3	GeneOntology.obo	positive regulation of coagulation	1.55065e-09	12	18	791	3.28583e-08
3	GeneOntology.obo	regulation of acute inflammatory response	1.94631e-09	16	33	791	4.04911e-08
3	GeneOntology.obo	stored secretory granule	1.94952e-09	32	118	791	4.04911e-08
3	GeneOntology.obo	protein carboxylation	2.07762e-09	9	10	791	4.28786e-08
3	GeneOntology.obo	peptidyl-glutamic acid carboxylation	2.07762e-09	9	10	791	4.28786e-08
3	GeneOntology.obo	cell-substrate adhesion	2.28192e-09	26	83	791	4.66029e-08
3	GeneOntology.obo	regulation of anatomical structure morphogenesis	2.69618e-09	61	327	791	5.4121e-08
3	GeneOntology.obo	leukocyte migration	3.25334e-09	36	146	791	6.42497e-08
3	GeneOntology.obo	regulation of angiogenesis	3.26396e-09	27	90	791	6.43601e-08
3	GeneOntology.obo	membrane-bounded vesicle	3.82354e-09	69	394	791	7.50054e-08
3	KEGG_PATHWAY.hsa	Focal adhesion	5.09807e-09	46	185	416	9.80185e-08
3	GeneOntology.obo	collagen fibril organization	5.79464e-09	13	23	791	1.10494e-07
3	GeneOntology.obo	regulation of multicellular organismal process	5.97566e-09	147	1102	791	1.13503e-07
3	GeneOntology.obo	sugar binding	5.98389e-09	32	123	791	1.13585e-07
3	GeneOntology.obo	regulation of immune system process	7.01485e-09	95	622	791	1.30951e-07
3	GeneOntology.obo	regulation of response to stress	8.33082e-09	77	468	791	1.53466e-07
3	GeneOntology.obo	positive regulation of response to stimulus	9.26284e-09	104	706	791	1.68623e-07
3	GeneOntology.obo	neuropeptide binding	9.54209e-09	16	36	791	1.73491e-07
3	GeneOntology.obo	platelet-derived growth factor binding	1.06561e-08	9	11	791	1.92078e-07
3	GeneOntology.obo	vesicle	1.49528e-08	82	517	791	2.6118e-07
3	GeneOntology.obo	protease binding	1.5495e-08	16	37	791	2.69846e-07
3	GeneOntology.obo	innate immune response	2.01986e-08	42	198	791	3.45069e-07
3	GeneOntology.obo	negative regulation of fibrinolysis	2.21494e-08	8	9	791	3.76565e-07
3	GeneOntology.obo	cell-matrix adhesion	2.33923e-08	21	63	791	3.93138e-07
3	GeneOntology.obo	response to steroid hormone stimulus	2.71718e-08	47	237	791	4.50207e-07
3	GeneOntology.obo	membrane attack complex	3.18061e-08	7	7	791	5.19075e-07
3	GeneOntology.obo	acute-phase response	5.09259e-08	15	35	791	7.86055e-07
3	GeneOntology.obo	cytoplasmic membrane-bounded vesicle	5.31185e-08	65	386	791	8.16032e-07
3	GeneOntology.obo	integrin binding	5.89359e-08	21	66	791	8.94161e-07
3	GeneOntology.obo	cell activation	7.04124e-08	68	414	791	1.04292e-06
3	GeneOntology.obo	extracellular matrix binding	7.3543e-08	13	27	791	1.08545e-06
3	GeneOntology.obo	digestion	8.95234e-08	16	41	791	1.29895e-06
3	KEGG_PATHWAY.hsa	Neuroactive ligand-receptor interaction	1.06833e-07	50	229	416	1.52019e-06
3	GeneOntology.obo	cytoplasmic vesicle	1.07749e-07	77	496	791	1.53098e-06
3	GeneOntology.obo	endoplasmic reticulum lumen	1.12202e-07	22	74	791	1.5881e-06
3	GeneOntology.obo	negative regulation of proteolysis	1.26637e-07	13	28	791	1.77105e-06
3	GeneOntology.obo	acute inflammatory response	1.31548e-07	17	47	791	1.83201e-06
3	GeneOntology.obo	Golgi lumen	1.31621e-07	11	20	791	1.83201e-06
3	GeneOntology.obo	regulation of protein kinase B signaling cascade	1.33299e-07	16	42	791	1.8536e-06
3	GeneOntology.obo	cell surface binding	1.95683e-07	16	43	791	2.62694e-06
3	GeneOntology.obo	response to hormone stimulus	2.00666e-07	79	521	791	2.68474e-06
3	GeneOntology.obo	skeletal system development	2.14374e-07	29	121	791	2.84348e-06
3	GeneOntology.obo	growth factor activity	2.2454e-07	30	128	791	2.95959e-06
3	GeneOntology.obo	metalloendopeptidase inhibitor activity	2.32945e-07	7	8	791	3.04709e-06
3	GeneOntology.obo	negative regulation of protein maturation by peptide bond cleavage	2.32945e-07	7	8	791	3.04709e-06
3	GeneOntology.obo	metalloenzyme inhibitor activity	2.32945e-07	7	8	791	3.04709e-06
3	GeneOntology.obo	coated pit	2.84817e-07	15	39	791	3.66835e-06
3	GeneOntology.obo	regulation of hydrolase activity	2.94314e-07	77	508	791	3.77905e-06
3	GeneOntology.obo	lipoprotein metabolic process	3.44718e-07	13	30	791	4.3632e-06
3	GeneOntology.obo	regulation of mononuclear cell migration	3.7592e-07	6	6	791	4.68534e-06
3	GeneOntology.obo	collagen type IV	3.7592e-07	6	6	791	4.68534e-06
3	GeneOntology.obo	adult feeding behavior	3.7592e-07	6	6	791	4.68534e-06
3	GeneOntology.obo	regulation of macrophage chemotaxis	3.7592e-07	6	6	791	4.68534e-06
3	GeneOntology.obo	regulation of protein activation cascade	3.7592e-07	6	6	791	4.68534e-06
3	GeneOntology.obo	regulation of complement activation	3.7592e-07	6	6	791	4.68534e-06
3	GeneOntology.obo	extrinsic to external side of plasma membrane	3.7592e-07	6	6	791	4.68534e-06
3	GeneOntology.obo	disruption of cells of other organism involved in symbiotic interaction	3.7592e-07	6	6	791	4.68534e-06
3	GeneOntology.obo	killing of cells in other organism involved in symbiotic interaction	3.7592e-07	6	6	791	4.68534e-06
3	GeneOntology.obo	intrinsic to membrane	4.23281e-07	234	2074	791	5.20267e-06
3	GeneOntology.obo	negative regulation of behavior	4.7123e-07	11	22	791	5.72335e-06
3	GeneOntology.obo	plasma membrane part	5.40064e-07	190	1618	791	6.44626e-06
3	GeneOntology.obo	negative regulation of angiogenesis	5.47711e-07	13	31	791	6.53488e-06
3	GeneOntology.obo	circulatory system process	6.9537e-07	24	94	791	8.09943e-06
3	GeneOntology.obo	AP-type membrane coat adaptor complex	7.04473e-07	12	27	791	8.1887e-06
3	GeneOntology.obo	regulation of humoral immune response	7.07929e-07	9	15	791	8.21909e-06
3	GeneOntology.obo	negative regulation of chemotaxis	7.07929e-07	9	15	791	8.21909e-06
3	GeneOntology.obo	regulation of localization	7.41185e-07	109	816	791	8.56789e-06
3	GeneOntology.obo	positive regulation of immune response	7.85946e-07	46	256	791	9.04609e-06
3	GeneOntology.obo	establishment of localization	7.93427e-07	209	1825	791	9.12145e-06
3	GeneOntology.obo	cell-cell signaling	8.22141e-07	76	512	791	9.41833e-06
3	GeneOntology.obo	regulation of smooth muscle cell migration	8.33949e-07	11	23	791	9.52219e-06
3	GeneOntology.obo	neuropeptide receptor activity	8.51063e-07	13	32	791	9.68534e-06
3	GeneOntology.obo	dendritic cell chemotaxis	9.74375e-07	8	12	791	1.09275e-05
3	GeneOntology.obo	metalloenzyme regulator activity	9.81806e-07	7	9	791	1.0994e-05
3	GeneOntology.obo	anchoring collagen	9.81806e-07	7	9	791	1.0994e-05
3	GeneOntology.obo	laminin complex	9.81806e-07	7	9	791	1.0994e-05
3	GeneOntology.obo	negative chemotaxis	9.81806e-07	7	9	791	1.0994e-05
3	GeneOntology.obo	protein-lipid complex	1.13785e-06	12	28	791	1.25781e-05
3	GeneOntology.obo	plasma lipoprotein particle	1.13785e-06	12	28	791	1.25781e-05
3	GeneOntology.obo	transport	1.15348e-06	205	1792	791	1.27266e-05
3	GeneOntology.obo	neutrophil chemotaxis	1.4959e-06	9	16	791	1.60168e-05
3	GeneOntology.obo	signaling	1.51534e-06	76	520	791	1.62191e-05
3	GeneOntology.obo	beta-amyloid binding	1.59736e-06	10	20	791	1.6967e-05
3	GeneOntology.obo	neurotransmitter binding	1.82639e-06	19	67	791	1.91022e-05
3	GeneOntology.obo	response to biotic stimulus	1.9961e-06	60	382	791	2.06634e-05
3	GeneOntology.obo	killing of cells of other organism	2.344e-06	8	13	791	2.39377e-05
3	GeneOntology.obo	clathrin adaptor complex	2.34423e-06	11	25	791	2.39377e-05
3	GeneOntology.obo	sheet-forming collagen	2.4088e-06	6	7	791	2.45287e-05
3	GeneOntology.obo	CCR chemokine receptor binding	2.4088e-06	6	7	791	2.45287e-05
3	KEGG_PATHWAY.hsa	Prion diseases	2.56913e-06	14	34	416	2.58828e-05
3	GeneOntology.obo	establishment of localization in cell	2.61877e-06	110	847	791	2.63467e-05
3	GeneOntology.obo	response to endogenous stimulus	2.78717e-06	81	574	791	2.7727e-05
3	GeneOntology.obo	feeding behavior	3.02513e-06	18	63	791	2.98212e-05
3	GeneOntology.obo	protein maturation	3.02513e-06	18	63	791	2.98212e-05
3	GeneOntology.obo	regulation of appetite	3.03194e-06	7	10	791	2.98682e-05
3	GeneOntology.obo	integral to membrane	3.26628e-06	223	2009	791	3.18239e-05
3	GeneOntology.obo	ossification	3.87904e-06	18	64	791	3.69833e-05
3	GeneOntology.obo	plasma membrane	4.36039e-06	229	2081	791	4.08945e-05
3	GeneOntology.obo	melanocortin receptor activity	4.43786e-06	5	5	791	4.14224e-05
3	GeneOntology.obo	blood coagulation, extrinsic pathway	4.43786e-06	5	5	791	4.14224e-05
3	GeneOntology.obo	positive regulation of macrophage chemotaxis	4.43786e-06	5	5	791	4.14224e-05
3	GeneOntology.obo	AP-1 adaptor complex	4.43786e-06	5	5	791	4.14224e-05
3	GeneOntology.obo	activation of immune response	4.7153e-06	37	200	791	4.37474e-05
3	GeneOntology.obo	response to other organism	4.79066e-06	38	208	791	4.43484e-05
3	GeneOntology.obo	cell communication	4.82578e-06	87	638	791	4.45952e-05
3	GeneOntology.obo	cell surface receptor linked signaling pathway	5.41388e-06	163	1392	791	4.94588e-05
3	GeneOntology.obo	protein maturation by peptide bond cleavage	5.83742e-06	13	37	791	5.27888e-05
3	GeneOntology.obo	protein processing	6.36425e-06	16	54	791	5.69211e-05
3	GeneOntology.obo	angiogenesis	6.60689e-06	27	127	791	5.86666e-05
3	GeneOntology.obo	positive regulation of neutrophil chemotaxis	7.72352e-06	7	11	791	6.71731e-05
3	GeneOntology.obo	regulation of response to food	7.72352e-06	7	11	791	6.71731e-05
3	GeneOntology.obo	lymphocyte migration	9.05282e-06	6	8	791	7.70659e-05
3	GeneOntology.obo	C-X-C chemokine binding	9.05282e-06	6	8	791	7.70659e-05
3	GeneOntology.obo	zymogen activation	9.05282e-06	6	8	791	7.70659e-05
3	GeneOntology.obo	neuropeptide hormone activity	9.54742e-06	9	19	791	8.03205e-05
3	GeneOntology.obo	peptide cross-linking	9.54742e-06	9	19	791	8.03205e-05
3	GeneOntology.obo	lipoprotein particle receptor binding	1.00357e-05	8	15	791	8.36844e-05
3	GeneOntology.obo	regulation of neutrophil chemotaxis	1.00357e-05	8	15	791	8.36844e-05
3	GeneOntology.obo	cytolysis	1.00357e-05	8	15	791	8.36844e-05
3	GeneOntology.obo	chemoattractant activity	1.00357e-05	8	15	791	8.36844e-05
3	GeneOntology.obo	developmental growth	1.34487e-05	22	96	791	0.000107704
3	GeneOntology.obo	membrane part	1.34709e-05	298	2870	791	0.000107852
3	GeneOntology.obo	female pregnancy	1.36951e-05	16	57	791	0.000109378
3	GeneOntology.obo	positive regulation of transport	1.49793e-05	47	293	791	0.000118601
3	GeneOntology.obo	aging	1.51953e-05	28	140	791	0.000120116
3	GeneOntology.obo	regulation of immune response	1.52369e-05	58	389	791	0.000120348
3	GeneOntology.obo	positive regulation of phosphatidylinositol 3-kinase cascade	1.6052e-05	9	20	791	0.000125702
[truncated: 27,328 more rows]
