# Supplementary material for: Variants in exons and in transcription factors affect gene expression in trans
Source: Genome Biol. 2013 Jul 11;14(7):R71. doi: 10.1186/gb-2013-14-7-r71 (PMC4054683; doi:10.1186/gb-2013-14-7-r71)
Supplement: Additional file 7 — Table S12: Functional enrichment of exon paths, between source and target (gene sets include only genes that map to an Entrez ID). [file gb-2013-14-7-r71-S7.XLSX]

## Sheet: Sheet1
Path #	Attribute Table	Attribute	pValue	Path Annotated	Total Annotated	Path Size	qValue
1	GeneOntology.obo	MHC class I receptor activity	2.50439e-06	2	9	3	0.00131262
1	GeneOntology.obo	antigen processing and presentation of peptide antigen via MHC class I	5.42385e-06	2	13	3	0.00181938
1	GeneOntology.obo	MHC class I protein complex	9.45288e-06	2	17	3	0.00247725
1	GeneOntology.obo	antigen processing and presentation of peptide antigen	9.45288e-06	2	17	3	0.00247725
1	GeneOntology.obo	MHC protein complex	2.81831e-05	2	29	3	0.00387448
1	GeneOntology.obo	regulation of immune response	7.30175e-05	3	389	3	0.00595719
1	GeneOntology.obo	antigen processing and presentation	7.8141e-05	2	48	3	0.00595719
1	GeneOntology.obo	cellular response to type I interferon	8.48422e-05	2	50	3	0.00608109
1	GeneOntology.obo	response to type I interferon	8.48422e-05	2	50	3	0.00608109
1	GeneOntology.obo	type I interferon-mediated signaling pathway	8.48422e-05	2	50	3	0.00608109
1	GeneOntology.obo	interferon-gamma-mediated signaling pathway	0.000110454	2	57	3	0.00701715
1	GeneOntology.obo	cellular response to interferon-gamma	0.000135072	2	63	3	0.00782732
1	GeneOntology.obo	response to interferon-gamma	0.000186582	2	74	3	0.00942578
1	GeneOntology.obo	multi-organism process	0.000236412	3	575	3	0.0109952
1	KEGG_PATHWAY.hsa	Allograft rejection	0.000244814	2	37	3	0.0109952
1	GeneOntology.obo	regulation of immune system process	0.00029937	3	622	3	0.011594
1	KEGG_PATHWAY.hsa	Graft-versus-host disease	0.00030112	2	41	3	0.011594
1	KEGG_PATHWAY.hsa	Type I diabetes mellitus	0.000316097	2	42	3	0.011594
1	KEGG_PATHWAY.hsa	Autoimmune thyroid disease	0.000331433	2	43	3	0.0116781
1	KEGG_PATHWAY.hsa	Viral myocarditis	0.000759214	2	65	3	0.013432
1	GeneOntology.obo	receptor activity	0.000840324	3	877	3	0.0138433
1	KEGG_PATHWAY.hsa	Antigen processing and presentation	0.000880378	2	70	3	0.013989
1	GeneOntology.obo	cytokine-mediated signaling pathway	0.000959149	2	168	3	0.0145057
1	GeneOntology.obo	cellular response to cytokine stimulus	0.00116155	2	185	3	0.0145057
1	GeneOntology.obo	protein phosphatase 1 binding	0.00161499	1	5	3	0.0150133
1	GeneOntology.obo	signal transducer activity	0.00205391	3	1181	3	0.0158367
1	GeneOntology.obo	molecular transducer activity	0.00205391	3	1181	3	0.0158367
1	GeneOntology.obo	response to cytokine stimulus	0.00234867	2	264	3	0.0166633
1	KEGG_PATHWAY.hsa	Cell adhesion molecules	0.0024859	2	118	3	0.0167664
1	KEGG_PATHWAY.hsa	Phagosome	0.00274205	2	124	3	0.017008
1	KEGG_PATHWAY.hsa	Natural killer cell mediated cytotoxicity	0.00274205	2	124	3	0.017008
1	GeneOntology.obo	interspecies interaction between organisms	0.0033686	2	317	3	0.018158
1	GeneOntology.obo	regulation of response to stimulus	0.00377171	3	1446	3	0.0186021
1	KEGG_PATHWAY.hsa	Endocytosis	0.00589724	2	183	3	0.0211733
1	GeneOntology.obo	immune response	0.00793361	2	491	3	0.0238292
1	GeneOntology.obo	regulation of defense response to virus by virus	0.00870025	1	27	3	0.0244833
1	GeneOntology.obo	cellular response to organic substance	0.00971658	2	545	3	0.0254238
1	GeneOntology.obo	integral to membrane	0.0101211	3	2009	3	0.0257677
1	GeneOntology.obo	intrinsic to membrane	0.0111361	3	2074	3	0.0267392
1	GeneOntology.obo	plasma membrane	0.0112493	3	2081	3	0.0267392
1	GeneOntology.obo	transmembrane receptor activity	0.0113675	2	591	3	0.0269364
1	GeneOntology.obo	early endosome membrane	0.0115891	1	36	3	0.0269889
1	GeneOntology.obo	cellular response to chemical stimulus	0.0148983	2	680	3	0.0298588
1	GeneOntology.obo	regulation of defense response to virus	0.0163912	1	51	3	0.03139
1	GeneOntology.obo	integral to plasma membrane	0.0167593	2	723	3	0.0316184
1	GeneOntology.obo	protein phosphatase binding	0.0170303	1	53	3	0.0319857
1	GeneOntology.obo	intrinsic to plasma membrane	0.0178411	2	747	3	0.0326911
1	GeneOntology.obo	phosphatase binding	0.0195839	1	61	3	0.0340342
1	GeneOntology.obo	regulation of response to biotic stimulus	0.0202216	1	63	3	0.0344672
1	GeneOntology.obo	immune system process	0.0218148	2	830	3	0.0355566
1	GeneOntology.obo	regulation of multi-organism process	0.026266	1	82	3	0.0380952
1	GeneOntology.obo	membrane part	0.0295207	3	2870	3	0.0397368
1	GeneOntology.obo	response to organic substance	0.0349888	2	1066	3	0.0423476
1	GeneOntology.obo	response to virus	0.0389088	1	122	3	0.0445324
1	GeneOntology.obo	regulation of immune effector process	0.0473797	1	149	3	0.0486249
2	GeneOntology.obo	MHC class I receptor activity	2.50439e-06	2	9	3	0.00131262
2	GeneOntology.obo	antigen processing and presentation of peptide antigen via MHC class I	5.42385e-06	2	13	3	0.00181938
2	GeneOntology.obo	MHC class I protein complex	9.45288e-06	2	17	3	0.00247725
2	GeneOntology.obo	antigen processing and presentation of peptide antigen	9.45288e-06	2	17	3	0.00247725
2	GeneOntology.obo	MHC protein complex	2.81831e-05	2	29	3	0.00387448
2	GeneOntology.obo	regulation of immune response	7.30175e-05	3	389	3	0.00595719
2	GeneOntology.obo	antigen processing and presentation	7.8141e-05	2	48	3	0.00595719
2	GeneOntology.obo	cellular response to type I interferon	8.48422e-05	2	50	3	0.00608109
2	GeneOntology.obo	response to type I interferon	8.48422e-05	2	50	3	0.00608109
2	GeneOntology.obo	type I interferon-mediated signaling pathway	8.48422e-05	2	50	3	0.00608109
2	GeneOntology.obo	interferon-gamma-mediated signaling pathway	0.000110454	2	57	3	0.00701715
2	GeneOntology.obo	cellular response to interferon-gamma	0.000135072	2	63	3	0.00782732
2	GeneOntology.obo	response to interferon-gamma	0.000186582	2	74	3	0.00942578
2	KEGG_PATHWAY.hsa	Allograft rejection	0.000244814	2	37	3	0.0109952
2	GeneOntology.obo	regulation of immune system process	0.00029937	3	622	3	0.011594
2	KEGG_PATHWAY.hsa	Graft-versus-host disease	0.00030112	2	41	3	0.011594
2	KEGG_PATHWAY.hsa	Type I diabetes mellitus	0.000316097	2	42	3	0.011594
2	KEGG_PATHWAY.hsa	Autoimmune thyroid disease	0.000331433	2	43	3	0.0116781
2	KEGG_PATHWAY.hsa	Viral myocarditis	0.000759214	2	65	3	0.013432
2	GeneOntology.obo	receptor activity	0.000840324	3	877	3	0.0138433
2	KEGG_PATHWAY.hsa	Antigen processing and presentation	0.000880378	2	70	3	0.013989
2	GeneOntology.obo	cytokine-mediated signaling pathway	0.000959149	2	168	3	0.0145057
2	GeneOntology.obo	cellular response to cytokine stimulus	0.00116155	2	185	3	0.0145057
2	GeneOntology.obo	protein phosphatase 1 binding	0.00161499	1	5	3	0.0150133
2	GeneOntology.obo	signal transducer activity	0.00205391	3	1181	3	0.0158367
2	GeneOntology.obo	molecular transducer activity	0.00205391	3	1181	3	0.0158367
2	GeneOntology.obo	response to cytokine stimulus	0.00234867	2	264	3	0.0166633
2	KEGG_PATHWAY.hsa	Cell adhesion molecules	0.0024859	2	118	3	0.0167664
2	KEGG_PATHWAY.hsa	Phagosome	0.00274205	2	124	3	0.017008
2	KEGG_PATHWAY.hsa	Natural killer cell mediated cytotoxicity	0.00274205	2	124	3	0.017008
2	GeneOntology.obo	regulation of response to stimulus	0.00377171	3	1446	3	0.0186021
2	KEGG_PATHWAY.hsa	Endocytosis	0.00589724	2	183	3	0.0211733
2	GeneOntology.obo	cellular response to organic substance	0.00971658	2	545	3	0.0254238
2	GeneOntology.obo	integral to membrane	0.0101211	3	2009	3	0.0257677
2	GeneOntology.obo	multi-organism process	0.0107796	2	575	3	0.0262588
2	GeneOntology.obo	intrinsic to membrane	0.0111361	3	2074	3	0.0267392
2	GeneOntology.obo	plasma membrane	0.0112493	3	2081	3	0.0267392
2	GeneOntology.obo	transmembrane receptor activity	0.0113675	2	591	3	0.0269364
2	GeneOntology.obo	cellular defense response	0.0144722	1	45	3	0.0295577
2	GeneOntology.obo	cellular response to chemical stimulus	0.0148983	2	680	3	0.0298588
2	GeneOntology.obo	protein phosphatase binding	0.0170303	1	53	3	0.0319857
2	GeneOntology.obo	phosphatase binding	0.0195839	1	61	3	0.0340342
2	GeneOntology.obo	immune system process	0.0218148	2	830	3	0.0355566
2	GeneOntology.obo	membrane part	0.0295207	3	2870	3	0.0397368
2	GeneOntology.obo	response to organic substance	0.0349888	2	1066	3	0.0423476
2	GeneOntology.obo	response to virus	0.0389088	1	122	3	0.0445324
3	GeneOntology.obo	negative regulation of renal output by angiotensin	0.000323137	1	1	3	0.011594
3	GeneOntology.obo	negative regulation of glomerular filtration by angiotensin	0.000323137	1	1	3	0.011594
3	GeneOntology.obo	smooth muscle hypertrophy	0.000323137	1	1	3	0.011594
3	GeneOntology.obo	regulation of renal output by angiotensin	0.000969201	1	3	3	0.0145057
3	GeneOntology.obo	cytochrome complex assembly	0.000969201	1	3	3	0.0145057
3	GeneOntology.obo	smooth muscle adaptation	0.00129213	1	4	3	0.0145057
3	GeneOntology.obo	cellular response to gamma radiation	0.00161499	1	5	3	0.0150133
3	GeneOntology.obo	regulation of blood volume by renin-angiotensin	0.00161499	1	5	3	0.0150133
3	GeneOntology.obo	muscle hypertrophy	0.00161499	1	5	3	0.0150133
3	GeneOntology.obo	superoxide-generating NADPH oxidase activity	0.00193778	1	6	3	0.0158076
3	GeneOntology.obo	hydrogen peroxide biosynthetic process	0.00193778	1	6	3	0.0158076
3	GeneOntology.obo	NADPH oxidase complex	0.00226049	1	7	3	0.0161745
3	GeneOntology.obo	cellular response to monosaccharide stimulus	0.00258314	1	8	3	0.0167664
3	GeneOntology.obo	cellular response to carbohydrate stimulus	0.00258314	1	8	3	0.0167664
3	GeneOntology.obo	cellular response to glucose stimulus	0.00258314	1	8	3	0.0167664
3	GeneOntology.obo	cellular response to hexose stimulus	0.00258314	1	8	3	0.0167664
3	GeneOntology.obo	Sin3-type complex	0.00258314	1	8	3	0.0167664
3	GeneOntology.obo	positive regulation of systemic arterial blood pressure	0.00258314	1	8	3	0.0167664
3	GeneOntology.obo	Sin3 complex	0.00258314	1	8	3	0.0167664
3	GeneOntology.obo	oxidoreductase activity, acting on NADH or NADPH, oxygen as acceptor	0.00258314	1	8	3	0.0167664
3	GeneOntology.obo	regulation of systemic arterial blood pressure by renin-angiotensin	0.00290572	1	9	3	0.0175711
3	GeneOntology.obo	superoxide anion generation	0.00290572	1	9	3	0.0175711
3	GeneOntology.obo	respiratory burst	0.00290572	1	9	3	0.0175711
3	GeneOntology.obo	cellular glucose homeostasis	0.00355067	1	11	3	0.0185289
3	GeneOntology.obo	muscle adaptation	0.00355067	1	11	3	0.0185289
3	GeneOntology.obo	cellular response to amino acid stimulus	0.00387304	1	12	3	0.0186021
3	GeneOntology.obo	cellular response to acid	0.00451758	1	14	3	0.0198237
3	GeneOntology.obo	cellular response to amine stimulus	0.00451758	1	14	3	0.0198237
3	GeneOntology.obo	NuRD complex	0.00451758	1	14	3	0.0198237
3	GeneOntology.obo	cellular response to ionizing radiation	0.00483974	1	15	3	0.0202424
3	GeneOntology.obo	cellular response to organic nitrogen	0.00483974	1	15	3	0.0202424
3	GeneOntology.obo	regulation of systemic arterial blood pressure by hormone	0.00516183	1	16	3	0.0205405
3	GeneOntology.obo	regulation of systemic arterial blood pressure mediated by a chemical signal	0.00516183	1	16	3	0.0205405
3	GeneOntology.obo	regulation of systemic arterial blood pressure	0.00516183	1	16	3	0.0205405
3	GeneOntology.obo	endocrine process	0.00516183	1	16	3	0.0205405
3	GeneOntology.obo	superoxide metabolic process	0.0064495	1	20	3	0.0217823
3	GeneOntology.obo	hydrogen peroxide metabolic process	0.0064495	1	20	3	0.0217823
3	GeneOntology.obo	cellular response to organic cyclic compound	0.00709292	1	22	3	0.0227723
3	GeneOntology.obo	positive regulation of blood pressure	0.00741453	1	23	3	0.023113
3	GeneOntology.obo	cellular response to radiation	0.00870025	1	27	3	0.0244833
3	GeneOntology.obo	response to gamma radiation	0.00902151	1	28	3	0.0248181
3	GeneOntology.obo	cellular response to tumor necrosis factor	0.0103058	1	32	3	0.0257677
3	GeneOntology.obo	positive regulation of endothelial cell proliferation	0.0103058	1	32	3	0.0257677
3	GeneOntology.obo	response to amino acid stimulus	0.0115891	1	36	3	0.0269889
3	GeneOntology.obo	response to interleukin-1	0.0119097	1	37	3	0.0274085
3	GeneOntology.obo	protein phosphatase regulator activity	0.0122302	1	38	3	0.027695
3	GeneOntology.obo	cellular response to mechanical stimulus	0.0131915	1	41	3	0.0286953
3	GeneOntology.obo	reactive oxygen species metabolic process	0.0135118	1	42	3	0.028847
3	GeneOntology.obo	histone deacetylase complex	0.013832	1	43	3	0.0290679
3	GeneOntology.obo	oxidoreductase activity, acting on NADH or NADPH	0.0141521	1	44	3	0.0291669
3	GeneOntology.obo	transcriptional repressor complex	0.0141521	1	44	3	0.0291669
3	GeneOntology.obo	phosphatase regulator activity	0.0141521	1	44	3	0.0291669
3	GeneOntology.obo	regulation of endothelial cell proliferation	0.0151122	1	47	3	0.0300523
3	GeneOntology.obo	response to acid	0.0157518	1	49	3	0.0307233
3	GeneOntology.obo	beta-catenin binding	0.0157518	1	49	3	0.0307233
3	GeneOntology.obo	response to tumor necrosis factor	0.0157518	1	49	3	0.0307233
3	GeneOntology.obo	heme binding	0.0160715	1	50	3	0.0308907
3	GeneOntology.obo	carbohydrate homeostasis	0.0173498	1	54	3	0.0322034
3	GeneOntology.obo	glucose homeostasis	0.0173498	1	54	3	0.0322034
3	GeneOntology.obo	tetrapyrrole binding	0.0173498	1	54	3	0.0322034
3	GeneOntology.obo	response to external stimulus	0.0183471	2	758	3	0.0330645
3	GeneOntology.obo	positive regulation of cell growth	0.0199028	1	62	3	0.034118
3	GeneOntology.obo	response to glucose stimulus	0.0205404	1	64	3	0.0346304
3	GeneOntology.obo	response to amine stimulus	0.0205404	1	64	3	0.0346304
3	GeneOntology.obo	electron transport chain	0.0208591	1	65	3	0.0349251
3	GeneOntology.obo	macromolecular complex	0.0209236	3	2559	3	0.0349251
3	GeneOntology.obo	catalytic step 2 spliceosome	0.0211777	1	66	3	0.0350703
3	GeneOntology.obo	response to hexose stimulus	0.0218147	1	68	3	0.0355566
3	GeneOntology.obo	response to monosaccharide stimulus	0.0218147	1	68	3	0.0355566
3	GeneOntology.obo	response to ionizing radiation	0.0224514	1	70	3	0.0360823
3	GeneOntology.obo	cellular response to abiotic stimulus	0.0227697	1	71	3	0.0362049
3	GeneOntology.obo	protein autophosphorylation	0.02436	1	76	3	0.0368276
3	GeneOntology.obo	positive regulation of epithelial cell proliferation	0.0246778	1	77	3	0.0370611
3	GeneOntology.obo	response to carbohydrate stimulus	0.0249956	1	78	3	0.0371533
3	GeneOntology.obo	protein N-terminus binding	0.0253133	1	79	3	0.0373268
3	GeneOntology.obo	electron carrier activity	0.0256309	1	80	3	0.0375246
3	GeneOntology.obo	response to organic nitrogen	0.0281695	1	88	3	0.0391112
3	GeneOntology.obo	regulation of blood pressure	0.0288035	1	90	3	0.0394165
3	GeneOntology.obo	chromatin remodeling complex	0.0307036	1	96	3	0.0403512
3	GeneOntology.obo	iron ion binding	0.0310201	1	97	3	0.0405259
3	GeneOntology.obo	response to mechanical stimulus	0.0310201	1	97	3	0.0405259
3	GeneOntology.obo	SH3 domain binding	0.0316528	1	99	3	0.0407686
3	GeneOntology.obo	positive regulation of growth	0.0316528	1	99	3	0.0407686
3	GeneOntology.obo	spliceosomal complex	0.0351277	1	110	3	0.0424284
3	GeneOntology.obo	Wnt receptor signaling pathway	0.0363892	1	114	3	0.0431119
3	GeneOntology.obo	stored secretory granule	0.0376495	1	118	3	0.043724
3	GeneOntology.obo	cellular response to external stimulus	0.0382793	1	120	3	0.0440715
3	GeneOntology.obo	cellular protein complex assembly	0.0385941	1	121	3	0.0443296
3	GeneOntology.obo	dendrite	0.039538	1	124	3	0.044806
3	GeneOntology.obo	apical plasma membrane	0.0407956	1	128	3	0.0451514
3	GeneOntology.obo	regulation of epithelial cell proliferation	0.0429937	1	135	3	0.0462534
3	GeneOntology.obo	neuronal cell body	0.0442483	1	139	3	0.0469644
3	GeneOntology.obo	RNA splicing, via transesterification reactions with bulged adenosine as nucleophile	0.046754	1	147	3	0.048375
3	GeneOntology.obo	nuclear mRNA splicing, via spliceosome	0.046754	1	147	3	0.048375
3	GeneOntology.obo	cell body	0.0473797	1	149	3	0.0486249
3	GeneOntology.obo	RNA splicing, via transesterification reactions	0.0489429	1	154	3	0.0493157
3	GeneOntology.obo	muscle system process	0.0489429	1	154	3	0.0493157
4	GeneOntology.obo	regulation of protein phosphorylation	1.33886e-05	4	563	4	0.00278496
4	GeneOntology.obo	regulation of phosphorylation	1.70521e-05	4	598	4	0.00324998
4	GeneOntology.obo	regulation of phosphate metabolic process	1.93308e-05	4	617	4	0.00330833
4	GeneOntology.obo	regulation of phosphorus metabolic process	1.93308e-05	4	617	4	0.00330833
4	GeneOntology.obo	positive regulation of protein serine/threonine kinase activity	2.08916e-05	3	163	4	0.00336917
4	GeneOntology.obo	regulation of MAP kinase activity	3.25585e-05	3	189	4	0.00404547
4	GeneOntology.obo	regulation of protein modification process	3.28037e-05	4	704	4	0.00404547
4	GeneOntology.obo	positive regulation of catalytic activity	3.49071e-05	4	715	4	0.00420474
4	GeneOntology.obo	positive regulation of molecular function	6.01575e-05	4	819	4	0.00554374
4	GeneOntology.obo	regulation of cellular protein metabolic process	7.62811e-05	4	869	4	0.00595719
4	GeneOntology.obo	p53 binding	7.77538e-05	2	34	4	0.00595719
4	GeneOntology.obo	protease binding	9.22667e-05	2	37	4	0.0063422
4	GeneOntology.obo	regulation of protein metabolic process	9.42049e-05	4	916	4	0.00639296
4	GeneOntology.obo	regulation of protein serine/threonine kinase activity	9.45298e-05	3	270	4	0.00639296
4	GeneOntology.obo	positive regulation of protein kinase activity	0.000106477	3	281	4	0.00692183
4	GeneOntology.obo	positive regulation of kinase activity	0.000118166	3	291	4	0.007354
4	GeneOntology.obo	positive regulation of transferase activity	0.000123069	3	295	4	0.00747867
4	KEGG_PATHWAY.hsa	Wnt signaling pathway	0.000130763	3	131	4	0.00782732
4	GeneOntology.obo	induction of apoptosis	0.000138577	3	307	4	0.00784
4	GeneOntology.obo	induction of programmed cell death	0.00014128	3	309	4	0.00784621
4	GeneOntology.obo	positive regulation of JUN kinase activity	0.000143202	2	46	4	0.00785804
4	GeneOntology.obo	chromosome, centromeric region	0.000149544	2	47	4	0.00814338
4	GeneOntology.obo	regulation of catalytic activity	0.00016781	4	1058	4	0.00896339
4	GeneOntology.obo	PML body	0.000197763	2	54	4	0.00977166
4	GeneOntology.obo	regulation of JUN kinase activity	0.000212766	2	56	4	0.0103136
4	GeneOntology.obo	regulation of intracellular protein kinase cascade	0.000233638	3	366	4	0.0109952
4	GeneOntology.obo	chromosomal part	0.000245185	3	372	4	0.0109952
4	GeneOntology.obo	regulation of molecular function	0.000341105	4	1263	4	0.0116793
4	GeneOntology.obo	regulation of protein kinase activity	0.000366353	3	426	4	0.0116793
4	GeneOntology.obo	regulation of kinase activity	0.000405841	3	441	4	0.0116793
4	GeneOntology.obo	positive regulation of apoptosis	0.000405841	3	441	4	0.0116793
4	GeneOntology.obo	positive regulation of programmed cell death	0.000414058	3	444	4	0.0116793
4	GeneOntology.obo	protein N-terminus binding	0.000424257	2	79	4	0.0116793
4	GeneOntology.obo	regulation of transferase activity	0.000430819	3	450	4	0.0116793
4	GeneOntology.obo	oxidative stress-induced premature senescence	0.000430849	1	1	4	0.0116793
4	GeneOntology.obo	positive regulation of cell death	0.000439363	3	453	4	0.0117341
4	GeneOntology.obo	ubiquitin protein ligase binding	0.000479679	2	84	4	0.0118761
4	GeneOntology.obo	negative regulation of cell growth	0.000550615	2	90	4	0.012056
4	GeneOntology.obo	regulation of peptidyl-tyrosine phosphorylation	0.000575333	2	92	4	0.0124304
4	GeneOntology.obo	regulation of JNK cascade	0.000626373	2	96	4	0.0124304
4	KEGG_PATHWAY.hsa	Basal cell carcinoma	0.000691839	2	44	4	0.0130045
4	GeneOntology.obo	regulation of stress-activated protein kinase signaling cascade	0.000720834	2	103	4	0.0132274
4	GeneOntology.obo	protein dimerization activity	0.000803882	3	556	4	0.0138433
4	KEGG_PATHWAY.hsa	Amyotrophic lateral sclerosis	0.000967151	2	52	4	0.0145057
4	GeneOntology.obo	negative regulation of growth	0.00109411	2	127	4	0.0145057
4	GeneOntology.obo	positive regulation of MAP kinase activity	0.00123543	2	135	4	0.0145057
4	GeneOntology.obo	regulation of transcription, DNA-dependent	0.00129091	4	1761	4	0.0145057
4	GeneOntology.obo	positive regulation of thymocyte apoptosis	0.00129213	1	3	4	0.0145057
4	GeneOntology.obo	outflow tract septum morphogenesis	0.00129213	1	3	4	0.0145057
4	GeneOntology.obo	stress-induced premature senescence	0.00129213	1	3	4	0.0145057
4	GeneOntology.obo	cellular response to drug	0.00129213	1	3	4	0.0145057
4	GeneOntology.obo	negative regulation of helicase activity	0.00129213	1	3	4	0.0145057
4	GeneOntology.obo	regulation of RNA metabolic process	0.00144083	4	1810	4	0.0150133
4	GeneOntology.obo	enzyme binding	0.00157292	3	699	4	0.0150133
4	GeneOntology.obo	negative regulation of cellular metabolic process	0.00165993	3	712	4	0.0150133
4	GeneOntology.obo	positive regulation of T cell apoptosis	0.00172256	1	4	4	0.0150133
4	GeneOntology.obo	DNA strand annealing activity	0.00172256	1	4	4	0.0150133
4	GeneOntology.obo	DNA strand renaturation	0.00172256	1	4	4	0.0150133
4	GeneOntology.obo	negative regulation of tyrosine phosphorylation of Stat3 protein	0.00172256	1	4	4	0.0150133
4	GeneOntology.obo	negative regulation of macromolecule metabolic process	0.00172894	3	722	4	0.0150404
4	GeneOntology.obo	regulation of cellular response to stress	0.00179603	2	163	4	0.0154318
4	GeneOntology.obo	positive regulation of protein phosphorylation	0.00181793	2	164	4	0.0154931
4	GeneOntology.obo	regulation of cellular macromolecule biosynthetic process	0.00187076	4	1932	4	0.0158076
4	GeneOntology.obo	regulation of macromolecule biosynthetic process	0.00211441	4	1992	4	0.0158367
4	GeneOntology.obo	positive regulation of lymphocyte apoptosis	0.00215285	1	5	4	0.0158367
4	GeneOntology.obo	mitotic cell cycle G1/S transition DNA damage checkpoint	0.00215285	1	5	4	0.0158367
4	GeneOntology.obo	negative regulation of metabolic process	0.00215781	3	779	4	0.0158443
4	GeneOntology.obo	positive regulation of phosphorylation	0.00223438	2	182	4	0.0161745
4	GeneOntology.obo	positive regulation of cellular process	0.00224479	4	2022	4	0.0161745
4	GeneOntology.obo	regulation of gene expression	0.0023213	4	2039	4	0.016553
4	GeneOntology.obo	positive regulation of phosphorus metabolic process	0.00235746	2	187	4	0.0166692
4	GeneOntology.obo	positive regulation of phosphate metabolic process	0.00235746	2	187	4	0.0166692
4	GeneOntology.obo	regulation of cell growth	0.00250938	2	193	4	0.0167664
4	GeneOntology.obo	positive regulation of histone deacetylation	0.002583	1	6	4	0.0167664
4	GeneOntology.obo	negative regulation of tyrosine phosphorylation of STAT protein	0.002583	1	6	4	0.0167664
4	GeneOntology.obo	regulation of MAPKKK cascade	0.00271911	2	201	4	0.0169283
4	GeneOntology.obo	nuclear body	0.0027459	2	202	4	0.0170193
4	GeneOntology.obo	regulation of cellular biosynthetic process	0.00278023	4	2133	4	0.017194
4	GeneOntology.obo	regulation of biosynthetic process	0.00291298	4	2158	4	0.0175711
4	GeneOntology.obo	regulation of nucleobase, nucleoside, nucleotide and nucleic acid metabolic process	0.00298937	4	2172	4	0.0175711
4	GeneOntology.obo	regulation of thymocyte apoptosis	0.00301302	1	7	4	0.0175711
4	GeneOntology.obo	cochlea morphogenesis	0.00301302	1	7	4	0.0175711
4	GeneOntology.obo	positive regulation of leukocyte apoptosis	0.00301302	1	7	4	0.0175711
4	GeneOntology.obo	replicative senescence	0.00301302	1	7	4	0.0175711
4	GeneOntology.obo	cellular response to glucose starvation	0.00301302	1	7	4	0.0175711
4	GeneOntology.obo	regulation of apoptosis	0.00317741	3	890	4	0.0177521
4	GeneOntology.obo	protein heterodimerization activity	0.0031918	2	218	4	0.0177521
4	GeneOntology.obo	regulation of programmed cell death	0.00323987	3	896	4	0.0177927
4	GeneOntology.obo	positive regulation of biological process	0.00333387	4	2232	4	0.018158
4	GeneOntology.obo	regulation of cell death	0.00337786	3	909	4	0.018158
4	GeneOntology.obo	regulation of nitrogen compound metabolic process	0.0034062	4	2244	4	0.018158
4	GeneOntology.obo	regulation of T cell apoptosis	0.00344289	1	8	4	0.018158
4	GeneOntology.obo	negative regulation of epithelial to mesenchymal transition	0.00344289	1	8	4	0.018158
4	GeneOntology.obo	positive regulation of protein deacetylation	0.00344289	1	8	4	0.018158
4	GeneOntology.obo	negative regulation of JAK-STAT cascade	0.00344289	1	8	4	0.018158
4	GeneOntology.obo	regulation of helicase activity	0.00344289	1	8	4	0.018158
4	GeneOntology.obo	chromosome	0.00354747	2	230	4	0.0185289
4	GeneOntology.obo	DNA damage response, signal transduction by p53 class mediator resulting in transcription of p21 class mediator	0.00387263	1	9	4	0.0186021
4	GeneOntology.obo	determination of adult lifespan	0.00387263	1	9	4	0.0186021
4	GeneOntology.obo	regulation of histone deacetylation	0.00387263	1	9	4	0.0186021
4	GeneOntology.obo	intracellular signal transduction	0.00400315	3	964	4	0.0191284
4	KEGG_PATHWAY.hsa	Hepatitis C	0.00428793	2	110	4	0.019397
4	GeneOntology.obo	RNA polymerase II transcription factor binding	0.00430223	1	10	4	0.019397
4	GeneOntology.obo	ER overload response	0.00430223	1	10	4	0.019397
4	GeneOntology.obo	activation of caspase activity by cytochrome c	0.00430223	1	10	4	0.019397
4	GeneOntology.obo	negative regulation of cell morphogenesis involved in differentiation	0.00430223	1	10	4	0.019397
4	GeneOntology.obo	planar cell polarity pathway involved in neural tube closure	0.00430223	1	10	4	0.019397
4	GeneOntology.obo	regulation of establishment of planar polarity involved in neural tube closure	0.00430223	1	10	4	0.019397
4	GeneOntology.obo	DNA damage response, signal transduction resulting in transcription	0.00430223	1	10	4	0.019397
4	GeneOntology.obo	regulation of mitochondrial membrane permeability	0.00430223	1	10	4	0.019397
4	GeneOntology.obo	regulation of protein deacetylation	0.00473168	1	11	4	0.0201831
4	GeneOntology.obo	transcription factor binding	0.00479267	2	268	4	0.0202424
4	GeneOntology.obo	G1/S transition checkpoint	0.005161	1	12	4	0.0205405
4	GeneOntology.obo	regulation of establishment of planar polarity	0.005161	1	12	4	0.0205405
4	GeneOntology.obo	mitotic cell cycle G1/S transition checkpoint	0.005161	1	12	4	0.0205405
4	GeneOntology.obo	histone acetyltransferase binding	0.005161	1	12	4	0.0205405
4	GeneOntology.obo	protein phosphatase 2A binding	0.005161	1	12	4	0.0205405
4	GeneOntology.obo	cardiac septum morphogenesis	0.005161	1	12	4	0.0205405
4	GeneOntology.obo	Wnt receptor signaling pathway, planar cell polarity pathway	0.005161	1	12	4	0.0205405
4	GeneOntology.obo	regulation of signal transduction	0.00519121	3	1055	4	0.0206219
4	GeneOntology.obo	signal transduction	0.00543609	4	2522	4	0.0209885
4	GeneOntology.obo	cellular response to UV	0.00559018	1	13	4	0.0210317
4	GeneOntology.obo	negative regulation of peptidyl-tyrosine phosphorylation	0.00559018	1	13	4	0.0210317
4	GeneOntology.obo	positive regulation of protein modification process	0.00559525	2	290	4	0.0210317
4	GeneOntology.obo	regulation of lymphocyte apoptosis	0.00601922	1	14	4	0.0211733
4	GeneOntology.obo	cellular response to light stimulus	0.00601922	1	14	4	0.0211733
4	GeneOntology.obo	cellular response to ionizing radiation	0.00644813	1	15	4	0.0217823
4	GeneOntology.obo	induction of apoptosis via death domain receptors	0.00644813	1	15	4	0.0217823
4	GeneOntology.obo	positive regulation of reactive oxygen species metabolic process	0.00644813	1	15	4	0.0217823
4	GeneOntology.obo	DNA damage response, signal transduction by p53 class mediator resulting in induction of apoptosis	0.00644813	1	15	4	0.0217823
4	GeneOntology.obo	interspecies interaction between organisms	0.00666098	2	317	4	0.0224604
4	GeneOntology.obo	regulation of macromolecule metabolic process	0.00681958	4	2669	4	0.0226067
4	GeneOntology.obo	replication fork	0.00687689	1	16	4	0.0226067
4	GeneOntology.obo	cellular senescence	0.00687689	1	16	4	0.0226067
4	GeneOntology.obo	regulation of anatomical structure morphogenesis	0.00707807	2	327	4	0.0227723
4	GeneOntology.obo	protein phosphatase type 2A complex	0.00730551	1	17	4	0.0229539
4	GeneOntology.obo	signal transduction by p53 class mediator resulting in induction of apoptosis	0.00730551	1	17	4	0.0229539
4	GeneOntology.obo	regulation of G1/S transition of mitotic cell cycle	0.00730551	1	17	4	0.0229539
4	GeneOntology.obo	regulation of growth	0.00755073	2	338	4	0.0231858
4	GeneOntology.obo	frizzled binding	0.007734	1	18	4	0.0233782
4	GeneOntology.obo	regulation of signaling	0.00807371	3	1231	4	0.0238738
4	GeneOntology.obo	response to X-ray	0.00816235	1	19	4	0.0239317
4	GeneOntology.obo	positive regulation of cellular protein metabolic process	0.00817318	2	352	4	0.0239317
4	GeneOntology.obo	nucleolus	0.00844706	2	358	4	0.0242887
4	GeneOntology.obo	regulation of primary metabolic process	0.00846374	4	2817	4	0.0242887
4	GeneOntology.obo	transcription factor TFIID complex	0.00859055	1	20	4	0.0242887
4	GeneOntology.obo	positive regulation of protein metabolic process	0.00886587	2	367	4	0.0248161
4	GeneOntology.obo	regulation of leukocyte apoptosis	0.00901862	1	21	4	0.0248181
4	GeneOntology.obo	regulation of tyrosine phosphorylation of Stat3 protein	0.00901862	1	21	4	0.0248181
4	GeneOntology.obo	response to antibiotic	0.00901862	1	21	4	0.0248181
4	GeneOntology.obo	regulation of cellular metabolic process	0.00909385	4	2868	4	0.0248181
4	GeneOntology.obo	negative regulation of catalytic activity	0.00958504	2	382	4	0.0253371
4	GeneOntology.obo	inactivation of MAPK activity	0.00987435	1	23	4	0.0255103
4	GeneOntology.obo	negative regulation of transcription, DNA-dependent	0.0100292	2	391	4	0.0257677
4	GeneOntology.obo	mitochondrial membrane organization	0.010302	1	24	4	0.0257677
4	GeneOntology.obo	regulation of epithelial to mesenchymal transition	0.010302	1	24	4	0.0257677
4	GeneOntology.obo	positive regulation of histone modification	0.010302	1	24	4	0.0257677
4	GeneOntology.obo	non-canonical Wnt receptor signaling pathway	0.010302	1	24	4	0.0257677
4	GeneOntology.obo	negative regulation of RNA metabolic process	0.0105848	2	402	4	0.0261868
4	GeneOntology.obo	cellular response to stimulus	0.0106148	4	2981	4	0.0261868
4	GeneOntology.obo	cellular response to hypoxia	0.0107295	1	25	4	0.0261868
4	GeneOntology.obo	cellular response to oxygen levels	0.0111569	1	26	4	0.0267392
4	GeneOntology.obo	cellular response to radiation	0.0115841	1	27	4	0.0269889
4	GeneOntology.obo	positive regulation of neuron apoptosis	0.0115841	1	27	4	0.0269889
4	GeneOntology.obo	cellular response to starvation	0.0120112	1	28	4	0.0274085
4	GeneOntology.obo	response to gamma radiation	0.0120112	1	28	4	0.0274085
4	GeneOntology.obo	ceramide metabolic process	0.0124382	1	29	4	0.027719
4	GeneOntology.obo	mesoderm development	0.0124382	1	29	4	0.027719
4	GeneOntology.obo	negative regulation of gene expression	0.0124455	2	437	4	0.0277205
4	GeneOntology.obo	regulation of response to stimulus	0.0127412	3	1446	4	0.0281234
4	GeneOntology.obo	heart morphogenesis	0.012865	1	30	4	0.0281234
4	GeneOntology.obo	base-excision repair	0.012865	1	30	4	0.0281234
4	GeneOntology.obo	activation of JUN kinase activity	0.0132917	1	31	4	0.0286953
4	GeneOntology.obo	sphingoid metabolic process	0.0132917	1	31	4	0.0286953
4	GeneOntology.obo	non-membrane-bounded organelle	0.0132946	3	1468	4	0.0286953
4	GeneOntology.obo	intracellular non-membrane-bounded organelle	0.0132946	3	1468	4	0.0286953
4	GeneOntology.obo	regulation of metabolic process	0.0136614	4	3175	4	0.0289558
4	GeneOntology.obo	negative regulation of nucleobase, nucleoside, nucleotide and nucleic acid metabolic process	0.0136865	2	459	4	0.0289558
4	GeneOntology.obo	ER-nucleus signaling pathway	0.0137182	1	32	4	0.0289558
4	GeneOntology.obo	DNA damage response, signal transduction resulting in induction of apoptosis	0.0137182	1	32	4	0.0289558
4	GeneOntology.obo	androgen receptor binding	0.0137182	1	32	4	0.0289558
4	GeneOntology.obo	negative regulation of cellular macromolecule biosynthetic process	0.0139761	2	464	4	0.0291334
4	GeneOntology.obo	negative regulation of nitrogen compound metabolic process	0.0140928	2	466	4	0.0291669
4	GeneOntology.obo	regulation of reactive oxygen species metabolic process	0.0141447	1	33	4	0.0291669
4	GeneOntology.obo	regulation of response to stress	0.0142099	2	468	4	0.0292571
4	GeneOntology.obo	negative regulation of molecular function	0.0144454	2	472	4	0.0295577
4	GeneOntology.obo	response to endoplasmic reticulum stress	0.0145709	1	34	4	0.0296222
4	GeneOntology.obo	chaperone binding	0.0145709	1	34	4	0.0296222
4	GeneOntology.obo	positive regulation of transcription, DNA-dependent	0.0146827	2	476	4	0.0298062
4	GeneOntology.obo	regulation of histone modification	0.0149971	1	35	4	0.0298588
4	GeneOntology.obo	regulation of tyrosine phosphorylation of STAT protein	0.015423	1	36	4	0.0303929
4	GeneOntology.obo	negative regulation of macromolecule biosynthetic process	0.0157727	2	494	4	0.0307233
4	GeneOntology.obo	copper ion binding	0.0158489	1	37	4	0.0307233
4	GeneOntology.obo	apoptosis	0.0168985	2	512	4	0.0318307
4	GeneOntology.obo	negative regulation of cellular biosynthetic process	0.0170257	2	514	4	0.0319857
4	GeneOntology.obo	protein serine/threonine phosphatase complex	0.0171256	1	40	4	0.0319928
4	GeneOntology.obo	androgen receptor signaling pathway	0.0171256	1	40	4	0.0319928
4	GeneOntology.obo	positive regulation of RNA metabolic process	0.0172816	2	518	4	0.0322034
4	GeneOntology.obo	programmed cell death	0.0175392	2	522	4	0.0323905
4	GeneOntology.obo	positive regulation of gene expression	0.0177986	2	526	4	0.0326316
4	GeneOntology.obo	meiosis	0.0179761	1	42	4	0.0327226
4	GeneOntology.obo	response to starvation	0.0179761	1	42	4	0.0327226
4	GeneOntology.obo	cytosol	0.0180095	3	1636	4	0.0327395
4	GeneOntology.obo	negative regulation of biosynthetic process	0.0181252	2	531	4	0.0329356
4	GeneOntology.obo	cell aging	0.0184011	1	43	4	0.0330645
4	GeneOntology.obo	canonical Wnt receptor signaling pathway	0.018826	1	44	4	0.0334269
4	KEGG_PATHWAY.hsa	MAPK signaling pathway	0.0191478	2	237	4	0.0337452
4	GeneOntology.obo	DNA damage checkpoint	0.0192508	1	45	4	0.0337452
4	GeneOntology.obo	damaged DNA binding	0.0192508	1	45	4	0.0337452
4	GeneOntology.obo	regulation of interphase of mitotic cell cycle	0.0196754	1	46	4	0.0340342
4	GeneOntology.obo	regulation of embryonic development	0.0196754	1	46	4	0.0340342
4	GeneOntology.obo	regulation of JAK-STAT cascade	0.0196754	1	46	4	0.0340342
4	GeneOntology.obo	spindle pole	0.0200999	1	47	4	0.0343348
4	GeneOntology.obo	sphingolipid metabolic process	0.0205242	1	48	4	0.0346304
4	GeneOntology.obo	steroid hormone receptor binding	0.0205242	1	48	4	0.0346304
4	GeneOntology.obo	protein tetramerization	0.0205242	1	48	4	0.0346304
4	GeneOntology.obo	negative regulation of protein phosphorylation	0.0209484	1	49	4	0.0349251
4	GeneOntology.obo	single-stranded DNA binding	0.0209484	1	49	4	0.0349251
4	GeneOntology.obo	membrane lipid metabolic process	0.0209484	1	49	4	0.0349251
4	GeneOntology.obo	beta-catenin binding	0.0209484	1	49	4	0.0349251
4	GeneOntology.obo	multicellular organismal development	0.0211156	2	575	4	0.0350652
4	GeneOntology.obo	multi-organism process	0.0211156	2	575	4	0.0350652
4	GeneOntology.obo	DNA integrity checkpoint	0.0213725	1	50	4	0.0351844
4	GeneOntology.obo	negative regulation of cellular process	0.0216138	3	1747	4	0.035519
4	GeneOntology.obo	negative regulation of MAP kinase activity	0.0217964	1	51	4	0.0355566
4	GeneOntology.obo	cytoplasm	0.0225351	4	3598	4	0.0361697
4	GeneOntology.obo	protein phosphatase binding	0.0226438	1	53	4	0.0361697
4	GeneOntology.obo	positive regulation of macromolecule biosynthetic process	0.0227606	2	598	4	0.0362049
4	GeneOntology.obo	positive regulation of nucleobase, nucleoside, nucleotide and nucleic acid metabolic process	0.0229063	2	600	4	0.0362049
4	GeneOntology.obo	signal transduction involved in mitotic cell cycle G1/S checkpoint	0.0230673	1	54	4	0.0362049
4	GeneOntology.obo	signal transduction involved in cell cycle checkpoint	0.0230673	1	54	4	0.0362049
4	GeneOntology.obo	signal transduction involved in mitotic cell cycle checkpoint	0.0230673	1	54	4	0.0362049
4	GeneOntology.obo	signal transduction involved in DNA integrity checkpoint	0.0230673	1	54	4	0.0362049
4	GeneOntology.obo	signal transduction involved in G1/S transition checkpoint	0.0230673	1	54	4	0.0362049
4	GeneOntology.obo	signal transduction involved in mitotic cell cycle G1/S transition DNA damage checkpoint	0.0230673	1	54	4	0.0362049
4	GeneOntology.obo	signal transduction involved in DNA damage checkpoint	0.0230673	1	54	4	0.0362049
4	GeneOntology.obo	DNA damage response, signal transduction by p53 class mediator resulting in cell cycle arrest	0.0230673	1	54	4	0.0362049
4	GeneOntology.obo	microtubule cytoskeleton	0.0234907	1	55	4	0.0364667
4	GeneOntology.obo	cellular response to oxidative stress	0.0234907	1	55	4	0.0364667
4	GeneOntology.obo	cell cycle process	0.0236409	2	610	4	0.0366272
4	GeneOntology.obo	nucleoplasm part	0.0236409	2	610	4	0.0366272
4	GeneOntology.obo	heat shock protein binding	0.0239139	1	56	4	0.0367163
4	GeneOntology.obo	mitotic cell cycle checkpoint	0.024337	1	57	4	0.0368128
4	GeneOntology.obo	positive regulation of nitrogen compound metabolic process	0.0246868	2	624	4	0.0370611
4	GeneOntology.obo	regulation of chromosome organization	0.02476	1	58	4	0.0371046
4	GeneOntology.obo	cell death	0.0249136	2	627	4	0.0371533
4	GeneOntology.obo	positive regulation of cell cycle arrest	0.0251828	1	59	4	0.0371867
4	GeneOntology.obo	nuclear matrix	0.0251828	1	59	4	0.0371867
4	GeneOntology.obo	death	0.0252935	2	632	4	0.0373107
4	GeneOntology.obo	phosphatase binding	0.026028	1	61	4	0.0379659
4	GeneOntology.obo	mitochondrion	0.0262935	2	645	4	0.0381219
4	GeneOntology.obo	regulation of multicellular organismal development	0.0265267	2	648	4	0.0383171
4	GeneOntology.obo	steroid hormone receptor signaling pathway	0.0268727	1	63	4	0.0385222
4	GeneOntology.obo	negative regulation of intracellular protein kinase cascade	0.0272949	1	64	4	0.0387432
4	GeneOntology.obo	cellular response to nutrient levels	0.0272949	1	64	4	0.0387432
4	KEGG_PATHWAY.hsa	Thyroid cancer	0.0275608	1	28	4	0.0388771
4	GeneOntology.obo	negative regulation of biological process	0.0277184	3	1912	4	0.0388771
4	GeneOntology.obo	nuclear chromatin	0.0281387	1	66	4	0.0391112
4	GeneOntology.obo	nucleotide-excision repair	0.0281387	1	66	4	0.0391112
4	GeneOntology.obo	response to UV	0.0281387	1	66	4	0.0391112
4	GeneOntology.obo	negative regulation of phosphorylation	0.0281387	1	66	4	0.0391112
4	GeneOntology.obo	negative regulation of cell development	0.0285604	1	67	4	0.0393796
4	GeneOntology.obo	positive regulation of cellular biosynthetic process	0.0286666	2	675	4	0.0394107
4	GeneOntology.obo	induction of apoptosis by intracellular signals	0.0298248	1	70	4	0.0399219
4	GeneOntology.obo	response to ionizing radiation	0.0298248	1	70	4	0.0399219
4	GeneOntology.obo	positive regulation of biosynthetic process	0.0301339	2	693	4	0.0400797
4	GeneOntology.obo	cellular response to abiotic stimulus	0.030246	1	71	4	0.0400797
4	GeneOntology.obo	negative regulation of protein serine/threonine kinase activity	0.030246	1	71	4	0.0400797
4	GeneOntology.obo	negative regulation of phosphorus metabolic process	0.030246	1	71	4	0.0400797
4	GeneOntology.obo	negative regulation of phosphate metabolic process	0.030246	1	71	4	0.0400797
4	GeneOntology.obo	positive regulation of peptidyl-tyrosine phosphorylation	0.030246	1	71	4	0.0400797
4	KEGG_PATHWAY.hsa	Pathways in cancer	0.0311854	2	306	4	0.0406055
4	GeneOntology.obo	intracellular receptor mediated signaling pathway	0.0319293	1	75	4	0.0408377
4	GeneOntology.obo	DNA damage response, signal transduction by p53 class mediator	0.0319293	1	75	4	0.0408377
4	GeneOntology.obo	cellular response to biotic stimulus	0.0323498	1	76	4	0.0410603
4	GeneOntology.obo	activation of caspase activity	0.0323498	1	76	4	0.0410603
4	GeneOntology.obo	signal transduction by p53 class mediator	0.0327701	1	77	4	0.0412071
4	GeneOntology.obo	regulation of DNA replication	0.0327701	1	77	4	0.0412071
4	GeneOntology.obo	response to stimulus	0.0328389	4	3953	4	0.0412503
4	GeneOntology.obo	regulation of organ morphogenesis	0.0331903	1	78	4	0.0414867
4	GeneOntology.obo	regulation of cellular component organization	0.0332506	2	730	4	0.0415372
4	GeneOntology.obo	mitochondrion organization	0.0344502	1	81	4	0.0421197
4	GeneOntology.obo	cellular response to extracellular stimulus	0.0344502	1	81	4	0.0421197
4	GeneOntology.obo	phosphate metabolic process	0.034903	2	749	4	0.0423476
4	GeneOntology.obo	phosphorus metabolic process	0.034903	2	749	4	0.0423476
4	GeneOntology.obo	nucleoplasm	0.0352553	2	753	4	0.0425257
4	GeneOntology.obo	cell cortex	0.0357088	1	84	4	0.042712
4	GeneOntology.obo	nuclear hormone receptor binding	0.0365471	1	86	4	0.0432216
4	GeneOntology.obo	positive regulation of caspase activity	0.0369661	1	87	4	0.0433988
4	GeneOntology.obo	cellular protein localization	0.0382222	1	90	4	0.0440329
4	GeneOntology.obo	positive regulation of peptidase activity	0.0394771	1	93	4	0.0447614
4	GeneOntology.obo	cellular macromolecule localization	0.0398952	1	94	4	0.0450223
4	GeneOntology.obo	cell fraction	0.0403471	2	809	4	0.0451074
4	KEGG_PATHWAY.hsa	Bladder cancer	0.0411255	1	42	4	0.0453146
4	KEGG_PATHWAY.hsa	Notch signaling pathway	0.0411255	1	42	4	0.0453146
4	GeneOntology.obo	signal transduction in response to DNA damage	0.0411484	1	97	4	0.0453146
4	GeneOntology.obo	regulation of developmental process	0.0412873	2	819	4	0.0453212
4	GeneOntology.obo	receptor signaling protein activity	0.0415659	1	98	4	0.0454437
4	GeneOntology.obo	positive regulation of cell cycle process	0.0428175	1	101	4	0.0461762
4	GeneOntology.obo	regulation of neuron apoptosis	0.0428175	1	101	4	0.0461762
4	GeneOntology.obo	hormone receptor binding	0.0428175	1	101	4	0.0461762
4	GeneOntology.obo	activation of MAPK activity	0.0432345	1	102	4	0.0463815
4	GeneOntology.obo	protein dephosphorylation	0.0436513	1	103	4	0.0466468
4	GeneOntology.obo	cell cycle arrest	0.0444845	1	105	4	0.0470069
4	GeneOntology.obo	double-stranded DNA binding	0.0449009	1	106	4	0.047237
4	GeneOntology.obo	receptor binding	0.045533	2	863	4	0.0476294
4	GeneOntology.obo	induction of apoptosis by extracellular signals	0.0478118	1	113	4	0.0487773
4	GeneOntology.obo	Ras protein signal transduction	0.0482271	1	114	4	0.0489984
4	GeneOntology.obo	Wnt receptor signaling pathway	0.0482271	1	114	4	0.0489984
4	GeneOntology.obo	negative regulation of protein kinase activity	0.0486423	1	115	4	0.0491344
4	GeneOntology.obo	regulation of cell morphogenesis involved in differentiation	0.0486423	1	115	4	0.0491344
4	GeneOntology.obo	dephosphorylation	0.0486423	1	115	4	0.0491344
4	GeneOntology.obo	regulation of Wnt receptor signaling pathway	0.0494722	1	117	4	0.0495775
4	KEGG_PATHWAY.hsa	Endometrial cancer	0.0497705	1	51	4	0.0498061
5	GeneOntology.obo	transcription from RNA polymerase II promoter	6.65192e-05	3	240	4	0.00595719
5	GeneOntology.obo	sequence-specific DNA binding	0.000249116	3	374	4	0.0109952
5	GeneOntology.obo	HMG box domain binding	0.000430849	1	1	4	0.0116793
5	GeneOntology.obo	glucocorticoid receptor activity	0.000430849	1	1	4	0.0116793
5	GeneOntology.obo	glucocorticoid mediated signaling pathway	0.000430849	1	1	4	0.0116793
5	GeneOntology.obo	PML body organization	0.000861419	1	2	4	0.0138433
5	GeneOntology.obo	ureteric bud formation	0.000861419	1	2	4	0.0138433
5	GeneOntology.obo	nephric duct formation	0.00129213	1	3	4	0.0145057
5	GeneOntology.obo	nuclear body organization	0.00129213	1	3	4	0.0145057
5	GeneOntology.obo	transcription, DNA-dependent	0.00133564	3	661	4	0.0148353
5	GeneOntology.obo	nucleic acid binding transcription factor activity	0.00134751	3	663	4	0.0149276
5	GeneOntology.obo	sequence-specific DNA binding transcription factor activity	0.00134751	3	663	4	0.0149276
5	GeneOntology.obo	norepinephrine biosynthetic process	0.00172256	1	4	4	0.0150133
5	GeneOntology.obo	RNA biosynthetic process	0.001985	3	757	4	0.0158367
5	GeneOntology.obo	norepinephrine metabolic process	0.002583	1	6	4	0.0167664
5	GeneOntology.obo	positive regulation of interleukin-4 production	0.00301302	1	7	4	0.0175711
5	GeneOntology.obo	corticosteroid receptor signaling pathway	0.00344289	1	8	4	0.018158
5	GeneOntology.obo	glucocorticoid receptor signaling pathway	0.00344289	1	8	4	0.018158
5	GeneOntology.obo	response to steroid hormone stimulus	0.00376331	2	237	4	0.0186021
5	GeneOntology.obo	cellular macromolecule biosynthetic process	0.00417326	3	978	4	0.019397
5	GeneOntology.obo	mesonephros development	0.00430223	1	10	4	0.019397
5	GeneOntology.obo	signalosome	0.00430223	1	10	4	0.019397
5	GeneOntology.obo	sympathetic nervous system development	0.00430223	1	10	4	0.019397
5	GeneOntology.obo	macromolecule biosynthetic process	0.00437323	3	994	4	0.0196643
5	GeneOntology.obo	catechol biosynthetic process	0.00473168	1	11	4	0.0201831
5	GeneOntology.obo	diol biosynthetic process	0.00473168	1	11	4	0.0201831
5	GeneOntology.obo	catecholamine biosynthetic process	0.00473168	1	11	4	0.0201831
5	GeneOntology.obo	positive regulation of erythrocyte differentiation	0.00473168	1	11	4	0.0201831
5	GeneOntology.obo	transcription factor binding	0.00479267	2	268	4	0.0202424
5	GeneOntology.obo	steroid hormone mediated signaling pathway	0.00559018	1	13	4	0.0210317
5	GeneOntology.obo	cellular response to corticosteroid stimulus	0.00601922	1	14	4	0.0211733
5	GeneOntology.obo	cellular response to glucocorticoid stimulus	0.00601922	1	14	4	0.0211733
5	GeneOntology.obo	E-box binding	0.00601922	1	14	4	0.0211733
5	GeneOntology.obo	regulation of interleukin-4 production	0.00601922	1	14	4	0.0211733
5	GeneOntology.obo	embryonic epithelial tube formation	0.00687689	1	16	4	0.0226067
5	GeneOntology.obo	epithelial tube formation	0.00730551	1	17	4	0.0229539
5	GeneOntology.obo	nucleus organization	0.00730551	1	17	4	0.0229539
5	GeneOntology.obo	RNA metabolic process	0.00768719	3	1210	4	0.0233782
5	GeneOntology.obo	negative regulation of cell proliferation	0.00849312	2	359	4	0.0242887
5	GeneOntology.obo	regulation of erythrocyte differentiation	0.00859055	1	20	4	0.0242887
5	GeneOntology.obo	cellular biogenic amine biosynthetic process	0.00901862	1	21	4	0.0248181
5	GeneOntology.obo	response to antibiotic	0.00901862	1	21	4	0.0248181
5	GeneOntology.obo	DNA binding	0.00940803	3	1299	4	0.0252772
5	KEGG_PATHWAY.hsa	Dorso-ventral axis formation	0.00989586	1	20	2	0.0255422
5	GeneOntology.obo	catecholamine metabolic process	0.010302	1	24	4	0.0257677
5	GeneOntology.obo	catechol metabolic process	0.010302	1	24	4	0.0257677
5	GeneOntology.obo	diol metabolic process	0.010302	1	24	4	0.0257677
5	GeneOntology.obo	cell fate determination	0.0115841	1	27	4	0.0269889
5	GeneOntology.obo	hormone-mediated signaling pathway	0.0120112	1	28	4	0.0274085
5	GeneOntology.obo	cellular biosynthetic process	0.0121298	3	1421	4	0.0275889
5	GeneOntology.obo	phenol-containing compound metabolic process	0.0132917	1	31	4	0.0286953
5	GeneOntology.obo	biosynthetic process	0.0136026	3	1480	4	0.0289558
5	GeneOntology.obo	cellular response to steroid hormone stimulus	0.0137182	1	32	4	0.0289558
5	GeneOntology.obo	benzene-containing compound metabolic process	0.0137182	1	32	4	0.0289558
5	GeneOntology.obo	positive regulation of transcription, DNA-dependent	0.0146827	2	476	4	0.0298062
5	GeneOntology.obo	nucleic acid metabolic process	0.015967	3	1567	4	0.0308824
5	GeneOntology.obo	positive regulation of RNA metabolic process	0.0172816	2	518	4	0.0322034
5	GeneOntology.obo	response to hormone stimulus	0.0174746	2	521	4	0.0323422
5	GeneOntology.obo	positive regulation of gene expression	0.0177986	2	526	4	0.0326316
5	GeneOntology.obo	positive regulation of myeloid cell differentiation	0.0184011	1	43	4	0.0330645
5	GeneOntology.obo	regulatory region DNA binding	0.0196754	1	46	4	0.0340342
5	GeneOntology.obo	regulatory region nucleic acid binding	0.0196754	1	46	4	0.0340342
5	GeneOntology.obo	steroid binding	0.0196754	1	46	4	0.0340342
5	GeneOntology.obo	transcription regulatory region DNA binding	0.0196754	1	46	4	0.0340342
5	GeneOntology.obo	nuclear part	0.0198107	3	1693	4	0.0340575
5	GeneOntology.obo	nucleus	0.0199478	4	3490	4	0.0341881
5	GeneOntology.obo	response to chemical stimulus	0.0203021	3	1708	4	0.0345144
5	GeneOntology.obo	steroid hormone receptor activity	0.0209484	1	49	4	0.0349251
5	GeneOntology.obo	response to endogenous stimulus	0.0210453	2	574	4	0.0349963
5	GeneOntology.obo	regulation of transcription, DNA-dependent	0.0220968	3	1761	4	0.0358768
5	GeneOntology.obo	ligand-dependent nuclear receptor activity	0.0222202	1	52	4	0.035931
5	GeneOntology.obo	positive regulation of macromolecule biosynthetic process	0.0227606	2	598	4	0.0362049
5	GeneOntology.obo	positive regulation of nucleobase, nucleoside, nucleotide and nucleic acid metabolic process	0.0229063	2	600	4	0.0362049
5	GeneOntology.obo	regulation of RNA metabolic process	0.0238379	3	1810	4	0.0367163
5	GeneOntology.obo	tube formation	0.024337	1	57	4	0.0368128
5	GeneOntology.obo	regulation of transcription from RNA polymerase II promoter by nuclear hormone receptor	0.024337	1	57	4	0.0368128
5	GeneOntology.obo	positive regulation of nitrogen compound metabolic process	0.0246868	2	624	4	0.0370611
5	GeneOntology.obo	nucleic acid binding	0.0250553	3	1843	4	0.0371533
5	GeneOntology.obo	alcohol biosynthetic process	0.0251828	1	59	4	0.0371867
5	GeneOntology.obo	steroid hormone receptor signaling pathway	0.0268727	1	63	4	0.0385222
5	GeneOntology.obo	regulation of transcription from RNA polymerase II promoter	0.0271531	2	656	4	0.0387432
5	GeneOntology.obo	nucleobase, nucleoside, nucleotide and nucleic acid metabolic process	0.0271651	3	1898	4	0.0387432
5	GeneOntology.obo	cellular biogenic amine metabolic process	0.0272949	1	64	4	0.0387432
5	GeneOntology.obo	nuclear chromatin	0.0281387	1	66	4	0.0391112
5	GeneOntology.obo	regulation of cellular macromolecule biosynthetic process	0.0285202	3	1932	4	0.0393796
5	GeneOntology.obo	positive regulation of cellular biosynthetic process	0.0286666	2	675	4	0.0394107
5	GeneOntology.obo	positive regulation of biosynthetic process	0.0301339	2	693	4	0.0400797
5	GeneOntology.obo	regulation of macromolecule biosynthetic process	0.0310071	3	1992	4	0.0405259
5	GeneOntology.obo	kidney development	0.0319293	1	75	4	0.0408377
5	GeneOntology.obo	intracellular receptor mediated signaling pathway	0.0319293	1	75	4	0.0408377
5	GeneOntology.obo	amine biosynthetic process	0.0327701	1	77	4	0.0412071
5	GeneOntology.obo	regulation of gene expression	0.0330408	3	2039	4	0.0413738
5	KEGG_PATHWAY.hsa	Renal cell carcinoma	0.0337228	1	69	2	0.0418768
5	GeneOntology.obo	regulation of cytokine biosynthetic process	0.0340304	1	80	4	0.041912
5	GeneOntology.obo	regulation of myeloid cell differentiation	0.0344502	1	81	4	0.0421197
5	GeneOntology.obo	nucleoplasm	0.0352553	2	753	4	0.0425257
5	GeneOntology.obo	regulation of cellular biosynthetic process	0.0373361	3	2133	4	0.0436037
5	GeneOntology.obo	cellular nitrogen compound metabolic process	0.0374308	3	2135	4	0.0436389
5	GeneOntology.obo	regulation of biosynthetic process	0.0385298	3	2158	4	0.0442929
5	GeneOntology.obo	regulation of nucleobase, nucleoside, nucleotide and nucleic acid metabolic process	0.0392077	3	2172	4	0.0446459
5	GeneOntology.obo	nitrogen compound metabolic process	0.0393051	3	2174	4	0.044669
5	GeneOntology.obo	regulation of cell proliferation	0.0406282	2	812	4	0.0451514
5	GeneOntology.obo	response to glucocorticoid stimulus	0.0415659	1	98	4	0.0454437
5	GeneOntology.obo	regulation of nitrogen compound metabolic process	0.0428017	3	2244	4	0.0461762
5	GeneOntology.obo	response to corticosteroid stimulus	0.0453171	1	107	4	0.0474621
5	GeneOntology.obo	mitochondrial matrix	0.0478118	1	113	4	0.0487773
5	GeneOntology.obo	cellular aromatic compound metabolic process	0.0494722	1	117	4	0.0495775
6	GeneOntology.obo	lymphocyte costimulation	2.05391e-09	4	64	4	8.61206e-06
6	GeneOntology.obo	T cell costimulation	2.05391e-09	4	64	4	8.61206e-06
6	GeneOntology.obo	positive regulation of T cell activation	4.81386e-08	4	139	4	0.000134563
6	GeneOntology.obo	positive regulation of lymphocyte activation	1.1925e-07	4	174	4	0.000200007
6	GeneOntology.obo	regulation of T cell activation	1.1925e-07	4	174	4	0.000200007
6	GeneOntology.obo	positive regulation of leukocyte activation	1.62939e-07	4	188	4	0.000212494
6	GeneOntology.obo	positive regulation of cell activation	1.77374e-07	4	192	4	0.000212494
6	GeneOntology.obo	regulation of lymphocyte activation	3.42124e-07	4	226	4	0.000324347
6	GeneOntology.obo	regulation of leukocyte activation	5.21921e-07	4	251	4	0.000437683
6	GeneOntology.obo	regulation of cell activation	6.20233e-07	4	262	4	0.000472843
6	GeneOntology.obo	T cell receptor signaling pathway	1.85191e-06	3	73	4	0.00119463
6	GeneOntology.obo	positive regulation of immune system process	3.22933e-06	4	395	4	0.00151978
6	GeneOntology.obo	antigen receptor-mediated signaling pathway	3.26212e-06	3	88	4	0.00151978
6	GeneOntology.obo	positive regulation of establishment of protein localization in plasma membrane	3.8953e-06	2	8	4	0.0016333
6	GeneOntology.obo	immune response-activating cell surface receptor signaling pathway	4.11152e-06	3	95	4	0.00164187
6	GeneOntology.obo	immune response-regulating cell surface receptor signaling pathway	4.51643e-06	3	98	4	0.00166525
6	GeneOntology.obo	insulin-like growth factor receptor signaling pathway	7.64819e-06	2	11	4	0.00237547
6	GeneOntology.obo	regulation of establishment of protein localization in plasma membrane	1.26488e-05	2	14	4	0.00278496
6	GeneOntology.obo	regulation of immune system process	1.99666e-05	4	622	4	0.0033488
6	GeneOntology.obo	immune response-activating signal transduction	2.05093e-05	3	162	4	0.00336917
6	GeneOntology.obo	immune response-regulating signaling pathway	2.16702e-05	3	165	4	0.0034288
6	GeneOntology.obo	positive regulation of glucose import	3.20716e-05	2	22	4	0.00404547
6	GeneOntology.obo	positive regulation of glucose transport	3.5121e-05	2	23	4	0.00420474
6	GeneOntology.obo	activation of immune response	3.85679e-05	3	200	4	0.00430971
6	GeneOntology.obo	immune system process	6.34613e-05	4	830	4	0.00578463
6	GeneOntology.obo	regulation of glucose import	6.87647e-05	2	32	4	0.00595719
6	KEGG_PATHWAY.hsa	T cell receptor signaling pathway	7.3342e-05	3	108	4	0.00595719
6	GeneOntology.obo	positive regulation of immune response	8.06502e-05	3	256	4	0.00608109
6	KEGG_PATHWAY.hsa	Toxoplasmosis	9.08682e-05	3	116	4	0.0063422
6	GeneOntology.obo	response to organic substance	0.000172951	4	1066	4	0.00906477
6	GeneOntology.obo	regulation of glucose transport	0.000244401	2	60	4	0.0109952
6	GeneOntology.obo	phosphatidylinositol-mediated signaling	0.000278208	2	64	4	0.011594
6	GeneOntology.obo	inositol lipid-mediated signaling	0.000278208	2	64	4	0.011594
6	GeneOntology.obo	regulation of immune response	0.000279923	3	389	4	0.011594
6	GeneOntology.obo	cell activation	0.000336644	3	414	4	0.0116793
6	KEGG_PATHWAY.hsa	Carbohydrate digestion and absorption	0.000341549	2	31	4	0.0116793
6	GeneOntology.obo	transmembrane receptor protein tyrosine kinase signaling pathway	0.000376625	3	430	4	0.0116793
6	GeneOntology.obo	1-phosphatidylinositol-4-phosphate 3-kinase, class IA complex	0.000430849	1	1	4	0.0116793
6	GeneOntology.obo	induction by virus of host cell-cell fusion	0.000430849	1	1	4	0.0116793
6	GeneOntology.obo	protein palmitoleylation	0.000430849	1	1	4	0.0116793
6	GeneOntology.obo	glycogen cell development involved in embryonic placenta development	0.000430849	1	1	4	0.0116793
6	GeneOntology.obo	phosphatidylinositol binding	0.000457107	2	82	4	0.0118678
6	GeneOntology.obo	cell surface receptor linked signaling pathway	0.000503528	4	1392	4	0.0118761
6	GeneOntology.obo	regulation of response to stimulus	0.000586421	4	1446	4	0.0124304
6	GeneOntology.obo	enzyme linked receptor protein signaling pathway	0.00070989	3	533	4	0.0131416
6	GeneOntology.obo	cellular response to organic substance	0.000757979	3	545	4	0.013432
6	KEGG_PATHWAY.hsa	mTOR signaling pathway	0.000858607	2	49	4	0.0138433
6	GeneOntology.obo	maternal placenta development	0.000861419	1	2	4	0.0138433
6	GeneOntology.obo	negative regulation of fatty acid beta-oxidation	0.000861419	1	2	4	0.0138433
6	KEGG_PATHWAY.hsa	Endometrial cancer	0.000930264	2	51	4	0.0145057
6	GeneOntology.obo	insulin receptor signaling pathway	0.000977361	2	120	4	0.0145057
6	KEGG_PATHWAY.hsa	Non-small cell lung cancer	0.00104304	2	54	4	0.0145057
6	KEGG_PATHWAY.hsa	Acute myeloid leukemia	0.00112173	2	56	4	0.0145057
6	GeneOntology.obo	response to chemical stimulus	0.00114226	4	1708	4	0.0145057
6	GeneOntology.obo	MHC class II protein binding	0.00129213	1	3	4	0.0145057
6	GeneOntology.obo	negative regulation of fatty acid oxidation	0.00129213	1	3	4	0.0145057
6	KEGG_PATHWAY.hsa	Colorectal cancer	0.00133073	2	61	4	0.0148353
6	GeneOntology.obo	phospholipid binding	0.00140446	2	144	4	0.0150133
6	GeneOntology.obo	cellular response to chemical stimulus	0.00145114	3	680	4	0.0150133
6	KEGG_PATHWAY.hsa	Glioma	0.00146451	2	64	4	0.0150133
6	KEGG_PATHWAY.hsa	VEGF signaling pathway	0.00155718	2	66	4	0.0150133
6	KEGG_PATHWAY.hsa	Melanoma	0.00155718	2	66	4	0.0150133
6	GeneOntology.obo	enzyme binding	0.00157292	3	699	4	0.0150133
6	GeneOntology.obo	positive regulation of response to stimulus	0.00161939	3	706	4	0.0150133
6	GeneOntology.obo	cellular response to insulin stimulus	0.0016463	2	156	4	0.0150133
6	KEGG_PATHWAY.hsa	Fc epsilon RI signaling pathway	0.00170138	2	69	4	0.0150133
6	KEGG_PATHWAY.hsa	Renal cell carcinoma	0.00170138	2	69	4	0.0150133
6	GeneOntology.obo	response to UV-A	0.00172256	1	4	4	0.0150133
6	GeneOntology.obo	negative regulation of plasma membrane long-chain fatty acid transport	0.00172256	1	4	4	0.0150133
6	GeneOntology.obo	regulation of plasma membrane long-chain fatty acid transport	0.00172256	1	4	4	0.0150133
6	GeneOntology.obo	negative regulation of fatty acid transport	0.00172256	1	4	4	0.0150133
6	GeneOntology.obo	phosphatidylinositol 3-kinase regulator activity	0.00172256	1	4	4	0.0150133
6	KEGG_PATHWAY.hsa	Pancreatic cancer	0.00175083	2	70	4	0.0151678
6	KEGG_PATHWAY.hsa	Antigen processing and presentation	0.00175083	2	70	4	0.0151678
6	GeneOntology.obo	positive regulation of protein phosphorylation	0.00181793	2	164	4	0.0154931
6	KEGG_PATHWAY.hsa	Chronic myeloid leukemia	0.00190333	2	73	4	0.0158076
6	KEGG_PATHWAY.hsa	B cell receptor signaling pathway	0.00195554	2	74	4	0.0158367
6	GeneOntology.obo	activation-induced cell death of T cells	0.00215285	1	5	4	0.0158367
6	GeneOntology.obo	nitric-oxide synthase regulator activity	0.00215285	1	5	4	0.0158367
6	GeneOntology.obo	positive regulation of cyclin-dependent protein kinase activity involved in G1/S	0.00215285	1	5	4	0.0158367
6	GeneOntology.obo	insulin binding	0.00215285	1	5	4	0.0158367
6	GeneOntology.obo	ErbB-3 class receptor binding	0.00215285	1	5	4	0.0158367
6	GeneOntology.obo	negative regulation of cell size	0.00215285	1	5	4	0.0158367
6	KEGG_PATHWAY.hsa	Progesterone-mediated oocyte maturation	0.00222691	2	79	4	0.0161745
6	GeneOntology.obo	positive regulation of phosphorylation	0.00223438	2	182	4	0.0161745
6	GeneOntology.obo	positive regulation of cellular process	0.00224479	4	2022	4	0.0161745
6	GeneOntology.obo	regulation of establishment of protein localization	0.00225874	2	183	4	0.0161745
6	KEGG_PATHWAY.hsa	Small cell lung cancer	0.00234025	2	81	4	0.0166458
6	GeneOntology.obo	positive regulation of phosphorus metabolic process	0.00235746	2	187	4	0.0166692
6	GeneOntology.obo	positive regulation of phosphate metabolic process	0.00235746	2	187	4	0.0166692
6	KEGG_PATHWAY.hsa	Apoptosis	0.00245633	2	83	4	0.0167664
6	KEGG_PATHWAY.hsa	Prostate cancer	0.00257513	2	85	4	0.0167664
6	GeneOntology.obo	T cell apoptosis	0.002583	1	6	4	0.0167664
6	GeneOntology.obo	regulation of cyclin-dependent protein kinase activity involved by G1/S	0.002583	1	6	4	0.0167664
6	GeneOntology.obo	response to insulin stimulus	0.00261322	2	197	4	0.0168499
6	GeneOntology.obo	cellular response to peptide hormone stimulus	0.00269245	2	200	4	0.0168499
6	KEGG_PATHWAY.hsa	ErbB signaling pathway	0.00269666	2	87	4	0.0168511
6	KEGG_PATHWAY.hsa	Fc gamma R-mediated phagocytosis	0.00269666	2	87	4	0.0168511
6	GeneOntology.obo	nerve growth factor receptor signaling pathway	0.00271911	2	201	4	0.0169283
6	GeneOntology.obo	regulation of protein localization	0.00282703	2	205	4	0.0174448
6	GeneOntology.obo	positive regulation of sodium ion transport	0.00301302	1	7	4	0.0175711
6	GeneOntology.obo	MHC class II receptor activity	0.00301302	1	7	4	0.0175711
6	GeneOntology.obo	negative regulation of organic acid transport	0.00301302	1	7	4	0.0175711
6	GeneOntology.obo	phosphatidylinositol-3,4-bisphosphate binding	0.00301302	1	7	4	0.0175711
6	GeneOntology.obo	anagen	0.00301302	1	7	4	0.0175711
6	GeneOntology.obo	platelet activation	0.00302078	2	212	4	0.0176041
6	KEGG_PATHWAY.hsa	Toll-like receptor signaling pathway	0.00307751	2	93	4	0.0177521
6	GeneOntology.obo	positive regulation of biological process	0.00333387	4	2232	4	0.018158
6	GeneOntology.obo	cellular response to growth hormone stimulus	0.00344289	1	8	4	0.018158
6	GeneOntology.obo	response to food	0.00344289	1	8	4	0.018158
6	GeneOntology.obo	growth hormone receptor signaling pathway	0.00344289	1	8	4	0.018158
6	KEGG_PATHWAY.hsa	Chagas disease	0.00362305	2	101	4	0.0186021
6	GeneOntology.obo	lymphocyte apoptosis	0.00387263	1	9	4	0.0186021
6	GeneOntology.obo	regulation of fatty acid beta-oxidation	0.00387263	1	9	4	0.0186021
6	GeneOntology.obo	negative regulation of fatty acid metabolic process	0.00387263	1	9	4	0.0186021
6	GeneOntology.obo	labyrinthine layer blood vessel development	0.00387263	1	9	4	0.0186021
6	GeneOntology.obo	second-messenger-mediated signaling	0.00414759	2	249	4	0.019397
6	KEGG_PATHWAY.hsa	Hepatitis C	0.00428793	2	110	4	0.019397
6	GeneOntology.obo	leukocyte apoptosis	0.00430223	1	10	4	0.019397
6	GeneOntology.obo	positive regulation of fat cell differentiation	0.00430223	1	10	4	0.019397
6	GeneOntology.obo	positive regulation of nitric-oxide synthase activity	0.00430223	1	10	4	0.019397
6	GeneOntology.obo	cell differentiation involved in embryonic placenta development	0.00430223	1	10	4	0.019397
6	GeneOntology.obo	phosphatidylinositol-3,4,5-trisphosphate binding	0.00473168	1	11	4	0.0201831
6	GeneOntology.obo	phosphatidylinositol 3-kinase complex	0.00473168	1	11	4	0.0201831
6	GeneOntology.obo	nitric oxide biosynthetic process	0.00473168	1	11	4	0.0201831
6	GeneOntology.obo	entry into host cell	0.00473168	1	11	4	0.0201831
6	GeneOntology.obo	response to fluid shear stress	0.00473168	1	11	4	0.0201831
6	GeneOntology.obo	insulin receptor substrate binding	0.00473168	1	11	4	0.0201831
6	GeneOntology.obo	entry into host	0.00473168	1	11	4	0.0201831
6	GeneOntology.obo	movement in host environment	0.00473168	1	11	4	0.0201831
6	GeneOntology.obo	movement in environment of other organism involved in symbiotic interaction	0.00473168	1	11	4	0.0201831
6	GeneOntology.obo	entry into other organism involved in symbiotic interaction	0.00473168	1	11	4	0.0201831
6	GeneOntology.obo	entry into cell of other organism involved in symbiotic interaction	0.00473168	1	11	4	0.0201831
6	GeneOntology.obo	negative regulation of lipid catabolic process	0.00473168	1	11	4	0.0201831
6	GeneOntology.obo	cellular response to hormone stimulus	0.0048986	2	271	4	0.0203971
6	KEGG_PATHWAY.hsa	Cell adhesion molecules	0.00492398	2	118	4	0.0204795
6	KEGG_PATHWAY.hsa	Osteoclast differentiation	0.00492398	2	118	4	0.0204795
6	GeneOntology.obo	phosphatidylinositol 3-kinase cascade	0.005161	1	12	4	0.0205405
6	GeneOntology.obo	initiation of viral infection	0.005161	1	12	4	0.0205405
6	GeneOntology.obo	regulation of fatty acid transport	0.005161	1	12	4	0.0205405
6	GeneOntology.obo	MHC class II protein complex	0.005161	1	12	4	0.0205405
6	GeneOntology.obo	T cell receptor complex	0.005161	1	12	4	0.0205405
6	GeneOntology.obo	positive regulation of glycogen biosynthetic process	0.005161	1	12	4	0.0205405
6	GeneOntology.obo	positive regulation of protein kinase activity	0.00525974	2	281	4	0.0207783
6	GeneOntology.obo	positive regulation of cellular component organization	0.00529653	2	282	4	0.0208353
6	GeneOntology.obo	signal transduction	0.00543609	4	2522	4	0.0209885
6	GeneOntology.obo	positive regulation of glycogen metabolic process	0.00559018	1	13	4	0.0210317
6	GeneOntology.obo	1-phosphatidylinositol binding	0.00559018	1	13	4	0.0210317
6	GeneOntology.obo	insulin-like growth factor receptor binding	0.00559018	1	13	4	0.0210317
6	GeneOntology.obo	positive regulation of cyclin-dependent protein kinase activity	0.00559018	1	13	4	0.0210317
6	GeneOntology.obo	positive regulation of interleukin-2 biosynthetic process	0.00559018	1	13	4	0.0210317
6	GeneOntology.obo	phosphatidylinositol phosphorylation	0.00559018	1	13	4	0.0210317
6	GeneOntology.obo	placenta blood vessel development	0.00559018	1	13	4	0.0210317
6	GeneOntology.obo	positive regulation of protein modification process	0.00559525	2	290	4	0.0210317
6	KEGG_PATHWAY.hsa	Neurotrophin signaling pathway	0.00560206	2	126	4	0.0210479
6	GeneOntology.obo	positive regulation of kinase activity	0.00563314	2	291	4	0.0211552
6	GeneOntology.obo	cellular response to endogenous stimulus	0.00567115	2	292	4	0.0211733
6	KEGG_PATHWAY.hsa	Insulin signaling pathway	0.00568975	2	127	4	0.0211733
6	GeneOntology.obo	positive regulation of transport	0.00570929	2	293	4	0.0211733
6	GeneOntology.obo	lipid binding	0.00574754	2	294	4	0.0211733
6	GeneOntology.obo	response to peptide hormone stimulus	0.00578592	2	295	4	0.0211733
6	GeneOntology.obo	positive regulation of transferase activity	0.00578592	2	295	4	0.0211733
6	GeneOntology.obo	negative regulation of lipid transport	0.00601922	1	14	4	0.0211733
6	GeneOntology.obo	MHC protein binding	0.00601922	1	14	4	0.0211733
6	GeneOntology.obo	lipid phosphorylation	0.00601922	1	14	4	0.0211733
6	GeneOntology.obo	negative regulation of JNK cascade	0.00601922	1	14	4	0.0211733
6	GeneOntology.obo	response to growth hormone stimulus	0.00601922	1	14	4	0.0211733
6	GeneOntology.obo	endoplasmic reticulum membrane	0.00637619	2	310	4	0.0217823
6	GeneOntology.obo	protein import into nucleus, translocation	0.00644813	1	15	4	0.0217823
6	GeneOntology.obo	antigen processing and presentation of peptide or polysaccharide antigen via MHC class II	0.00644813	1	15	4	0.0217823
6	GeneOntology.obo	positive regulation of monooxygenase activity	0.00644813	1	15	4	0.0217823
6	GeneOntology.obo	endosome	0.00653821	2	314	4	0.0220641
6	GeneOntology.obo	interspecies interaction between organisms	0.00666098	2	317	4	0.0224604
6	GeneOntology.obo	regulation of cell size	0.00687689	1	16	4	0.0226067
6	GeneOntology.obo	positive regulation of blood vessel endothelial cell migration	0.00687689	1	16	4	0.0226067
6	GeneOntology.obo	protein kinase B signaling cascade	0.00687689	1	16	4	0.0226067
6	KEGG_PATHWAY.hsa	Jak-STAT signaling pathway	0.0068887	2	140	4	0.0226105
6	GeneOntology.obo	regulation of glycogen biosynthetic process	0.00730551	1	17	4	0.0229539
6	GeneOntology.obo	regulation of glucan biosynthetic process	0.00730551	1	17	4	0.0229539
6	GeneOntology.obo	regulation of polysaccharide biosynthetic process	0.00730551	1	17	4	0.0229539
6	GeneOntology.obo	positive regulation of calcium-mediated signaling	0.00730551	1	17	4	0.0229539
6	GeneOntology.obo	negative regulation of stress-activated protein kinase signaling cascade	0.007734	1	18	4	0.0233782
6	GeneOntology.obo	regulation of glycogen metabolic process	0.007734	1	18	4	0.0233782
6	GeneOntology.obo	regulation of polysaccharide metabolic process	0.007734	1	18	4	0.0233782
6	GeneOntology.obo	regulation of interleukin-2 biosynthetic process	0.007734	1	18	4	0.0233782
6	GeneOntology.obo	regulation of organic acid transport	0.00816235	1	19	4	0.0239317
6	GeneOntology.obo	positive regulation of cellular protein metabolic process	0.00817318	2	352	4	0.0239317
6	GeneOntology.obo	T cell selection	0.00859055	1	20	4	0.0242887
6	GeneOntology.obo	nitric oxide metabolic process	0.00859055	1	20	4	0.0242887
6	GeneOntology.obo	positive regulation of protein metabolic process	0.00886587	2	367	4	0.0248161
6	GeneOntology.obo	positive regulation of glucose metabolic process	0.00901862	1	21	4	0.0248181
6	GeneOntology.obo	coreceptor activity	0.00901862	1	21	4	0.0248181
6	GeneOntology.obo	regulation of cellular localization	0.00924614	2	375	4	0.0250851
6	GeneOntology.obo	endoplasmic reticulum part	0.0094391	2	379	4	0.0252772
6	GeneOntology.obo	cytokine production	0.00944656	1	22	4	0.0252772
6	GeneOntology.obo	virus-host interaction	0.00987435	1	23	4	0.0255103
6	GeneOntology.obo	regulation of survival gene product expression	0.00987435	1	23	4	0.0255103
6	GeneOntology.obo	regulation of lipid catabolic process	0.00987435	1	23	4	0.0255103
6	GeneOntology.obo	regulation of sodium ion transport	0.010302	1	24	4	0.0257677
6	GeneOntology.obo	positive regulation of proteasomal ubiquitin-dependent protein catabolic process	0.010302	1	24	4	0.0257677
6	GeneOntology.obo	regulation of calcium-mediated signaling	0.010302	1	24	4	0.0257677
6	GeneOntology.obo	cellular response to stimulus	0.0106148	4	2981	4	0.0261868
6	GeneOntology.obo	regulation of blood vessel endothelial cell migration	0.0107295	1	25	4	0.0261868
6	GeneOntology.obo	regulation of fatty acid oxidation	0.0107295	1	25	4	0.0261868
6	GeneOntology.obo	blood coagulation	0.0107903	2	406	4	0.0262588
6	GeneOntology.obo	coagulation	0.0107903	2	406	4	0.0262588
6	KEGG_PATHWAY.hsa	Chemokine signaling pathway	0.0108886	2	177	4	0.0264595
6	GeneOntology.obo	hemostasis	0.0109977	2	410	4	0.0265706
6	GeneOntology.obo	positive regulation of cellular carbohydrate metabolic process	0.0111569	1	26	4	0.0267392
6	GeneOntology.obo	positive regulation of carbohydrate metabolic process	0.0111569	1	26	4	0.0267392
6	GeneOntology.obo	positive regulation of nitric oxide biosynthetic process	0.0111569	1	26	4	0.0267392
6	GeneOntology.obo	positive regulation of oxidoreductase activity	0.0111569	1	26	4	0.0267392
6	GeneOntology.obo	positive regulation of lipid biosynthetic process	0.0115841	1	27	4	0.0269889
6	GeneOntology.obo	striated muscle cell differentiation	0.0115841	1	27	4	0.0269889
6	GeneOntology.obo	regulation of nitric-oxide synthase activity	0.0115841	1	27	4	0.0269889
6	GeneOntology.obo	regulation of defense response to virus by virus	0.0115841	1	27	4	0.0269889
6	GeneOntology.obo	regulation of protein kinase activity	0.0118456	2	426	4	0.0274073
6	KEGG_PATHWAY.hsa	Focal adhesion	0.0118653	2	185	4	0.0274073
6	GeneOntology.obo	protein lipidation	0.0120112	1	28	4	0.0274085
6	GeneOntology.obo	positive regulation of endothelial cell migration	0.0120112	1	28	4	0.0274085
6	GeneOntology.obo	negative regulation of cellular catabolic process	0.0120112	1	28	4	0.0274085
6	GeneOntology.obo	positive regulation of peptidyl-serine phosphorylation	0.0124382	1	29	4	0.027719
6	GeneOntology.obo	regulation of carbohydrate biosynthetic process	0.0124382	1	29	4	0.027719
6	GeneOntology.obo	MHC protein complex	0.0124382	1	29	4	0.027719
6	GeneOntology.obo	regulation of kinase activity	0.012667	2	441	4	0.0281234
6	GeneOntology.obo	regulation of biological quality	0.0127909	3	1448	4	0.0281234
6	GeneOntology.obo	osteoblast differentiation	0.012865	1	30	4	0.0281234
6	GeneOntology.obo	insulin receptor binding	0.012865	1	30	4	0.0281234
6	GeneOntology.obo	peptide hormone binding	0.012865	1	30	4	0.0281234
6	GeneOntology.obo	regulation of transferase activity	0.0131722	2	450	4	0.0286953
6	GeneOntology.obo	activation of pro-apoptotic gene products	0.0132917	1	31	4	0.0286953
6	GeneOntology.obo	regulation of interleukin-2 production	0.0137182	1	32	4	0.0289558
6	GeneOntology.obo	negative regulation of lipid metabolic process	0.0137182	1	32	4	0.0289558
6	GeneOntology.obo	regulation of body fluid levels	0.013918	2	463	4	0.0290679
6	GeneOntology.obo	apoptotic mitochondrial changes	0.0141447	1	33	4	0.0291669
6	GeneOntology.obo	regulation of generation of precursor metabolites and energy	0.0141447	1	33	4	0.0291669
6	GeneOntology.obo	regulation of fat cell differentiation	0.0141447	1	33	4	0.0291669
6	GeneOntology.obo	regulation of response to stress	0.0142099	2	468	4	0.0292571
6	GeneOntology.obo	regulation of nitric oxide biosynthetic process	0.0145709	1	34	4	0.0296222
6	GeneOntology.obo	regulation of proteasomal ubiquitin-dependent protein catabolic process	0.0149971	1	35	4	0.0298588
6	GeneOntology.obo	regulation of peptidyl-serine phosphorylation	0.015423	1	36	4	0.0303929
6	GeneOntology.obo	regulation of monooxygenase activity	0.015423	1	36	4	0.0303929
6	GeneOntology.obo	immune response	0.0155885	2	491	4	0.0305434
6	GeneOntology.obo	protein catabolic process	0.0158489	1	37	4	0.0307233
6	GeneOntology.obo	peptidyl-serine phosphorylation	0.0162746	1	38	4	0.0311881
6	GeneOntology.obo	cellular response to growth factor stimulus	0.0167002	1	39	4	0.0315339
6	GeneOntology.obo	regulation of lipid transport	0.0171256	1	40	4	0.0319928
6	GeneOntology.obo	response to hormone stimulus	0.0174746	2	521	4	0.0323422
6	GeneOntology.obo	negative regulation of MAPKKK cascade	0.0175509	1	41	4	0.0323905
6	GeneOntology.obo	regulation of proteasomal protein catabolic process	0.0179761	1	42	4	0.0327226
6	GeneOntology.obo	glycoprotein binding	0.0184011	1	43	4	0.0330645
6	GeneOntology.obo	regulation of endothelial cell migration	0.0184011	1	43	4	0.0330645
6	GeneOntology.obo	peptidyl-serine modification	0.0184011	1	43	4	0.0330645
6	GeneOntology.obo	phosphatidylinositol metabolic process	0.018826	1	44	4	0.0334269
6	GeneOntology.obo	interaction with host	0.018826	1	44	4	0.0334269
6	GeneOntology.obo	germ cell development	0.0192508	1	45	4	0.0337452
6	GeneOntology.obo	regulation of glucose metabolic process	0.0192508	1	45	4	0.0337452
6	GeneOntology.obo	negative regulation of catabolic process	0.0196754	1	46	4	0.0340342
6	GeneOntology.obo	molting cycle process	0.0196754	1	46	4	0.0340342
6	GeneOntology.obo	hair cycle process	0.0196754	1	46	4	0.0340342
6	GeneOntology.obo	regulation of protein phosphorylation	0.0202795	2	563	4	0.0345144
6	GeneOntology.obo	antigen processing and presentation	0.0205242	1	48	4	0.0346304
6	GeneOntology.obo	molting cycle	0.0205242	1	48	4	0.0346304
6	GeneOntology.obo	fibroblast growth factor receptor signaling pathway	0.0209484	1	49	4	0.0349251
6	GeneOntology.obo	hexose transport	0.0209484	1	49	4	0.0349251
6	GeneOntology.obo	monosaccharide transport	0.0209484	1	49	4	0.0349251
6	GeneOntology.obo	glucose transport	0.0209484	1	49	4	0.0349251
6	GeneOntology.obo	regulation of fatty acid metabolic process	0.0209484	1	49	4	0.0349251
6	GeneOntology.obo	positive regulation of proteolysis	0.0209484	1	49	4	0.0349251
6	GeneOntology.obo	response to endogenous stimulus	0.0210453	2	574	4	0.0349963
6	GeneOntology.obo	multi-organism process	0.0211156	2	575	4	0.0350652
6	GeneOntology.obo	regulation of oxidoreductase activity	0.0217964	1	51	4	0.0355566
6	GeneOntology.obo	regulation of defense response to virus	0.0217964	1	51	4	0.0355566
6	GeneOntology.obo	blood vessel development	0.0222202	1	52	4	0.035931
6	GeneOntology.obo	regulation of carbohydrate metabolic process	0.0222202	1	52	4	0.035931
6	GeneOntology.obo	regulation of cellular carbohydrate metabolic process	0.0222202	1	52	4	0.035931
6	GeneOntology.obo	transmembrane receptor activity	0.0222541	2	591	4	0.035972
6	GeneOntology.obo	protein phosphatase binding	0.0226438	1	53	4	0.0361697
6	GeneOntology.obo	positive regulation of macromolecule biosynthetic process	0.0227606	2	598	4	0.0362049
6	GeneOntology.obo	regulation of phosphorylation	0.0227606	2	598	4	0.0362049
6	GeneOntology.obo	regulation of transport	0.0229793	2	601	4	0.0362049
6	GeneOntology.obo	lipid modification	0.0230673	1	54	4	0.0362049
6	GeneOntology.obo	carbohydrate homeostasis	0.0230673	1	54	4	0.0362049
6	GeneOntology.obo	glucose homeostasis	0.0230673	1	54	4	0.0362049
6	GeneOntology.obo	positive regulation of cytokine biosynthetic process	0.0230673	1	54	4	0.0362049
6	GeneOntology.obo	positive regulation of protein catabolic process	0.0230673	1	54	4	0.0362049
6	GeneOntology.obo	microtubule cytoskeleton	0.0234907	1	55	4	0.0364667
6	GeneOntology.obo	positive regulation of cellular catabolic process	0.0234907	1	55	4	0.0364667
6	GeneOntology.obo	response to heat	0.0239139	1	56	4	0.0367163
6	GeneOntology.obo	positive regulation of ion transport	0.0239139	1	56	4	0.0367163
6	GeneOntology.obo	hormone binding	0.0239139	1	56	4	0.0367163
6	GeneOntology.obo	regulation of phosphate metabolic process	0.0241613	2	617	4	0.0368128
6	GeneOntology.obo	regulation of phosphorus metabolic process	0.0241613	2	617	4	0.0368128
6	GeneOntology.obo	response to growth factor stimulus	0.024337	1	57	4	0.0368128
6	GeneOntology.obo	T cell differentiation	0.024337	1	57	4	0.0368128
6	GeneOntology.obo	embryonic organ development	0.024337	1	57	4	0.0368128
6	GeneOntology.obo	positive regulation of lipid metabolic process	0.024337	1	57	4	0.0368128
6	GeneOntology.obo	interferon-gamma-mediated signaling pathway	0.024337	1	57	4	0.0368128
6	GeneOntology.obo	carbohydrate transport	0.02476	1	58	4	0.0371046
6	GeneOntology.obo	phosphorylation	0.0251412	2	630	4	0.0371867
6	GeneOntology.obo	regulation of lipid biosynthetic process	0.0251828	1	59	4	0.0371867
6	GeneOntology.obo	identical protein binding	0.0255228	2	635	4	0.0375005
6	GeneOntology.obo	extracellular matrix structural constituent	0.0256055	1	60	4	0.0375005
6	GeneOntology.obo	phosphatase binding	0.026028	1	61	4	0.0379659
6	GeneOntology.obo	positive regulation of cell growth	0.0264505	1	62	4	0.0382701
6	GeneOntology.obo	cellular response to interferon-gamma	0.0268727	1	63	4	0.0385222
6	GeneOntology.obo	regulation of response to biotic stimulus	0.0268727	1	63	4	0.0385222
6	GeneOntology.obo	lysosomal membrane	0.0272949	1	64	4	0.0387432
6	GeneOntology.obo	negative regulation of intracellular protein kinase cascade	0.0272949	1	64	4	0.0387432
6	GeneOntology.obo	maintenance of protein location in cell	0.0272949	1	64	4	0.0387432
6	KEGG_PATHWAY.hsa	Asthma	0.0275608	1	28	4	0.0388771
6	GeneOntology.obo	regulation of cyclin-dependent protein kinase activity	0.0281387	1	66	4	0.0391112
6	GeneOntology.obo	response to UV	0.0281387	1	66	4	0.0391112
6	GeneOntology.obo	positive regulation of cellular biosynthetic process	0.0286666	2	675	4	0.0394107
6	GeneOntology.obo	reproductive process	0.0289899	2	679	4	0.0395299
6	GeneOntology.obo	multicellular organismal process	0.0290486	3	1945	4	0.0395843
6	GeneOntology.obo	cytoplasmic part	0.0291797	4	3838	4	0.0396427
6	GeneOntology.obo	locomotion	0.0292334	2	682	4	0.0396427
6	GeneOntology.obo	muscle cell differentiation	0.0294035	1	69	4	0.0396427
6	GeneOntology.obo	maintenance of protein location	0.0294035	1	69	4	0.0396427
6	GeneOntology.obo	induction of apoptosis by intracellular signals	0.0298248	1	70	4	0.0399219
6	GeneOntology.obo	positive regulation of biosynthetic process	0.0301339	2	693	4	0.0400797
6	GeneOntology.obo	positive regulation of peptidyl-tyrosine phosphorylation	0.030246	1	71	4	0.0400797
6	GeneOntology.obo	epidermal growth factor receptor signaling pathway	0.030667	1	72	4	0.0403346
6	GeneOntology.obo	maintenance of location in cell	0.030667	1	72	4	0.0403346
6	GeneOntology.obo	enzyme regulator activity	0.0307963	2	701	4	0.0404237
6	GeneOntology.obo	regulation of protein modification process	0.0310464	2	704	4	0.0405259
6	GeneOntology.obo	cytosolic part	0.0310879	1	73	4	0.0405259
6	KEGG_PATHWAY.hsa	Pathways in cancer	0.0311854	2	306	4	0.0406055
6	GeneOntology.obo	endoplasmic reticulum lumen	0.0315087	1	74	4	0.0406135
6	GeneOntology.obo	response to interferon-gamma	0.0315087	1	74	4	0.0406135
6	GeneOntology.obo	protein acylation	0.0315087	1	74	4	0.0406135
6	GeneOntology.obo	positive regulation of catalytic activity	0.0319709	2	715	4	0.0408377
6	GeneOntology.obo	vacuolar membrane	0.0323498	1	76	4	0.0410603
6	GeneOntology.obo	protein autophosphorylation	0.0323498	1	76	4	0.0410603
6	GeneOntology.obo	glycerophospholipid metabolic process	0.0327701	1	77	4	0.0412071
6	GeneOntology.obo	positive regulation of catabolic process	0.0327701	1	77	4	0.0412071
6	GeneOntology.obo	lamellipodium	0.0327701	1	77	4	0.0412071
6	GeneOntology.obo	response to stimulus	0.0328389	4	3953	4	0.0412503
6	GeneOntology.obo	regulation of cellular component organization	0.0332506	2	730	4	0.0415372
6	GeneOntology.obo	regulation of cytokine biosynthetic process	0.0340304	1	80	4	0.041912
6	GeneOntology.obo	positive regulation of cell cycle	0.0340304	1	80	4	0.041912
6	KEGG_PATHWAY.hsa	Primary immunodeficiency	0.034361	1	35	4	0.0421197
6	GeneOntology.obo	mitochondrion organization	0.0344502	1	81	4	0.0421197
6	GeneOntology.obo	response to temperature stimulus	0.0348698	1	82	4	0.0423476
6	GeneOntology.obo	regulation of multi-organism process	0.0348698	1	82	4	0.0423476
6	GeneOntology.obo	phosphate metabolic process	0.034903	2	749	4	0.0423476
6	GeneOntology.obo	phosphorus metabolic process	0.034903	2	749	4	0.0423476
6	GeneOntology.obo	plasma membrane	0.0349224	3	2081	4	0.0423476
6	GeneOntology.obo	early endosome	0.0352894	1	83	4	0.0425257
6	KEGG_PATHWAY.hsa	Aldosterone-regulated sodium reabsorption	0.0353296	1	36	4	0.042562
6	GeneOntology.obo	spindle	0.036128	1	85	4	0.0429561
6	GeneOntology.obo	regulation of cellular component size	0.036128	1	85	4	0.0429561
6	GeneOntology.obo	maintenance of location	0.036128	1	85	4	0.0429561
6	KEGG_PATHWAY.hsa	Allograft rejection	0.0362974	1	37	4	0.0430781
6	GeneOntology.obo	endocrine pancreas development	0.0382222	1	90	4	0.0440329
6	GeneOntology.obo	regulation of peptidyl-tyrosine phosphorylation	0.039059	1	92	4	0.0446252
6	KEGG_PATHWAY.hsa	Graft-versus-host disease	0.0401614	1	41	4	0.0450814
6	GeneOntology.obo	protein complex	0.0404352	3	2197	4	0.0451277
6	GeneOntology.obo	lymphocyte differentiation	0.0407308	1	96	4	0.0451514
6	GeneOntology.obo	developmental growth	0.0407308	1	96	4	0.0451514
6	GeneOntology.obo	regulation of JNK cascade	0.0407308	1	96	4	0.0451514
6	GeneOntology.obo	regulation of localization	0.0410042	2	816	4	0.0453146
6	KEGG_PATHWAY.hsa	Type I diabetes mellitus	0.0411255	1	42	4	0.0453146
6	GeneOntology.obo	vacuolar part	0.0411484	1	97	4	0.0453146
6	GeneOntology.obo	regulation of protein catabolic process	0.0411484	1	97	4	0.0453146
6	GeneOntology.obo	positive regulation of molecular function	0.0412873	2	819	4	0.0453212
6	GeneOntology.obo	positive regulation of growth	0.0419833	1	99	4	0.0457236
6	KEGG_PATHWAY.hsa	Autoimmune thyroid disease	0.042089	1	43	4	0.0458209
6	GeneOntology.obo	regulation of stress-activated protein kinase signaling cascade	0.0436513	1	103	4	0.0466468
6	GeneOntology.obo	kinase regulator activity	0.0436513	1	103	4	0.0466468
6	GeneOntology.obo	T cell activation	0.0436513	1	103	4	0.0466468
6	GeneOntology.obo	cell differentiation	0.0447479	2	855	4	0.0472317
6	KEGG_PATHWAY.hsa	Type II diabetes mellitus	0.044975	1	46	4	0.047237
6	GeneOntology.obo	receptor binding	0.045533	2	863	4	0.0476294
6	GeneOntology.obo	regulation of cellular protein metabolic process	0.0461255	2	869	4	0.0479495
6	KEGG_PATHWAY.hsa	Intestinal immune network for IgA production	0.0468954	1	48	4	0.0483839
6	GeneOntology.obo	receptor activity	0.0469206	2	877	4	0.0483887
6	GeneOntology.obo	positive regulation of sequence-specific DNA binding transcription factor activity	0.0473964	1	112	4	0.0486249
6	GeneOntology.obo	regulation of metal ion transport	0.0478118	1	113	4	0.0487773
6	GeneOntology.obo	regulation of neuron projection development	0.0482271	1	114	4	0.0489984
6	GeneOntology.obo	phospholipid metabolic process	0.0486423	1	115	4	0.0491344
6	GeneOntology.obo	negative regulation of protein kinase activity	0.0486423	1	115	4	0.0491344
6	GeneOntology.obo	regulation of proteolysis	0.0486423	1	115	4	0.0491344
6	GeneOntology.obo	regulation of cell communication	0.0492382	2	900	4	0.0494504
6	GeneOntology.obo	regulation of cellular ketone metabolic process	0.0494722	1	117	4	0.0495775
7	GeneOntology.obo	Piccolo NuA4 histone acetyltransferase complex	0.00129213	1	3	4	0.0145057
7	GeneOntology.obo	mitotic cell cycle G2/M transition DNA damage checkpoint	0.00215285	1	5	4	0.0158367
7	GeneOntology.obo	positive regulation of protein import into nucleus, translocation	0.00215285	1	5	4	0.0158367
7	GeneOntology.obo	protein localization to kinetochore	0.00215285	1	5	4	0.0158367
7	GeneOntology.obo	regulation of nucleobase, nucleoside, nucleotide and nucleic acid metabolic process	0.00298937	4	2172	4	0.0175711
7	GeneOntology.obo	mitotic cell cycle G2/M transition checkpoint	0.00301302	1	7	4	0.0175711
7	GeneOntology.obo	cyclin binding	0.00301302	1	7	4	0.0175711
7	GeneOntology.obo	ventricular cardiac muscle cell development	0.00301302	1	7	4	0.0175711
7	GeneOntology.obo	regulation of nitrogen compound metabolic process	0.0034062	4	2244	4	0.018158
7	GeneOntology.obo	negative regulation of interleukin-2 production	0.00344289	1	8	4	0.018158
7	GeneOntology.obo	histone kinase activity	0.00344289	1	8	4	0.018158
7	GeneOntology.obo	positive regulation of cardiac muscle cell proliferation	0.00344289	1	8	4	0.018158
7	GeneOntology.obo	DNA damage response, signal transduction by p53 class mediator resulting in transcription of p21 class mediator	0.00387263	1	9	4	0.0186021
7	GeneOntology.obo	regulation of protein import into nucleus, translocation	0.00387263	1	9	4	0.0186021
7	GeneOntology.obo	cardiac cell development	0.00387263	1	9	4	0.0186021
7	GeneOntology.obo	cardiac muscle cell development	0.00387263	1	9	4	0.0186021
7	GeneOntology.obo	DNA damage response, signal transduction resulting in transcription	0.00430223	1	10	4	0.019397
7	GeneOntology.obo	transcription factor binding	0.00479267	2	268	4	0.0202424
7	GeneOntology.obo	Hsp70 protein binding	0.005161	1	12	4	0.0205405
7	GeneOntology.obo	regulation of cardiac muscle tissue growth	0.00559018	1	13	4	0.0210317
7	GeneOntology.obo	regulation of cardiac muscle cell proliferation	0.00559018	1	13	4	0.0210317
7	GeneOntology.obo	positive regulation of transport	0.00570929	2	293	4	0.0211733
7	GeneOntology.obo	NuA4 histone acetyltransferase complex	0.00601922	1	14	4	0.0211733
7	GeneOntology.obo	H4/H2A histone acetyltransferase complex	0.00601922	1	14	4	0.0211733
7	GeneOntology.obo	organ morphogenesis	0.00613681	2	304	4	0.0215327
7	GeneOntology.obo	repressing transcription factor binding	0.00644813	1	15	4	0.0217823
7	GeneOntology.obo	RNA polymerase II carboxy-terminal domain kinase activity	0.00644813	1	15	4	0.0217823
7	GeneOntology.obo	regulation of G2/M transition of mitotic cell cycle	0.00644813	1	15	4	0.0217823
7	GeneOntology.obo	regulation of heart growth	0.00644813	1	15	4	0.0217823
7	GeneOntology.obo	chromosome condensation	0.00687689	1	16	4	0.0226067
7	GeneOntology.obo	protein localization to chromosome	0.00687689	1	16	4	0.0226067
7	GeneOntology.obo	axon terminus	0.00687689	1	16	4	0.0226067
7	GeneOntology.obo	response to cadmium ion	0.00730551	1	17	4	0.0229539
7	GeneOntology.obo	response to copper ion	0.00730551	1	17	4	0.0229539
7	GeneOntology.obo	regulation of cardiac muscle tissue development	0.00730551	1	17	4	0.0229539
7	GeneOntology.obo	regulation of growth	0.00755073	2	338	4	0.0231858
7	GeneOntology.obo	regulation of primary metabolic process	0.00846374	4	2817	4	0.0242887
7	GeneOntology.obo	regulation of transcription involved in G1/S phase of mitotic cell cycle	0.00859055	1	20	4	0.0242887
7	GeneOntology.obo	neuron projection terminus	0.00859055	1	20	4	0.0242887
7	GeneOntology.obo	G2/M transition DNA damage checkpoint	0.00901862	1	21	4	0.0248181
7	GeneOntology.obo	regulation of cellular metabolic process	0.00909385	4	2868	4	0.0248181
7	GeneOntology.obo	DNA packaging	0.00944656	1	22	4	0.0252772
7	GeneOntology.obo	cyclin-dependent protein kinase activity	0.00987435	1	23	4	0.0255103
7	GeneOntology.obo	G2/M transition checkpoint	0.00987435	1	23	4	0.0255103
7	GeneOntology.obo	response to DNA damage stimulus	0.0105337	2	401	4	0.0261736
7	GeneOntology.obo	determination of left/right symmetry	0.0107295	1	25	4	0.0261868
7	GeneOntology.obo	positive regulation of mitotic cell cycle	0.0107295	1	25	4	0.0261868
7	GeneOntology.obo	determination of bilateral symmetry	0.0111569	1	26	4	0.0267392
7	GeneOntology.obo	specification of symmetry	0.0115841	1	27	4	0.0269889
7	GeneOntology.obo	response to activity	0.0115841	1	27	4	0.0269889
7	GeneOntology.obo	chromosome organization	0.0119536	2	428	4	0.0274085
7	GeneOntology.obo	cellular response to hydrogen peroxide	0.0120112	1	28	4	0.0274085
7	GeneOntology.obo	synaptic vesicle membrane	0.0124382	1	29	4	0.027719
7	GeneOntology.obo	regulation of organ growth	0.0124382	1	29	4	0.027719
7	GeneOntology.obo	response to axon injury	0.012865	1	30	4	0.0281234
7	GeneOntology.obo	muscle cell development	0.012865	1	30	4	0.0281234
7	GeneOntology.obo	regulation of metabolic process	0.0136614	4	3175	4	0.0289558
7	GeneOntology.obo	regulation of interleukin-2 production	0.0137182	1	32	4	0.0289558
7	GeneOntology.obo	androgen receptor binding	0.0137182	1	32	4	0.0289558
7	GeneOntology.obo	positive regulation of DNA replication	0.0141447	1	33	4	0.0291669
7	GeneOntology.obo	histone acetyltransferase activity	0.0145709	1	34	4	0.0296222
7	GeneOntology.obo	lysine N-acetyltransferase activity	0.0145709	1	34	4	0.0296222
7	GeneOntology.obo	spindle microtubule	0.0149971	1	35	4	0.0298588
7	GeneOntology.obo	synaptic vesicle	0.0167002	1	39	4	0.0315339
7	GeneOntology.obo	organ regeneration	0.0167002	1	39	4	0.0315339
7	GeneOntology.obo	cellular response to reactive oxygen species	0.0167002	1	39	4	0.0315339
7	GeneOntology.obo	androgen receptor signaling pathway	0.0171256	1	40	4	0.0319928
7	GeneOntology.obo	positive regulation of gene expression	0.0177986	2	526	4	0.0326316
7	GeneOntology.obo	activation of MAPKK activity	0.0184011	1	43	4	0.0330645
7	GeneOntology.obo	DNA conformation change	0.0184011	1	43	4	0.0330645
7	GeneOntology.obo	cell aging	0.0184011	1	43	4	0.0330645
7	GeneOntology.obo	protein localization to organelle	0.0184011	1	43	4	0.0330645
7	GeneOntology.obo	positive regulation of endocytosis	0.0184011	1	43	4	0.0330645
7	GeneOntology.obo	DNA damage checkpoint	0.0192508	1	45	4	0.0337452
7	GeneOntology.obo	cellular response to protein stimulus	0.0196754	1	46	4	0.0340342
7	GeneOntology.obo	regulation of interphase of mitotic cell cycle	0.0196754	1	46	4	0.0340342
7	GeneOntology.obo	nuclear part	0.0198107	3	1693	4	0.0340575
7	GeneOntology.obo	steroid hormone receptor binding	0.0205242	1	48	4	0.0346304
7	GeneOntology.obo	stress-activated MAPK cascade	0.0205242	1	48	4	0.0346304
7	GeneOntology.obo	N-acetyltransferase activity	0.0209484	1	49	4	0.0349251
7	GeneOntology.obo	clathrin coated vesicle membrane	0.0209484	1	49	4	0.0349251
7	GeneOntology.obo	DNA integrity checkpoint	0.0213725	1	50	4	0.0351844
7	GeneOntology.obo	intracellular organelle part	0.021695	4	3564	4	0.0355566
7	GeneOntology.obo	regulation of transcription, DNA-dependent	0.0220968	3	1761	4	0.0358768
7	GeneOntology.obo	regulation of striated muscle tissue development	0.0226438	1	53	4	0.0361697
7	GeneOntology.obo	positive regulation of macromolecule biosynthetic process	0.0227606	2	598	4	0.0362049
7	GeneOntology.obo	positive regulation of nucleobase, nucleoside, nucleotide and nucleic acid metabolic process	0.0229063	2	600	4	0.0362049
7	GeneOntology.obo	regulation of transport	0.0229793	2	601	4	0.0362049
7	GeneOntology.obo	organelle part	0.0230151	4	3617	4	0.0362049
7	GeneOntology.obo	histone acetyltransferase complex	0.0230673	1	54	4	0.0362049
7	GeneOntology.obo	chromatin assembly or disassembly	0.0234907	1	55	4	0.0364667
7	GeneOntology.obo	midbody	0.0234907	1	55	4	0.0364667
7	GeneOntology.obo	cellular response to oxidative stress	0.0234907	1	55	4	0.0364667
7	GeneOntology.obo	regulation of muscle organ development	0.0234907	1	55	4	0.0364667
7	GeneOntology.obo	nucleoplasm part	0.0236409	2	610	4	0.0366272
7	GeneOntology.obo	regulation of RNA metabolic process	0.0238379	3	1810	4	0.0367163
7	GeneOntology.obo	acetyltransferase activity	0.0239139	1	56	4	0.0367163
7	GeneOntology.obo	N-acyltransferase activity	0.0239139	1	56	4	0.0367163
7	GeneOntology.obo	heat shock protein binding	0.0239139	1	56	4	0.0367163
7	GeneOntology.obo	mitotic cell cycle checkpoint	0.024337	1	57	4	0.0368128
7	GeneOntology.obo	positive regulation of intracellular protein transport	0.024337	1	57	4	0.0368128
7	GeneOntology.obo	positive regulation of nitrogen compound metabolic process	0.0246868	2	624	4	0.0370611
7	GeneOntology.obo	cellular response to stress	0.0248379	2	626	4	0.0371533
7	GeneOntology.obo	positive regulation of intracellular transport	0.0251828	1	59	4	0.0371867
7	GeneOntology.obo	histone acetylation	0.0264505	1	62	4	0.0382701
7	GeneOntology.obo	toll-like receptor 3 signaling pathway	0.0264505	1	62	4	0.0382701
7	GeneOntology.obo	internal peptidyl-lysine acetylation	0.0268727	1	63	4	0.0385222
7	GeneOntology.obo	steroid hormone receptor signaling pathway	0.0268727	1	63	4	0.0385222
7	GeneOntology.obo	internal protein amino acid acetylation	0.0272949	1	64	4	0.0387432
7	GeneOntology.obo	response to amine stimulus	0.0272949	1	64	4	0.0387432
7	GeneOntology.obo	peptidyl-lysine acetylation	0.0272949	1	64	4	0.0387432
7	GeneOntology.obo	coated vesicle membrane	0.0272949	1	64	4	0.0387432
7	GeneOntology.obo	MyD88-independent toll-like receptor signaling pathway	0.0277169	1	65	4	0.0388771
7	GeneOntology.obo	response to toxin	0.0277169	1	65	4	0.0388771
7	GeneOntology.obo	regulation of developmental growth	0.0277169	1	65	4	0.0388771
7	GeneOntology.obo	response to hydrogen peroxide	0.0281387	1	66	4	0.0391112
7	GeneOntology.obo	regulation of cellular macromolecule biosynthetic process	0.0285202	3	1932	4	0.0393796
7	GeneOntology.obo	double-strand break repair	0.0285604	1	67	4	0.0393796
7	GeneOntology.obo	positive regulation of ubiquitin-protein ligase activity involved in mitotic cell cycle	0.0285604	1	67	4	0.0393796
7	GeneOntology.obo	positive regulation of cellular biosynthetic process	0.0286666	2	675	4	0.0394107
7	GeneOntology.obo	protein acetylation	0.028982	1	68	4	0.0395299
7	GeneOntology.obo	toll-like receptor 2 signaling pathway	0.0294035	1	69	4	0.0396427
7	GeneOntology.obo	toll-like receptor 1 signaling pathway	0.0294035	1	69	4	0.0396427
7	GeneOntology.obo	positive regulation of DNA metabolic process	0.0298248	1	70	4	0.0399219
7	GeneOntology.obo	positive regulation of biosynthetic process	0.0301339	2	693	4	0.0400797
7	GeneOntology.obo	epidermal growth factor receptor signaling pathway	0.030667	1	72	4	0.0403346
7	GeneOntology.obo	regulation of ubiquitin-protein ligase activity involved in mitotic cell cycle	0.030667	1	72	4	0.0403346
7	GeneOntology.obo	regulation of macromolecule biosynthetic process	0.0310071	3	1992	4	0.0405259
7	GeneOntology.obo	MyD88-dependent toll-like receptor signaling pathway	0.0310879	1	73	4	0.0405259
7	GeneOntology.obo	regulation of endocytosis	0.0310879	1	73	4	0.0405259
7	GeneOntology.obo	positive regulation of ubiquitin-protein ligase activity	0.0310879	1	73	4	0.0405259
7	GeneOntology.obo	stress-activated protein kinase signaling cascade	0.0315087	1	74	4	0.0406135
7	GeneOntology.obo	regeneration	0.0315087	1	74	4	0.0406135
7	GeneOntology.obo	anaphase-promoting complex-dependent proteasomal ubiquitin-dependent protein catabolic process	0.0315087	1	74	4	0.0406135
7	GeneOntology.obo	protein acylation	0.0315087	1	74	4	0.0406135
7	GeneOntology.obo	intracellular receptor mediated signaling pathway	0.0319293	1	75	4	0.0408377
7	GeneOntology.obo	DNA damage response, signal transduction by p53 class mediator	0.0319293	1	75	4	0.0408377
7	GeneOntology.obo	toll-like receptor 4 signaling pathway	0.0319293	1	75	4	0.0408377
7	GeneOntology.obo	positive regulation of catalytic activity	0.0319709	2	715	4	0.0408377
7	GeneOntology.obo	positive regulation of cellular process	0.0322965	3	2022	4	0.0410603
7	GeneOntology.obo	Toll signaling pathway	0.0323498	1	76	4	0.0410603
7	GeneOntology.obo	response to ethanol	0.0323498	1	76	4	0.0410603
7	GeneOntology.obo	positive regulation of ligase activity	0.0323498	1	76	4	0.0410603
7	GeneOntology.obo	signal transduction by p53 class mediator	0.0327701	1	77	4	0.0412071
7	GeneOntology.obo	regulation of DNA replication	0.0327701	1	77	4	0.0412071
7	GeneOntology.obo	regulation of gene expression	0.0330408	3	2039	4	0.0413738
7	GeneOntology.obo	anatomical structure morphogenesis	0.0335092	2	733	4	0.0417359
7	GeneOntology.obo	peptidyl-lysine modification	0.0340304	1	80	4	0.041912
7	GeneOntology.obo	clathrin-coated vesicle	0.0340304	1	80	4	0.041912
7	GeneOntology.obo	axon part	0.0340304	1	80	4	0.041912
7	GeneOntology.obo	positive regulation of cell cycle	0.0340304	1	80	4	0.041912
7	GeneOntology.obo	toll-like receptor signaling pathway	0.0357088	1	84	4	0.042712
7	GeneOntology.obo	response to reactive oxygen species	0.036128	1	85	4	0.0429561
7	GeneOntology.obo	coated vesicle	0.036128	1	85	4	0.0429561
7	GeneOntology.obo	regulation of ubiquitin-protein ligase activity	0.036128	1	85	4	0.0429561
7	GeneOntology.obo	pattern recognition receptor signaling pathway	0.0365471	1	86	4	0.0432216
7	GeneOntology.obo	nuclear hormone receptor binding	0.0365471	1	86	4	0.0432216
7	GeneOntology.obo	innate immune response-activating signal transduction	0.0369661	1	87	4	0.0433988
7	GeneOntology.obo	regulation of cellular biosynthetic process	0.0373361	3	2133	4	0.0436037
7	GeneOntology.obo	negative regulation of cytokine production	0.037385	1	88	4	0.0436037
7	GeneOntology.obo	activation of innate immune response	0.037385	1	88	4	0.0436037
7	GeneOntology.obo	response to organic nitrogen	0.037385	1	88	4	0.0436037
7	GeneOntology.obo	regulation of protein import into nucleus	0.037385	1	88	4	0.0436037
7	GeneOntology.obo	regulation of ligase activity	0.037385	1	88	4	0.0436037
7	GeneOntology.obo	cellular protein localization	0.0382222	1	90	4	0.0440329
7	GeneOntology.obo	regulation of biosynthetic process	0.0385298	3	2158	4	0.0442929
7	GeneOntology.obo	cellular component organization	0.039159	3	2171	4	0.0446459
7	GeneOntology.obo	cellular macromolecule localization	0.0398952	1	94	4	0.0450223
7	GeneOntology.obo	cellular component organization or biogenesis	0.0400893	3	2190	4	0.0450535
7	GeneOntology.obo	protein complex	0.0404352	3	2197	4	0.0451277
7	GeneOntology.obo	acyltransferase activity	0.0407308	1	96	4	0.0451514
7	GeneOntology.obo	transferase activity, transferring acyl groups other than amino-acyl groups	0.0407308	1	96	4	0.0451514
7	GeneOntology.obo	regulation of localization	0.0410042	2	816	4	0.0453146
7	GeneOntology.obo	signal transduction in response to DNA damage	0.0411484	1	97	4	0.0453146
7	GeneOntology.obo	positive regulation of molecular function	0.0412873	2	819	4	0.0453212
7	GeneOntology.obo	positive regulation of biological process	0.0421902	3	2232	4	0.0458953
7	GeneOntology.obo	regulation of nucleocytoplasmic transport	0.0424005	1	100	4	0.0459215
7	GeneOntology.obo	positive regulation of protein transport	0.0424005	1	100	4	0.0459215
7	GeneOntology.obo	G2/M transition of mitotic cell cycle	0.0428175	1	101	4	0.0461762
7	GeneOntology.obo	transferase activity, transferring acyl groups	0.0428175	1	101	4	0.0461762
7	GeneOntology.obo	regulation of intracellular protein transport	0.0428175	1	101	4	0.0461762
7	GeneOntology.obo	hormone receptor binding	0.0428175	1	101	4	0.0461762
7	GeneOntology.obo	activation of MAPK activity	0.0432345	1	102	4	0.0463815
7	GeneOntology.obo	positive regulation of protein ubiquitination	0.0436513	1	103	4	0.0466468
7	KEGG_PATHWAY.hsa	p53 signaling pathway	0.0448098	1	61	3	0.0472317
7	GeneOntology.obo	positive regulation of innate immune response	0.0469808	1	111	4	0.0483887
7	GeneOntology.obo	MAPKKK cascade	0.0473964	1	112	4	0.0486249
7	GeneOntology.obo	Ras protein signal transduction	0.0482271	1	114	4	0.0489984
7	GeneOntology.obo	regulation of intracellular transport	0.0486423	1	115	4	0.0491344
8	GeneOntology.obo	pancreatic A cell development	0.000430849	1	1	4	0.0116793
8	GeneOntology.obo	MPP7-DLG1-LIN7 complex	0.000430849	1	1	4	0.0116793
8	GeneOntology.obo	L27 domain binding	0.000861419	1	2	4	0.0138433
8	GeneOntology.obo	phosphoprotein phosphatase activity	0.00116372	2	131	4	0.0145057
8	GeneOntology.obo	RNA polymerase II core promoter sequence-specific DNA binding	0.00129213	1	3	4	0.0145057
8	GeneOntology.obo	core promoter binding	0.00129213	1	3	4	0.0145057
8	GeneOntology.obo	core promoter sequence-specific DNA binding	0.00129213	1	3	4	0.0145057
8	GeneOntology.obo	protein localization in plasma membrane	0.00172256	1	4	4	0.0150133
8	GeneOntology.obo	protein localization in membrane	0.00172256	1	4	4	0.0150133
8	GeneOntology.obo	phosphatase activity	0.00213822	2	178	4	0.0158367
8	GeneOntology.obo	juxtaparanode region of axon	0.00301302	1	7	4	0.0175711
8	GeneOntology.obo	RNA polymerase II regulatory region DNA binding	0.00344289	1	8	4	0.018158
8	GeneOntology.obo	RNA polymerase II regulatory region sequence-specific DNA binding	0.00344289	1	8	4	0.018158
8	GeneOntology.obo	phosphoric ester hydrolase activity	0.00360851	2	232	4	0.0186021
8	GeneOntology.obo	transcription regulatory region sequence-specific DNA binding	0.00430223	1	10	4	0.019397
8	GeneOntology.obo	endothelial cell proliferation	0.00430223	1	10	4	0.019397
8	GeneOntology.obo	guanylate kinase activity	0.00430223	1	10	4	0.019397
8	GeneOntology.obo	plasma membrane organization	0.00430223	1	10	4	0.019397
8	GeneOntology.obo	delayed rectifier potassium channel activity	0.00473168	1	11	4	0.0201831
8	GeneOntology.obo	G1/S transition checkpoint	0.005161	1	12	4	0.0205405
8	GeneOntology.obo	mitotic cell cycle G1/S transition checkpoint	0.005161	1	12	4	0.0205405
8	GeneOntology.obo	R-SMAD binding	0.00559018	1	13	4	0.0210317
8	GeneOntology.obo	cortical actin cytoskeleton organization	0.00559018	1	13	4	0.0210317
8	GeneOntology.obo	axon guidance	0.00559525	2	290	4	0.0210317
8	GeneOntology.obo	cortical cytoskeleton organization	0.00601922	1	14	4	0.0211733
8	GeneOntology.obo	immunological synapse	0.00644813	1	15	4	0.0217823
8	GeneOntology.obo	nucleotide kinase activity	0.00687689	1	16	4	0.0226067
8	GeneOntology.obo	tight junction assembly	0.00730551	1	17	4	0.0229539
8	GeneOntology.obo	potassium ion transmembrane transport	0.00730551	1	17	4	0.0229539
8	GeneOntology.obo	cellular potassium ion transport	0.00730551	1	17	4	0.0229539
8	GeneOntology.obo	transmembrane receptor protein tyrosine phosphatase activity	0.00730551	1	17	4	0.0229539
8	GeneOntology.obo	transmembrane receptor protein phosphatase activity	0.00730551	1	17	4	0.0229539
8	GeneOntology.obo	regulation of G1/S transition of mitotic cell cycle	0.00730551	1	17	4	0.0229539
8	GeneOntology.obo	neuron fate commitment	0.00859055	1	20	4	0.0242887
8	GeneOntology.obo	negative regulation of mitotic cell cycle	0.00859055	1	20	4	0.0242887
8	GeneOntology.obo	potassium channel regulator activity	0.00901862	1	21	4	0.0248181
8	GeneOntology.obo	phosphotransferase activity, phosphate group as acceptor	0.010302	1	24	4	0.0257677
8	KEGG_PATHWAY.hsa	Maturity onset diabetes of the young	0.0103881	1	21	2	0.0259191
8	GeneOntology.obo	hydrolase activity, acting on ester bonds	0.0112069	2	414	4	0.0267392
8	GeneOntology.obo	chemotaxis	0.0122805	2	434	4	0.027695
8	GeneOntology.obo	taxis	0.0122805	2	434	4	0.027695
8	GeneOntology.obo	nucleobase, nucleoside, nucleotide kinase activity	0.0132917	1	31	4	0.0286953
8	GeneOntology.obo	epithelial cell proliferation	0.0137182	1	32	4	0.0289558
8	GeneOntology.obo	cell-cell junction assembly	0.0149971	1	35	4	0.0298588
8	GeneOntology.obo	eye development	0.0162746	1	38	4	0.0311881
8	GeneOntology.obo	plasma membrane part	0.0174622	3	1618	4	0.0323422
8	GeneOntology.obo	regulatory region DNA binding	0.0196754	1	46	4	0.0340342
8	GeneOntology.obo	regulatory region nucleic acid binding	0.0196754	1	46	4	0.0340342
8	GeneOntology.obo	regulation of interphase of mitotic cell cycle	0.0196754	1	46	4	0.0340342
8	GeneOntology.obo	transcription regulatory region DNA binding	0.0196754	1	46	4	0.0340342
8	GeneOntology.obo	SMAD binding	0.0200999	1	47	4	0.0343348
8	GeneOntology.obo	peptidyl-tyrosine dephosphorylation	0.0205242	1	48	4	0.0346304
8	GeneOntology.obo	establishment or maintenance of cell polarity	0.0213725	1	50	4	0.0351844
8	GeneOntology.obo	channel regulator activity	0.0213725	1	50	4	0.0351844
8	GeneOntology.obo	sensory organ development	0.0222202	1	52	4	0.035931
8	GeneOntology.obo	voltage-gated potassium channel complex	0.0234907	1	55	4	0.0364667
8	GeneOntology.obo	potassium channel complex	0.0234907	1	55	4	0.0364667
8	GeneOntology.obo	negative regulation of neurogenesis	0.0239139	1	56	4	0.0367163
8	GeneOntology.obo	occluding junction	0.024337	1	57	4	0.0368128
8	GeneOntology.obo	tight junction	0.024337	1	57	4	0.0368128
8	GeneOntology.obo	mitotic cell cycle checkpoint	0.024337	1	57	4	0.0368128
8	GeneOntology.obo	sarcolemma	0.02476	1	58	4	0.0371046
8	GeneOntology.obo	phosphatase binding	0.026028	1	61	4	0.0379659
8	GeneOntology.obo	voltage-gated potassium channel activity	0.0268727	1	63	4	0.0385222
8	GeneOntology.obo	nuclear chromatin	0.0281387	1	66	4	0.0391112
8	GeneOntology.obo	negative regulation of cell development	0.0285604	1	67	4	0.0393796
8	GeneOntology.obo	locomotion	0.0292334	2	682	4	0.0396427
8	GeneOntology.obo	cell fate commitment	0.030246	1	71	4	0.0400797
8	GeneOntology.obo	sequence-specific DNA binding RNA polymerase II transcription factor activity	0.0315087	1	74	4	0.0406135
8	GeneOntology.obo	actin filament organization	0.0315087	1	74	4	0.0406135
8	GeneOntology.obo	potassium channel activity	0.0319293	1	75	4	0.0408377
8	GeneOntology.obo	cell-cell junction organization	0.0327701	1	77	4	0.0412071
8	GeneOntology.obo	central nervous system development	0.0340304	1	80	4	0.041912
8	GeneOntology.obo	axon part	0.0340304	1	80	4	0.041912
8	GeneOntology.obo	postsynaptic density	0.0344502	1	81	4	0.0421197
8	GeneOntology.obo	response to external stimulus	0.0356978	2	758	4	0.042712
8	GeneOntology.obo	protein tyrosine phosphatase activity	0.036128	1	85	4	0.0429561
8	GeneOntology.obo	cellular protein localization	0.0382222	1	90	4	0.0440329
8	GeneOntology.obo	potassium ion transport	0.039059	1	92	4	0.0446252
8	GeneOntology.obo	cation channel complex	0.039059	1	92	4	0.0446252
8	GeneOntology.obo	cellular macromolecule localization	0.0398952	1	94	4	0.0450223
8	GeneOntology.obo	voltage-gated cation channel activity	0.0398952	1	94	4	0.0450223
8	GeneOntology.obo	basolateral plasma membrane	0.0403131	1	95	4	0.0450814
8	GeneOntology.obo	protein dephosphorylation	0.0436513	1	103	4	0.0466468
8	GeneOntology.obo	ion transmembrane transport	0.0453171	1	107	4	0.0474621
8	GeneOntology.obo	voltage-gated ion channel activity	0.0478118	1	113	4	0.0487773
8	GeneOntology.obo	voltage-gated channel activity	0.0478118	1	113	4	0.0487773
8	GeneOntology.obo	dephosphorylation	0.0486423	1	115	4	0.0491344
8	GeneOntology.obo	cell junction assembly	0.0486423	1	115	4	0.0491344
9	GeneOntology.obo	protein complex subunit organization	0.000450926	3	457	4	0.0118171
9	GeneOntology.obo	macromolecular complex assembly	0.000678964	3	525	4	0.0128349
9	GeneOntology.obo	enzyme linked receptor protein signaling pathway	0.00070989	3	533	4	0.0131416
9	GeneOntology.obo	maturation of SSU-rRNA	0.000861419	1	2	4	0.0138433
9	GeneOntology.obo	paraxial mesoderm morphogenesis	0.000861419	1	2	4	0.0138433
9	GeneOntology.obo	ncRNA processing	0.000882446	2	114	4	0.013989
9	GeneOntology.obo	regulation of hormone levels	0.000961211	2	119	4	0.0145057
9	GeneOntology.obo	cytosol	0.000961345	4	1636	4	0.0145057
9	GeneOntology.obo	macromolecular complex subunit organization	0.00111761	3	622	4	0.0145057
9	GeneOntology.obo	zygotic specification of dorsal/ventral axis	0.00129213	1	3	4	0.0145057
9	GeneOntology.obo	common-partner SMAD protein phosphorylation	0.00129213	1	3	4	0.0145057
9	GeneOntology.obo	negative regulation of phosphatidylinositol 3-kinase cascade	0.00129213	1	3	4	0.0145057
9	GeneOntology.obo	activin responsive factor complex	0.00129213	1	3	4	0.0145057
9	GeneOntology.obo	TSC1-TSC2 complex	0.00129213	1	3	4	0.0145057
9	GeneOntology.obo	mRNA 5'-UTR binding	0.00129213	1	3	4	0.0145057
9	GeneOntology.obo	ribosomal small subunit assembly	0.00172256	1	4	4	0.0150133
9	GeneOntology.obo	14-3-3 protein binding	0.00172256	1	4	4	0.0150133
9	GeneOntology.obo	negative regulation of TOR signaling cascade	0.00172256	1	4	4	0.0150133
9	GeneOntology.obo	ncRNA metabolic process	0.00181793	2	164	4	0.0154931
9	GeneOntology.obo	transforming growth factor beta receptor, pathway-specific cytoplasmic mediator activity	0.00215285	1	5	4	0.0158367
9	GeneOntology.obo	primary microRNA processing	0.00215285	1	5	4	0.0158367
9	GeneOntology.obo	mesoderm morphogenesis	0.00215285	1	5	4	0.0158367
9	GeneOntology.obo	negative regulation of cell size	0.00215285	1	5	4	0.0158367
9	GeneOntology.obo	pericardium development	0.00215285	1	5	4	0.0158367
9	GeneOntology.obo	cellular component assembly	0.00220656	3	785	4	0.0160906
9	GeneOntology.obo	regulation of MAP kinase activity	0.00240759	2	189	4	0.0167664
9	GeneOntology.obo	nerve growth factor receptor signaling pathway	0.00271911	2	201	4	0.0169283
9	GeneOntology.obo	regulation of cellular protein metabolic process	0.00296492	3	869	4	0.0175711
9	GeneOntology.obo	regulation of nucleobase, nucleoside, nucleotide and nucleic acid metabolic process	0.00298937	4	2172	4	0.0175711
9	GeneOntology.obo	response to cholesterol	0.00301302	1	7	4	0.0175711
9	GeneOntology.obo	type I transforming growth factor beta receptor binding	0.00301302	1	7	4	0.0175711
9	GeneOntology.obo	embryonic foregut morphogenesis	0.00301302	1	7	4	0.0175711
9	GeneOntology.obo	posttranscriptional regulation of gene expression	0.00316298	2	217	4	0.0177521
9	GeneOntology.obo	regulation of nitrogen compound metabolic process	0.0034062	4	2244	4	0.018158
9	GeneOntology.obo	SMAD protein complex assembly	0.00344289	1	8	4	0.018158
9	GeneOntology.obo	regulation of protein metabolic process	0.0034537	3	916	4	0.0181812
9	GeneOntology.obo	co-SMAD binding	0.00387263	1	9	4	0.0186021
9	GeneOntology.obo	intracellular signal transduction	0.00400315	3	964	4	0.0191284
9	GeneOntology.obo	intracellular protein kinase cascade	0.00421338	2	251	4	0.019397
9	GeneOntology.obo	transforming growth factor beta receptor, cytoplasmic mediator activity	0.00430223	1	10	4	0.019397
9	GeneOntology.obo	negative regulation of protein kinase B signaling cascade	0.00430223	1	10	4	0.019397
9	GeneOntology.obo	cellular macromolecular complex assembly	0.00441374	2	257	4	0.019804
9	GeneOntology.obo	intracellular	0.00444976	3	1000	4	0.0198237
9	GeneOntology.obo	I-SMAD binding	0.00473168	1	11	4	0.0201831
9	GeneOntology.obo	insulin-like growth factor receptor signaling pathway	0.00473168	1	11	4	0.0201831
9	GeneOntology.obo	regulation of protein serine/threonine kinase activity	0.00486317	2	270	4	0.0202999
9	GeneOntology.obo	phosphatidylinositol 3-kinase cascade	0.005161	1	12	4	0.0205405
9	GeneOntology.obo	regulation of cell-substrate junction assembly	0.005161	1	12	4	0.0205405
9	GeneOntology.obo	organ growth	0.005161	1	12	4	0.0205405
9	GeneOntology.obo	regulation of focal adhesion assembly	0.005161	1	12	4	0.0205405
9	GeneOntology.obo	regulation of signal transduction	0.00519121	3	1055	4	0.0206219
9	GeneOntology.obo	R-SMAD binding	0.00559018	1	13	4	0.0210317
9	GeneOntology.obo	dorsal/ventral axis specification	0.00559018	1	13	4	0.0210317
9	GeneOntology.obo	leukotriene metabolic process	0.00601922	1	14	4	0.0211733
9	GeneOntology.obo	leukotriene biosynthetic process	0.00601922	1	14	4	0.0211733
9	GeneOntology.obo	alkene biosynthetic process	0.00601922	1	14	4	0.0211733
9	GeneOntology.obo	cellular alkene metabolic process	0.00601922	1	14	4	0.0211733
9	GeneOntology.obo	positive regulation of epithelial to mesenchymal transition	0.00644813	1	15	4	0.0217823
9	GeneOntology.obo	regulation of TOR signaling cascade	0.00644813	1	15	4	0.0217823
9	GeneOntology.obo	regulation of macromolecule metabolic process	0.00681958	4	2669	4	0.0226067
9	GeneOntology.obo	embryonic axis specification	0.00687689	1	16	4	0.0226067
9	GeneOntology.obo	regulation of cell size	0.00687689	1	16	4	0.0226067
9	GeneOntology.obo	pancreas development	0.00687689	1	16	4	0.0226067
9	GeneOntology.obo	protein kinase B signaling cascade	0.00687689	1	16	4	0.0226067
9	GeneOntology.obo	embryonic cranial skeleton morphogenesis	0.00687689	1	16	4	0.0226067
9	GeneOntology.obo	anatomical structure formation involved in morphogenesis	0.00690979	2	323	4	0.0226105
9	GeneOntology.obo	transforming growth factor beta receptor binding	0.00730551	1	17	4	0.0229539
9	GeneOntology.obo	insulin secretion	0.00730551	1	17	4	0.0229539
9	GeneOntology.obo	RNA metabolic process	0.00768719	3	1210	4	0.0233782
9	GeneOntology.obo	endoderm development	0.007734	1	18	4	0.0233782
9	GeneOntology.obo	RNA stabilization	0.007734	1	18	4	0.0233782
9	GeneOntology.obo	mRNA stabilization	0.007734	1	18	4	0.0233782
9	GeneOntology.obo	cellular macromolecular complex subunit organization	0.00785904	2	345	4	0.0236307
9	GeneOntology.obo	regulation of signaling	0.00807371	3	1231	4	0.0238738
9	GeneOntology.obo	prostanoid metabolic process	0.00816235	1	19	4	0.0239317
9	GeneOntology.obo	positive regulation of cell morphogenesis involved in differentiation	0.00816235	1	19	4	0.0239317
9	GeneOntology.obo	translation regulator activity	0.00816235	1	19	4	0.0239317
9	GeneOntology.obo	regulation of primary metabolic process	0.00846374	4	2817	4	0.0242887
9	GeneOntology.obo	negative regulation of cell proliferation	0.00849312	2	359	4	0.0242887
9	GeneOntology.obo	regulation of stress fiber assembly	0.00859055	1	20	4	0.0242887
9	GeneOntology.obo	positive chemotaxis	0.00859055	1	20	4	0.0242887
9	GeneOntology.obo	regulation of molecular function	0.00868573	3	1263	4	0.0244833
9	GeneOntology.obo	regulation of cellular metabolic process	0.00909385	4	2868	4	0.0248181
9	GeneOntology.obo	regulation of insulin receptor signaling pathway	0.00944656	1	22	4	0.0252772
9	GeneOntology.obo	protein complex assembly	0.00973204	2	385	4	0.0254484
9	GeneOntology.obo	mesoderm formation	0.00987435	1	23	4	0.0255103
9	GeneOntology.obo	erythrocyte differentiation	0.00987435	1	23	4	0.0255103
9	GeneOntology.obo	negative regulation of transcription, DNA-dependent	0.0100292	2	391	4	0.0257677
9	GeneOntology.obo	regulation of epithelial to mesenchymal transition	0.010302	1	24	4	0.0257677
9	GeneOntology.obo	regulation of phosphatidylinositol 3-kinase cascade	0.010302	1	24	4	0.0257677
9	GeneOntology.obo	negative regulation of RNA metabolic process	0.0105848	2	402	4	0.0261868
9	GeneOntology.obo	peptide hormone secretion	0.0107295	1	25	4	0.0261868
9	GeneOntology.obo	regulation of actin filament bundle assembly	0.0107295	1	25	4	0.0261868
9	GeneOntology.obo	icosanoid biosynthetic process	0.0107295	1	25	4	0.0261868
9	GeneOntology.obo	RNA processing	0.0111544	2	413	4	0.0267392
9	GeneOntology.obo	unsaturated fatty acid biosynthetic process	0.0111569	1	26	4	0.0267392
9	GeneOntology.obo	epithelium development	0.0111569	1	26	4	0.0267392
9	GeneOntology.obo	cell surface receptor linked signaling pathway	0.0114438	3	1392	4	0.0269889
9	GeneOntology.obo	cytosolic small ribosomal subunit	0.0115841	1	27	4	0.0269889
9	GeneOntology.obo	regulation of mRNA stability	0.0115841	1	27	4	0.0269889
9	GeneOntology.obo	regulation of protein kinase activity	0.0118456	2	426	4	0.0274073
9	GeneOntology.obo	peptide secretion	0.0120112	1	28	4	0.0274085
9	GeneOntology.obo	transmembrane receptor protein tyrosine kinase signaling pathway	0.0120621	2	430	4	0.0274648
9	GeneOntology.obo	cellular biosynthetic process	0.0121298	3	1421	4	0.0275889
9	GeneOntology.obo	regulation of RNA stability	0.0124382	1	29	4	0.027719
9	GeneOntology.obo	negative regulation of gene expression	0.0124455	2	437	4	0.0277205
9	GeneOntology.obo	regulation of kinase activity	0.012667	2	441	4	0.0281234
9	GeneOntology.obo	regulation of response to stimulus	0.0127412	3	1446	4	0.0281234
9	GeneOntology.obo	regulation of biological quality	0.0127909	3	1448	4	0.0281234
9	GeneOntology.obo	gastrulation	0.012865	1	30	4	0.0281234
9	GeneOntology.obo	regulation of transferase activity	0.0131722	2	450	4	0.0286953
9	GeneOntology.obo	formation of primary germ layer	0.0132917	1	31	4	0.0286953
9	GeneOntology.obo	palate development	0.0132917	1	31	4	0.0286953
9	GeneOntology.obo	biosynthetic process	0.0136026	3	1480	4	0.0289558
9	GeneOntology.obo	regulation of metabolic process	0.0136614	4	3175	4	0.0289558
9	GeneOntology.obo	negative regulation of nucleobase, nucleoside, nucleotide and nucleic acid metabolic process	0.0136865	2	459	4	0.0289558
9	GeneOntology.obo	embryonic pattern specification	0.0137182	1	32	4	0.0289558
9	GeneOntology.obo	anatomical structure development	0.0138365	3	1489	4	0.0290679
9	GeneOntology.obo	negative regulation of cellular macromolecule biosynthetic process	0.0139761	2	464	4	0.0291334
9	GeneOntology.obo	negative regulation of nitrogen compound metabolic process	0.0140928	2	466	4	0.0291669
9	GeneOntology.obo	icosanoid metabolic process	0.0141447	1	33	4	0.0291669
9	GeneOntology.obo	peptide transport	0.0141447	1	33	4	0.0291669
9	GeneOntology.obo	hormone secretion	0.0141447	1	33	4	0.0291669
9	GeneOntology.obo	unsaturated fatty acid metabolic process	0.0145709	1	34	4	0.0296222
9	GeneOntology.obo	acute-phase response	0.0149971	1	35	4	0.0298588
9	GeneOntology.obo	neural tube closure	0.015423	1	36	4	0.0303929
9	GeneOntology.obo	regulation of cell-matrix adhesion	0.015423	1	36	4	0.0303929
9	GeneOntology.obo	axis specification	0.015423	1	36	4	0.0303929
9	GeneOntology.obo	hormone transport	0.015423	1	36	4	0.0303929
9	GeneOntology.obo	small ribosomal subunit	0.015423	1	36	4	0.0303929
9	GeneOntology.obo	negative regulation of macromolecule biosynthetic process	0.0157727	2	494	4	0.0307233
9	GeneOntology.obo	ureteric bud development	0.0158489	1	37	4	0.0307233
9	GeneOntology.obo	tube closure	0.0158489	1	37	4	0.0307233
9	GeneOntology.obo	nucleic acid metabolic process	0.015967	3	1567	4	0.0308824
9	GeneOntology.obo	cellular protein metabolic process	0.0164273	3	1583	4	0.0314304
9	GeneOntology.obo	negative regulation of cellular biosynthetic process	0.0170257	2	514	4	0.0319857
9	GeneOntology.obo	defense response	0.0174746	2	521	4	0.0323422
9	GeneOntology.obo	regulation of protein kinase B signaling cascade	0.0179761	1	42	4	0.0327226
9	GeneOntology.obo	negative regulation of biosynthetic process	0.0181252	2	531	4	0.0329356
9	GeneOntology.obo	cellular component assembly at cellular level	0.0187866	2	541	4	0.0334269
9	GeneOntology.obo	cellular component organization at cellular level	0.0192306	3	1675	4	0.0337452
9	GeneOntology.obo	post-embryonic development	0.0192508	1	45	4	0.0337452
9	GeneOntology.obo	hormone biosynthetic process	0.0192508	1	45	4	0.0337452
9	GeneOntology.obo	response to lipid	0.0196754	1	46	4	0.0340342
9	GeneOntology.obo	nuclear part	0.0198107	3	1693	4	0.0340575
9	GeneOntology.obo	cellular component organization or biogenesis at cellular level	0.0198432	3	1694	4	0.0340812
9	GeneOntology.obo	acute inflammatory response	0.0200999	1	47	4	0.0343348
9	GeneOntology.obo	caveola	0.0200999	1	47	4	0.0343348
9	GeneOntology.obo	SMAD binding	0.0200999	1	47	4	0.0343348
9	GeneOntology.obo	regulation of protein phosphorylation	0.0202795	2	563	4	0.0345144
9	GeneOntology.obo	stress-activated MAPK cascade	0.0205242	1	48	4	0.0346304
9	GeneOntology.obo	fatty acid biosynthetic process	0.0209484	1	49	4	0.0349251
9	GeneOntology.obo	embryonic skeletal system morphogenesis	0.0213725	1	50	4	0.0351844
9	GeneOntology.obo	negative regulation of cellular process	0.0216138	3	1747	4	0.035519
9	GeneOntology.obo	intracellular organelle part	0.021695	4	3564	4	0.0355566
9	GeneOntology.obo	negative regulation of MAP kinase activity	0.0217964	1	51	4	0.0355566
9	GeneOntology.obo	lung development	0.0222202	1	52	4	0.035931
9	GeneOntology.obo	protein phosphorylation	0.0226154	2	596	4	0.0361697
9	GeneOntology.obo	protein import into nucleus	0.0226438	1	53	4	0.0361697
9	GeneOntology.obo	regulation of transforming growth factor beta receptor signaling pathway	0.0226438	1	53	4	0.0361697
9	GeneOntology.obo	regulation of phosphorylation	0.0227606	2	598	4	0.0362049
9	GeneOntology.obo	organelle part	0.0230151	4	3617	4	0.0362049
9	GeneOntology.obo	site of polarized growth	0.0234907	1	55	4	0.0364667
9	GeneOntology.obo	growth cone	0.0234907	1	55	4	0.0364667
9	GeneOntology.obo	regulation of RNA metabolic process	0.0238379	3	1810	4	0.0367163
9	GeneOntology.obo	negative regulation of epithelial cell proliferation	0.0239139	1	56	4	0.0367163
9	GeneOntology.obo	nuclear import	0.0239139	1	56	4	0.0367163
9	GeneOntology.obo	regulation of phosphate metabolic process	0.0241613	2	617	4	0.0368128
9	GeneOntology.obo	regulation of phosphorus metabolic process	0.0241613	2	617	4	0.0368128
9	GeneOntology.obo	tube development	0.024337	1	57	4	0.0368128
9	GeneOntology.obo	tube formation	0.024337	1	57	4	0.0368128
9	GeneOntology.obo	transforming growth factor beta receptor signaling pathway	0.02476	1	58	4	0.0371046
9	GeneOntology.obo	organ development	0.0249136	2	627	4	0.0371533
9	GeneOntology.obo	phosphorylation	0.0251412	2	630	4	0.0371867
9	GeneOntology.obo	regulation of cell-substrate adhesion	0.0256055	1	60	4	0.0375005
9	GeneOntology.obo	protein heterooligomerization	0.026028	1	61	4	0.0379659
9	GeneOntology.obo	toll-like receptor 3 signaling pathway	0.0264505	1	62	4	0.0382701
9	GeneOntology.obo	skeletal system morphogenesis	0.0264505	1	62	4	0.0382701
9	GeneOntology.obo	mRNA binding	0.0268727	1	63	4	0.0385222
9	GeneOntology.obo	regulation of transcription from RNA polymerase II promoter	0.0271531	2	656	4	0.0387432
9	GeneOntology.obo	nucleobase, nucleoside, nucleotide and nucleic acid metabolic process	0.0271651	3	1898	4	0.0387432
9	GeneOntology.obo	response to glucose stimulus	0.0272949	1	64	4	0.0387432
9	GeneOntology.obo	negative regulation of intracellular protein kinase cascade	0.0272949	1	64	4	0.0387432
9	GeneOntology.obo	phosphatidylinositol-mediated signaling	0.0272949	1	64	4	0.0387432
9	GeneOntology.obo	inositol lipid-mediated signaling	0.0272949	1	64	4	0.0387432
9	GeneOntology.obo	MyD88-independent toll-like receptor signaling pathway	0.0277169	1	65	4	0.0388771
9	GeneOntology.obo	translational termination	0.0277169	1	65	4	0.0388771
9	GeneOntology.obo	viral transcription	0.0277169	1	65	4	0.0388771
9	GeneOntology.obo	negative regulation of biological process	0.0277184	3	1912	4	0.0388771
9	GeneOntology.obo	rRNA processing	0.028982	1	68	4	0.0395299
9	GeneOntology.obo	response to hexose stimulus	0.028982	1	68	4	0.0395299
9	GeneOntology.obo	response to monosaccharide stimulus	0.028982	1	68	4	0.0395299
9	GeneOntology.obo	cytoplasmic part	0.0291797	4	3838	4	0.0396427
9	GeneOntology.obo	ribonucleoprotein complex assembly	0.0294035	1	69	4	0.0396427
9	GeneOntology.obo	negative regulation of Wnt receptor signaling pathway	0.0294035	1	69	4	0.0396427
9	GeneOntology.obo	toll-like receptor 2 signaling pathway	0.0294035	1	69	4	0.0396427
9	GeneOntology.obo	toll-like receptor 1 signaling pathway	0.0294035	1	69	4	0.0396427
9	GeneOntology.obo	protein metabolic process	0.0302063	3	1973	4	0.0400797
9	GeneOntology.obo	ribonucleoprotein complex subunit organization	0.030246	1	71	4	0.0400797
9	GeneOntology.obo	negative regulation of protein serine/threonine kinase activity	0.030246	1	71	4	0.0400797
9	GeneOntology.obo	rRNA metabolic process	0.030246	1	71	4	0.0400797
9	GeneOntology.obo	viral infectious cycle	0.030246	1	71	4	0.0400797
9	GeneOntology.obo	cell fate commitment	0.030246	1	71	4	0.0400797
9	GeneOntology.obo	myeloid cell differentiation	0.030667	1	72	4	0.0403346
9	GeneOntology.obo	regulation of protein modification process	0.0310464	2	704	4	0.0405259
9	GeneOntology.obo	MyD88-dependent toll-like receptor signaling pathway	0.0310879	1	73	4	0.0405259
9	GeneOntology.obo	regulation of endocytosis	0.0310879	1	73	4	0.0405259
9	GeneOntology.obo	cytosolic part	0.0310879	1	73	4	0.0405259
9	GeneOntology.obo	embryonic organ morphogenesis	0.0310879	1	73	4	0.0405259
9	GeneOntology.obo	stress-activated protein kinase signaling cascade	0.0315087	1	74	4	0.0406135
9	GeneOntology.obo	cellular protein complex disassembly	0.0315087	1	74	4	0.0406135
9	GeneOntology.obo	negative regulation of cellular metabolic process	0.0317176	2	712	4	0.0408377
9	GeneOntology.obo	translational elongation	0.0319293	1	75	4	0.0408377
9	GeneOntology.obo	toll-like receptor 4 signaling pathway	0.0319293	1	75	4	0.0408377
9	GeneOntology.obo	protein complex disassembly	0.0319293	1	75	4	0.0408377
9	GeneOntology.obo	positive regulation of catalytic activity	0.0319709	2	715	4	0.0408377
9	GeneOntology.obo	Toll signaling pathway	0.0323498	1	76	4	0.0410603
9	GeneOntology.obo	negative regulation of macromolecule metabolic process	0.0325653	2	722	4	0.041155
9	GeneOntology.obo	structural constituent of ribosome	0.0327701	1	77	4	0.0412071
9	GeneOntology.obo	regulation of gene expression	0.0330408	3	2039	4	0.0413738
9	GeneOntology.obo	response to carbohydrate stimulus	0.0331903	1	78	4	0.0414867
9	GeneOntology.obo	regulation of cellular component organization	0.0332506	2	730	4	0.0415372
9	GeneOntology.obo	ribosome	0.0340304	1	80	4	0.041912
9	GeneOntology.obo	cellular macromolecular complex disassembly	0.0348698	1	82	4	0.0423476
9	GeneOntology.obo	phosphate metabolic process	0.034903	2	749	4	0.0423476
9	GeneOntology.obo	phosphorus metabolic process	0.034903	2	749	4	0.0423476
9	GeneOntology.obo	nucleoplasm	0.0352553	2	753	4	0.0425257
9	GeneOntology.obo	signal release	0.0352894	1	83	4	0.0425257
9	GeneOntology.obo	macromolecular complex disassembly	0.0352894	1	83	4	0.0425257
9	GeneOntology.obo	RNA biosynthetic process	0.0356091	2	757	4	0.042712
9	GeneOntology.obo	toll-like receptor signaling pathway	0.0357088	1	84	4	0.042712
9	GeneOntology.obo	ubiquitin protein ligase binding	0.0357088	1	84	4	0.042712
9	KEGG_PATHWAY.hsa	mTOR signaling pathway	0.0361038	1	49	3	0.0429561
9	GeneOntology.obo	regulation of cellular component size	0.036128	1	85	4	0.0429561
9	GeneOntology.obo	hormone metabolic process	0.036128	1	85	4	0.0429561
9	GeneOntology.obo	pattern recognition receptor signaling pathway	0.0365471	1	86	4	0.0432216
9	GeneOntology.obo	protein import	0.0365471	1	86	4	0.0432216
9	GeneOntology.obo	innate immune response-activating signal transduction	0.0369661	1	87	4	0.0433988
9	GeneOntology.obo	transmembrane receptor protein serine/threonine kinase signaling pathway	0.0369661	1	87	4	0.0433988
9	GeneOntology.obo	activation of innate immune response	0.037385	1	88	4	0.0436037
9	GeneOntology.obo	cellular nitrogen compound metabolic process	0.0374308	3	2135	4	0.0436389
9	GeneOntology.obo	negative regulation of metabolic process	0.0375825	2	779	4	0.043724
9	GeneOntology.obo	endocrine pancreas development	0.0382222	1	90	4	0.0440329
9	GeneOntology.obo	regulation of binding	0.0382222	1	90	4	0.0440329
9	GeneOntology.obo	cellular component organization	0.039159	3	2171	4	0.0446459
9	GeneOntology.obo	nitrogen compound metabolic process	0.0393051	3	2174	4	0.044669
9	GeneOntology.obo	cellular component organization or biogenesis	0.0400893	3	2190	4	0.0450535
9	GeneOntology.obo	regulation of cell proliferation	0.0406282	2	812	4	0.0451514
9	GeneOntology.obo	developmental growth	0.0407308	1	96	4	0.0451514
9	GeneOntology.obo	regulation of transmembrane receptor protein serine/threonine kinase signaling pathway	0.0411484	1	97	4	0.0453146
9	GeneOntology.obo	positive regulation of molecular function	0.0412873	2	819	4	0.0453212
9	GeneOntology.obo	receptor signaling protein activity	0.0415659	1	98	4	0.0454437
9	GeneOntology.obo	protein homooligomerization	0.0415659	1	98	4	0.0454437
9	GeneOntology.obo	regulation of actin cytoskeleton organization	0.0419833	1	99	4	0.0457236
9	GeneOntology.obo	activation of MAPK activity	0.0432345	1	102	4	0.0463815
9	GeneOntology.obo	positive regulation of cell development	0.0432345	1	102	4	0.0463815
9	GeneOntology.obo	regulation of actin filament-based process	0.0432345	1	102	4	0.0463815
9	GeneOntology.obo	establishment of localization in cell	0.0439687	2	847	4	0.0467861
9	GeneOntology.obo	cell cycle arrest	0.0444845	1	105	4	0.0470069
9	GeneOntology.obo	anterior/posterior pattern formation	0.0444845	1	105	4	0.0470069
9	KEGG_PATHWAY.hsa	Colorectal cancer	0.0448098	1	61	3	0.0472317
9	KEGG_PATHWAY.hsa	p53 signaling pathway	0.0448098	1	61	3	0.0472317
9	GeneOntology.obo	double-stranded DNA binding	0.0449009	1	106	4	0.047237
9	GeneOntology.obo	fatty acid metabolic process	0.0469808	1	111	4	0.0483887
9	GeneOntology.obo	positive regulation of innate immune response	0.0469808	1	111	4	0.0483887
9	GeneOntology.obo	MAPKKK cascade	0.0473964	1	112	4	0.0486249
9	GeneOntology.obo	Ras protein signal transduction	0.0482271	1	114	4	0.0489984
9	KEGG_PATHWAY.hsa	VEGF signaling pathway	0.0484216	1	66	3	0.0491344
9	GeneOntology.obo	negative regulation of protein kinase activity	0.0486423	1	115	4	0.0491344
9	GeneOntology.obo	regulation of cell morphogenesis involved in differentiation	0.0486423	1	115	4	0.0491344
9	GeneOntology.obo	regulation of Wnt receptor signaling pathway	0.0494722	1	117	4	0.0495775
10	GeneOntology.obo	nuclear matrix	0.000118387	2	59	3	0.007354
10	GeneOntology.obo	triose-phosphate isomerase activity	0.000323137	1	1	3	0.011594
10	GeneOntology.obo	poly(G) RNA binding	0.000323137	1	1	3	0.011594
10	GeneOntology.obo	glyceraldehyde-3-phosphate metabolic process	0.000646134	1	2	3	0.0124304
10	GeneOntology.obo	nuclear RNA export factor complex	0.000646134	1	2	3	0.0124304
10	GeneOntology.obo	negative regulation of insulin-like growth factor receptor signaling pathway	0.00129213	1	4	3	0.0145057
10	GeneOntology.obo	nuclear inclusion body	0.00129213	1	4	3	0.0145057
10	GeneOntology.obo	poly(U) RNA binding	0.00161499	1	5	3	0.0150133
10	GeneOntology.obo	poly-pyrimidine tract binding	0.00193778	1	6	3	0.0158076
10	GeneOntology.obo	intramolecular oxidoreductase activity, interconverting aldoses and ketoses	0.00258314	1	8	3	0.0167664
10	GeneOntology.obo	poly-purine tract binding	0.00290572	1	9	3	0.0175711
10	GeneOntology.obo	pentose-phosphate shunt	0.00290572	1	9	3	0.0175711
10	GeneOntology.obo	NADPH regeneration	0.00322823	1	10	3	0.0177521
10	GeneOntology.obo	NADP metabolic process	0.00419535	1	13	3	0.019397
10	GeneOntology.obo	regulation of insulin-like growth factor receptor signaling pathway	0.00451758	1	14	3	0.0198237
10	GeneOntology.obo	cellular aldehyde metabolic process	0.00580581	1	18	3	0.0211733
10	GeneOntology.obo	visual learning	0.00741453	1	23	3	0.023113
10	GeneOntology.obo	inclusion body	0.00741453	1	23	3	0.023113
10	GeneOntology.obo	regulation of excitatory postsynaptic membrane potential	0.00741453	1	23	3	0.023113
10	GeneOntology.obo	protein self-association	0.00773606	1	24	3	0.0233782
10	GeneOntology.obo	single-stranded RNA binding	0.00837892	1	26	3	0.0242887
10	GeneOntology.obo	regulation of postsynaptic membrane potential	0.00837892	1	26	3	0.0242887
10	GeneOntology.obo	visual behavior	0.00870025	1	27	3	0.0244833
10	GeneOntology.obo	intramolecular oxidoreductase activity	0.00870025	1	27	3	0.0244833
10	GeneOntology.obo	nicotinamide nucleotide metabolic process	0.00870025	1	27	3	0.0244833
10	GeneOntology.obo	pyridine-containing compound metabolic process	0.0093427	1	29	3	0.0252491
10	GeneOntology.obo	pyridine nucleotide metabolic process	0.0093427	1	29	3	0.0252491
10	GeneOntology.obo	glycolysis	0.00966381	1	30	3	0.0253371
10	GeneOntology.obo	gluconeogenesis	0.00966381	1	30	3	0.0253371
10	GeneOntology.obo	oxidoreduction coenzyme metabolic process	0.00998486	1	31	3	0.0257165
10	GeneOntology.obo	associative learning	0.00998486	1	31	3	0.0257165
10	GeneOntology.obo	hexose biosynthetic process	0.0115891	1	36	3	0.0269889
10	KEGG_PATHWAY.hsa	Fructose and mannose metabolism	0.0118632	1	24	2	0.0274073
10	GeneOntology.obo	glucose catabolic process	0.0128712	1	40	3	0.0281234
10	GeneOntology.obo	Rho protein signal transduction	0.0128712	1	40	3	0.0281234
10	GeneOntology.obo	membrane depolarization	0.0128712	1	40	3	0.0281234
10	GeneOntology.obo	adult locomotory behavior	0.0141521	1	44	3	0.0291669
10	GeneOntology.obo	monosaccharide biosynthetic process	0.0141521	1	44	3	0.0291669
10	GeneOntology.obo	hexose catabolic process	0.0147922	1	46	3	0.0298335
10	GeneOntology.obo	monosaccharide catabolic process	0.015432	1	48	3	0.0303929
10	GeneOntology.obo	fatty acid biosynthetic process	0.0157518	1	49	3	0.0307233
10	GeneOntology.obo	learning	0.0163912	1	51	3	0.03139
10	GeneOntology.obo	alcohol catabolic process	0.0179884	1	56	3	0.0327226
10	GeneOntology.obo	alcohol biosynthetic process	0.0189459	1	59	3	0.0335971
10	GeneOntology.obo	cellular carbohydrate biosynthetic process	0.0195839	1	61	3	0.0340342
10	KEGG_PATHWAY.hsa	Glycolysis / Gluconeogenesis	0.0206671	1	42	2	0.0347881
10	GeneOntology.obo	negative regulation of phosphorylation	0.0211777	1	66	3	0.0350703
10	GeneOntology.obo	adult behavior	0.0221331	1	69	3	0.035901
10	GeneOntology.obo	cellular carbohydrate catabolic process	0.0221331	1	69	3	0.035901
10	GeneOntology.obo	establishment of localization in cell	0.0226724	2	847	3	0.0361947
10	GeneOntology.obo	negative regulation of phosphorus metabolic process	0.0227697	1	71	3	0.0362049
10	GeneOntology.obo	negative regulation of phosphate metabolic process	0.0227697	1	71	3	0.0362049
10	KEGG_PATHWAY.hsa	Inositol phosphate metabolism	0.0235839	1	48	2	0.0365843
10	GeneOntology.obo	platelet degranulation	0.0240421	1	75	3	0.0367645
10	GeneOntology.obo	nuclear export	0.0240421	1	75	3	0.0367645
10	GeneOntology.obo	isomerase activity	0.0246778	1	77	3	0.0370611
10	GeneOntology.obo	carbohydrate biosynthetic process	0.0249956	1	78	3	0.0371533
10	GeneOntology.obo	carbohydrate catabolic process	0.0253133	1	79	3	0.0373268
10	GeneOntology.obo	locomotory behavior	0.0284865	1	89	3	0.0393796
10	GeneOntology.obo	regulation of membrane potential	0.0284865	1	89	3	0.0393796
10	GeneOntology.obo	coenzyme metabolic process	0.0288035	1	90	3	0.0394165
10	GeneOntology.obo	learning or memory	0.0303871	1	95	3	0.0401301
10	GeneOntology.obo	cognition	0.0322852	1	101	3	0.0410603
10	GeneOntology.obo	glucose metabolic process	0.033865	1	106	3	0.041912
10	GeneOntology.obo	fatty acid metabolic process	0.0354431	1	111	3	0.0426681
10	GeneOntology.obo	Ras protein signal transduction	0.0363892	1	114	3	0.0431119
10	GeneOntology.obo	cofactor metabolic process	0.0370195	1	116	3	0.0434432
10	GeneOntology.obo	response to virus	0.0389088	1	122	3	0.0445324
10	GeneOntology.obo	organic acid biosynthetic process	0.0392234	1	123	3	0.0446459
10	GeneOntology.obo	carboxylic acid biosynthetic process	0.0392234	1	123	3	0.0446459
10	GeneOntology.obo	organophosphate metabolic process	0.039538	1	124	3	0.044806
10	GeneOntology.obo	hexose metabolic process	0.0398525	1	125	3	0.0450223
10	KEGG_PATHWAY.hsa	Fc gamma R-mediated phagocytosis	0.0423265	1	87	2	0.0459215
10	GeneOntology.obo	monosaccharide metabolic process	0.0429937	1	135	3	0.0462534
10	GeneOntology.obo	response to light stimulus	0.0442483	1	139	3	0.0469644
10	GeneOntology.obo	exocytosis	0.0451884	1	142	3	0.0473747
10	GeneOntology.obo	protein C-terminus binding	0.0458149	1	144	3	0.0477806
10	GeneOntology.obo	nucleocytoplasmic transport	0.046441	1	146	3	0.04817
10	GeneOntology.obo	nuclear transport	0.0470669	1	148	3	0.0484417
10	GeneOntology.obo	monocarboxylic acid metabolic process	0.0498799	1	157	3	0.0498929
11	GeneOntology.obo	spliceosome assembly	2.37516e-05	2	19	4	0.00358704
11	GeneOntology.obo	spliceosomal snRNP assembly	3.83083e-05	2	24	4	0.00430971
11	GeneOntology.obo	transmembrane receptor protein tyrosine kinase activity	0.000269553	2	63	4	0.011594
11	GeneOntology.obo	ribonucleoprotein complex assembly	0.000323514	2	69	4	0.011594
11	GeneOntology.obo	ribonucleoprotein complex subunit organization	0.000342583	2	71	4	0.0116793
11	GeneOntology.obo	hepatocyte growth factor receptor activity	0.000430849	1	1	4	0.0116793
11	GeneOntology.obo	transmembrane receptor protein kinase activity	0.000446022	2	81	4	0.0118171
11	GeneOntology.obo	spliceosomal complex	0.000821819	2	110	4	0.0138433
11	GeneOntology.obo	Shc-EGFR complex	0.000861419	1	2	4	0.0138433
11	GeneOntology.obo	MAP/ERK kinase kinase activity	0.000861419	1	2	4	0.0138433
11	GeneOntology.obo	activation of phospholipase A2 activity by calcium-mediated signaling	0.000861419	1	2	4	0.0138433
11	GeneOntology.obo	hepatocyte growth factor receptor signaling pathway	0.000861419	1	2	4	0.0138433
11	GeneOntology.obo	protein tyrosine kinase activity	0.00104328	2	124	4	0.0145057
11	KEGG_PATHWAY.hsa	Epithelial cell signaling in Helicobacter pylori infection	0.00120323	2	58	4	0.0145057
11	KEGG_PATHWAY.hsa	Melanoma	0.00155718	2	66	4	0.0150133
11	GeneOntology.obo	RNA splicing, via transesterification reactions	0.00160469	2	154	4	0.0150133
11	GeneOntology.obo	response to UV-A	0.00172256	1	4	4	0.0150133
11	GeneOntology.obo	epidermal growth factor receptor activity	0.00172256	1	4	4	0.0150133
11	GeneOntology.obo	activation of phospholipase A2 activity	0.00172256	1	4	4	0.0150133
11	KEGG_PATHWAY.hsa	Adherens junction	0.00180097	2	71	4	0.0154585
11	GeneOntology.obo	ncRNA metabolic process	0.00181793	2	164	4	0.0154931
11	GeneOntology.obo	nitric-oxide synthase regulator activity	0.00215285	1	5	4	0.0158367
11	GeneOntology.obo	positive regulation of phospholipase A2 activity	0.00215285	1	5	4	0.0158367
11	GeneOntology.obo	positive regulation of cyclin-dependent protein kinase activity involved in G1/S	0.00215285	1	5	4	0.0158367
11	GeneOntology.obo	salivary gland morphogenesis	0.002583	1	6	4	0.0167664
11	GeneOntology.obo	regulation of phospholipase A2 activity	0.002583	1	6	4	0.0167664
11	GeneOntology.obo	regulation of cyclin-dependent protein kinase activity involved by G1/S	0.002583	1	6	4	0.0167664
11	GeneOntology.obo	AP-2 adaptor complex	0.00301302	1	7	4	0.0175711
11	GeneOntology.obo	positive regulation of catenin import into nucleus	0.00301302	1	7	4	0.0175711
11	GeneOntology.obo	protein insertion into membrane	0.00301302	1	7	4	0.0175711
11	GeneOntology.obo	RNA splicing	0.00336737	2	224	4	0.018158
11	GeneOntology.obo	cerebral cortex cell migration	0.00387263	1	9	4	0.0186021
11	GeneOntology.obo	morphogenesis of an epithelial fold	0.00387263	1	9	4	0.0186021
11	GeneOntology.obo	digestive tract morphogenesis	0.00430223	1	10	4	0.019397
11	GeneOntology.obo	cellular macromolecular complex assembly	0.00441374	2	257	4	0.019804
11	GeneOntology.obo	receptor signaling protein tyrosine kinase activity	0.00473168	1	11	4	0.0201831
11	GeneOntology.obo	mRNA processing	0.00496985	2	273	4	0.0205405
11	GeneOntology.obo	positive regulation of cyclin-dependent protein kinase activity	0.00559018	1	13	4	0.0210317
11	GeneOntology.obo	localization within membrane	0.00559018	1	13	4	0.0210317
11	GeneOntology.obo	axon guidance	0.00559525	2	290	4	0.0210317
11	GeneOntology.obo	telencephalon cell migration	0.00601922	1	14	4	0.0211733
11	GeneOntology.obo	gland morphogenesis	0.00601922	1	14	4	0.0211733
11	GeneOntology.obo	MAP kinase kinase kinase activity	0.00687689	1	16	4	0.0226067
11	GeneOntology.obo	U12-type spliceosomal complex	0.00687689	1	16	4	0.0226067
11	GeneOntology.obo	regulation of catenin import into nucleus	0.00687689	1	16	4	0.0226067
11	GeneOntology.obo	embryonic placenta development	0.00730551	1	17	4	0.0229539
11	GeneOntology.obo	forebrain cell migration	0.00730551	1	17	4	0.0229539
11	GeneOntology.obo	cellular macromolecular complex subunit organization	0.00785904	2	345	4	0.0236307
11	GeneOntology.obo	basal plasma membrane	0.00816235	1	19	4	0.0239317
11	GeneOntology.obo	ribonucleoprotein complex	0.00844706	2	358	4	0.0242887
11	GeneOntology.obo	hair follicle development	0.00944656	1	22	4	0.0252772
11	GeneOntology.obo	cell proliferation	0.00968292	2	384	4	0.0253674
11	GeneOntology.obo	mRNA metabolic process	0.00992967	2	389	4	0.0256137
11	GeneOntology.obo	clathrin adaptor complex	0.0107295	1	25	4	0.0261868
11	GeneOntology.obo	RNA processing	0.0111544	2	413	4	0.0267392
11	GeneOntology.obo	positive regulation of nitric oxide biosynthetic process	0.0111569	1	26	4	0.0267392
11	GeneOntology.obo	cellular macromolecule metabolic process	0.0111964	4	3021	4	0.0267392
11	GeneOntology.obo	AP-type membrane coat adaptor complex	0.0115841	1	27	4	0.0269889
11	GeneOntology.obo	regulation of nitric-oxide synthase activity	0.0115841	1	27	4	0.0269889
11	KEGG_PATHWAY.hsa	Endocytosis	0.0116175	2	183	4	0.0270397
11	KEGG_PATHWAY.hsa	Focal adhesion	0.0118653	2	185	4	0.0274073
11	GeneOntology.obo	transmembrane receptor protein tyrosine kinase signaling pathway	0.0120621	2	430	4	0.0274648
11	GeneOntology.obo	chemotaxis	0.0122805	2	434	4	0.027695
11	GeneOntology.obo	taxis	0.0122805	2	434	4	0.027695
11	GeneOntology.obo	small nuclear ribonucleoprotein complex	0.0124382	1	29	4	0.027719
11	GeneOntology.obo	calcium-mediated signaling	0.0132917	1	31	4	0.0286953
11	GeneOntology.obo	positive regulation of protein kinase B signaling cascade	0.0137182	1	32	4	0.0289558
11	GeneOntology.obo	negative regulation of epidermal growth factor receptor signaling pathway	0.0145709	1	34	4	0.0296222
11	GeneOntology.obo	regulation of nitric oxide biosynthetic process	0.0145709	1	34	4	0.0296222
11	GeneOntology.obo	Cajal body	0.0149971	1	35	4	0.0298588
11	GeneOntology.obo	endocytic vesicle	0.015423	1	36	4	0.0303929
11	GeneOntology.obo	regulation of monooxygenase activity	0.015423	1	36	4	0.0303929
11	GeneOntology.obo	protein kinase activity	0.0165822	2	507	4	0.0315146
11	GeneOntology.obo	macromolecule metabolic process	0.0170143	4	3354	4	0.0319857
11	GeneOntology.obo	macromolecular complex assembly	0.0177336	2	525	4	0.0325484
11	GeneOntology.obo	regulation of protein kinase B signaling cascade	0.0179761	1	42	4	0.0327226
11	GeneOntology.obo	enzyme linked receptor protein signaling pathway	0.0182566	2	533	4	0.0330645
11	GeneOntology.obo	cellular component assembly at cellular level	0.0187866	2	541	4	0.0334269
11	GeneOntology.obo	actin filament binding	0.018826	1	44	4	0.0334269
11	GeneOntology.obo	receptor signaling protein serine/threonine kinase activity	0.0196754	1	46	4	0.0340342
11	GeneOntology.obo	molting cycle process	0.0196754	1	46	4	0.0340342
11	GeneOntology.obo	hair cycle process	0.0196754	1	46	4	0.0340342
11	KEGG_PATHWAY.hsa	Dorso-ventral axis formation	0.0197452	1	20	4	0.0340342
11	GeneOntology.obo	nuclear part	0.0198107	3	1693	4	0.0340575
11	KEGG_PATHWAY.hsa	Cytokine-cytokine receptor interaction	0.0204081	2	245	4	0.0346304
11	GeneOntology.obo	molting cycle	0.0205242	1	48	4	0.0346304
11	GeneOntology.obo	positive regulation of protein import into nucleus	0.0209484	1	49	4	0.0349251
11	GeneOntology.obo	phosphotransferase activity, alcohol group as acceptor	0.0210453	2	574	4	0.0349963
11	GeneOntology.obo	regulation of oxidoreductase activity	0.0217964	1	51	4	0.0355566
11	GeneOntology.obo	transmembrane receptor activity	0.0222541	2	591	4	0.035972
11	GeneOntology.obo	protein phosphorylation	0.0226154	2	596	4	0.0361697
11	GeneOntology.obo	protein phosphatase binding	0.0226438	1	53	4	0.0361697
11	GeneOntology.obo	positive regulation of transmembrane transport	0.0226438	1	53	4	0.0361697
11	GeneOntology.obo	kinase activity	0.0231989	2	604	4	0.0362891
11	GeneOntology.obo	regulation of epidermal growth factor receptor signaling pathway	0.0234907	1	55	4	0.0364667
11	GeneOntology.obo	positive regulation of nucleocytoplasmic transport	0.0239139	1	56	4	0.0367163
11	GeneOntology.obo	positive regulation of intracellular protein transport	0.024337	1	57	4	0.0368128
11	GeneOntology.obo	embryonic organ development	0.024337	1	57	4	0.0368128
11	GeneOntology.obo	macromolecular complex subunit organization	0.0245361	2	622	4	0.0369275
11	GeneOntology.obo	phosphorylation	0.0251412	2	630	4	0.0371867
11	GeneOntology.obo	positive regulation of intracellular transport	0.0251828	1	59	4	0.0371867
11	GeneOntology.obo	phosphatase binding	0.026028	1	61	4	0.0379659
11	GeneOntology.obo	ossification	0.0272949	1	64	4	0.0387432
11	GeneOntology.obo	regulation of cyclin-dependent protein kinase activity	0.0281387	1	66	4	0.0391112
11	GeneOntology.obo	catalytic step 2 spliceosome	0.0281387	1	66	4	0.0391112
11	GeneOntology.obo	response to UV	0.0281387	1	66	4	0.0391112
11	GeneOntology.obo	locomotion	0.0292334	2	682	4	0.0396427
11	GeneOntology.obo	transferase activity, transferring phosphorus-containing groups	0.0293962	2	684	4	0.0396427
11	GeneOntology.obo	epidermal growth factor receptor signaling pathway	0.030667	1	72	4	0.0403346
11	KEGG_PATHWAY.hsa	Pathways in cancer	0.0311854	2	306	4	0.0406055
11	GeneOntology.obo	protein autophosphorylation	0.0323498	1	76	4	0.0410603
11	GeneOntology.obo	positive regulation of epithelial cell proliferation	0.0327701	1	77	4	0.0412071
11	GeneOntology.obo	positive regulation of cell cycle	0.0340304	1	80	4	0.041912
11	GeneOntology.obo	cellular metabolic process	0.0341889	4	3993	4	0.0420072
11	GeneOntology.obo	activation of phospholipase C activity	0.0348698	1	82	4	0.0423476
11	GeneOntology.obo	phosphate metabolic process	0.034903	2	749	4	0.0423476
11	GeneOntology.obo	phosphorus metabolic process	0.034903	2	749	4	0.0423476
11	GeneOntology.obo	nucleoplasm	0.0352553	2	753	4	0.0425257
11	GeneOntology.obo	positive regulation of phospholipase C activity	0.0352894	1	83	4	0.0425257
11	GeneOntology.obo	response to external stimulus	0.0356978	2	758	4	0.042712
11	GeneOntology.obo	primary metabolic process	0.0362914	4	4053	4	0.0430771
11	GeneOntology.obo	regulation of protein import into nucleus	0.037385	1	88	4	0.0436037
11	GeneOntology.obo	cellular component assembly	0.0381287	2	785	4	0.0440329
11	GeneOntology.obo	positive regulation of phospholipase activity	0.0382222	1	90	4	0.0440329
11	GeneOntology.obo	cellular protein localization	0.0382222	1	90	4	0.0440329
11	GeneOntology.obo	regulation of peptidyl-tyrosine phosphorylation	0.039059	1	92	4	0.0446252
11	GeneOntology.obo	cellular component organization	0.039159	3	2171	4	0.0446459
11	GeneOntology.obo	cellular macromolecule localization	0.0398952	1	94	4	0.0450223
11	GeneOntology.obo	cellular component organization or biogenesis	0.0400893	3	2190	4	0.0450535
11	GeneOntology.obo	regulation of phospholipase activity	0.0403131	1	95	4	0.0450814
11	GeneOntology.obo	basolateral plasma membrane	0.0403131	1	95	4	0.0450814
11	GeneOntology.obo	positive regulation of lipase activity	0.0403131	1	95	4	0.0450814
11	GeneOntology.obo	epidermis development	0.0407308	1	96	4	0.0451514
11	KEGG_PATHWAY.hsa	Bladder cancer	0.0411255	1	42	4	0.0453146
11	GeneOntology.obo	cell morphogenesis	0.0411484	1	97	4	0.0453146
11	GeneOntology.obo	receptor signaling protein activity	0.0415659	1	98	4	0.0454437
11	GeneOntology.obo	regulation of nucleocytoplasmic transport	0.0424005	1	100	4	0.0459215
11	GeneOntology.obo	positive regulation of protein transport	0.0424005	1	100	4	0.0459215
11	GeneOntology.obo	regulation of intracellular protein transport	0.0428175	1	101	4	0.0461762
11	GeneOntology.obo	nuclear membrane	0.0440679	1	104	4	0.0468086
11	GeneOntology.obo	double-stranded DNA binding	0.0449009	1	106	4	0.047237
11	GeneOntology.obo	regulation of lipase activity	0.0453171	1	107	4	0.0474621
11	GeneOntology.obo	receptor activity	0.0469206	2	877	4	0.0483887
11	GeneOntology.obo	regulation of intracellular transport	0.0486423	1	115	4	0.0491344
11	KEGG_PATHWAY.hsa	Malaria	0.0488128	1	50	4	0.0492321
11	KEGG_PATHWAY.hsa	Endometrial cancer	0.0497705	1	51	4	0.0498061
12	GeneOntology.obo	erythropoietin receptor activity	0.000430849	1	1	4	0.0116793
12	GeneOntology.obo	protein transport within lipid bilayer	0.000430849	1	1	4	0.0116793
12	GeneOntology.obo	alpha9-beta1 integrin complex	0.000430849	1	1	4	0.0116793
12	GeneOntology.obo	alpha3-beta1 integrin complex	0.000430849	1	1	4	0.0116793
12	GeneOntology.obo	heart development	0.00106009	2	125	4	0.0145057
12	KEGG_PATHWAY.hsa	Shigellosis	0.00124503	2	59	4	0.0145057
12	GeneOntology.obo	parathyroid gland development	0.00129213	1	3	4	0.0145057
12	KEGG_PATHWAY.hsa	Bacterial invasion of epithelial cells	0.00170138	2	69	4	0.0150133
12	GeneOntology.obo	intercalated disc	0.00172256	1	4	4	0.0150133
12	GeneOntology.obo	cell-cell adhesion mediated by integrin	0.00172256	1	4	4	0.0150133
12	GeneOntology.obo	cellular calcium ion homeostasis	0.00181793	2	164	4	0.0154931
12	GeneOntology.obo	cellular divalent inorganic cation homeostasis	0.00186214	2	166	4	0.0158076
12	GeneOntology.obo	calcium ion homeostasis	0.00192942	2	169	4	0.0158076
12	GeneOntology.obo	divalent inorganic cation homeostasis	0.00197492	2	171	4	0.0158367
12	GeneOntology.obo	cell migration involved in sprouting angiogenesis	0.00215285	1	5	4	0.0158367
12	GeneOntology.obo	cell-cell contact zone	0.00215285	1	5	4	0.0158367
12	GeneOntology.obo	cellular response to vitamin D	0.002583	1	6	4	0.0167664
12	GeneOntology.obo	regulation of MAPKKK cascade	0.00271911	2	201	4	0.0169283
12	GeneOntology.obo	cellular metal ion homeostasis	0.00296479	2	210	4	0.0175711
12	GeneOntology.obo	germ cell migration	0.00301302	1	7	4	0.0175711
12	GeneOntology.obo	hemidesmosome	0.00301302	1	7	4	0.0175711
12	GeneOntology.obo	cell adhesion mediated by integrin	0.00301302	1	7	4	0.0175711
12	GeneOntology.obo	embryo development	0.00313429	2	216	4	0.0177521
12	GeneOntology.obo	metal ion homeostasis	0.0031918	2	218	4	0.0177521
12	GeneOntology.obo	cellular cation homeostasis	0.00333779	2	223	4	0.018158
12	GeneOntology.obo	sarcomere organization	0.00344289	1	8	4	0.018158
12	GeneOntology.obo	alpha-actinin binding	0.00344289	1	8	4	0.018158
12	GeneOntology.obo	actinin binding	0.00387263	1	9	4	0.0186021
12	GeneOntology.obo	cation homeostasis	0.0040175	2	245	4	0.0191861
12	GeneOntology.obo	intracellular protein kinase cascade	0.00421338	2	251	4	0.019397
12	GeneOntology.obo	response to gonadotropin stimulus	0.00473168	1	11	4	0.0201831
12	GeneOntology.obo	response to transforming growth factor beta stimulus	0.005161	1	12	4	0.0205405
12	GeneOntology.obo	fibronectin binding	0.005161	1	12	4	0.0205405
12	GeneOntology.obo	blood vessel endothelial cell migration	0.005161	1	12	4	0.0205405
12	GeneOntology.obo	signal transduction	0.00543609	4	2522	4	0.0209885
12	GeneOntology.obo	decidualization	0.00559018	1	13	4	0.0210317
12	GeneOntology.obo	cellular ion homeostasis	0.00594065	2	299	4	0.0211733
12	GeneOntology.obo	positive regulation of neuron projection development	0.00601922	1	14	4	0.0211733
12	GeneOntology.obo	cardiac muscle cell differentiation	0.00601922	1	14	4	0.0211733
12	GeneOntology.obo	cellular chemical homeostasis	0.00629591	2	308	4	0.0217823
12	GeneOntology.obo	cellular response to ionizing radiation	0.00644813	1	15	4	0.0217823
12	GeneOntology.obo	laminin binding	0.00644813	1	15	4	0.0217823
12	GeneOntology.obo	ion homeostasis	0.00686802	2	322	4	0.0226067
12	GeneOntology.obo	maternal process involved in female pregnancy	0.00687689	1	16	4	0.0226067
12	GeneOntology.obo	signal transducer activity	0.00717285	3	1181	4	0.0229539
12	GeneOntology.obo	molecular transducer activity	0.00717285	3	1181	4	0.0229539
12	GeneOntology.obo	tight junction assembly	0.00730551	1	17	4	0.0229539
12	GeneOntology.obo	response to vitamin D	0.00859055	1	20	4	0.0242887
12	GeneOntology.obo	regulation of intracellular protein kinase cascade	0.00881886	2	366	4	0.0247391
12	GeneOntology.obo	cellular homeostasis	0.00881886	2	366	4	0.0247391
12	GeneOntology.obo	actomyosin structure organization	0.00901862	1	21	4	0.0248181
12	GeneOntology.obo	cardiac cell differentiation	0.00944656	1	22	4	0.0252772
12	GeneOntology.obo	cleavage furrow	0.00987435	1	23	4	0.0255103
12	GeneOntology.obo	thymus development	0.00987435	1	23	4	0.0255103
12	GeneOntology.obo	endothelial cell migration	0.010302	1	24	4	0.0257677
12	GeneOntology.obo	cellular response to stimulus	0.0106148	4	2981	4	0.0261868
12	GeneOntology.obo	cell division site part	0.0107295	1	25	4	0.0261868
12	GeneOntology.obo	cellular response to vitamin	0.0111569	1	26	4	0.0267392
12	GeneOntology.obo	cellular response to radiation	0.0115841	1	27	4	0.0269889
12	GeneOntology.obo	cell fate specification	0.0115841	1	27	4	0.0269889
12	GeneOntology.obo	leukocyte cell-cell adhesion	0.0115841	1	27	4	0.0269889
12	GeneOntology.obo	response to activity	0.0115841	1	27	4	0.0269889
12	GeneOntology.obo	neuromuscular junction	0.0115841	1	27	4	0.0269889
12	GeneOntology.obo	striated muscle cell differentiation	0.0115841	1	27	4	0.0269889
12	GeneOntology.obo	extracellular matrix binding	0.0115841	1	27	4	0.0269889
12	GeneOntology.obo	chemical homeostasis	0.0117917	2	425	4	0.0273388
12	KEGG_PATHWAY.hsa	Focal adhesion	0.0118653	2	185	4	0.0274073
12	GeneOntology.obo	integrin complex	0.0120112	1	28	4	0.0274085
12	GeneOntology.obo	response to stress	0.0125927	3	1440	4	0.0280113
12	GeneOntology.obo	acrosomal vesicle	0.012865	1	30	4	0.0281234
12	KEGG_PATHWAY.hsa	Regulation of actin cytoskeleton	0.0132718	2	196	4	0.0286953
12	GeneOntology.obo	positive regulation of cell-substrate adhesion	0.0137182	1	32	4	0.0289558
12	GeneOntology.obo	cellular response to nutrient	0.0141447	1	33	4	0.0291669
12	GeneOntology.obo	cell-cell junction assembly	0.0149971	1	35	4	0.0298588
12	GeneOntology.obo	ruffle membrane	0.0149971	1	35	4	0.0298588
12	GeneOntology.obo	negative regulation of neuron differentiation	0.0149971	1	35	4	0.0298588
12	GeneOntology.obo	positive regulation of neuron differentiation	0.0149971	1	35	4	0.0298588
12	GeneOntology.obo	protease binding	0.0158489	1	37	4	0.0307233
12	GeneOntology.obo	collagen binding	0.0158489	1	37	4	0.0307233
12	GeneOntology.obo	protein kinase activity	0.0165822	2	507	4	0.0315146
12	GeneOntology.obo	cellular response to mechanical stimulus	0.0175509	1	41	4	0.0323905
12	GeneOntology.obo	glycoprotein binding	0.0184011	1	43	4	0.0330645
12	GeneOntology.obo	positive regulation of endocytosis	0.0184011	1	43	4	0.0330645
12	GeneOntology.obo	B cell differentiation	0.018826	1	44	4	0.0334269
12	KEGG_PATHWAY.hsa	MAPK signaling pathway	0.0191478	2	237	4	0.0337452
12	GeneOntology.obo	cellular defense response	0.0192508	1	45	4	0.0337452
12	GeneOntology.obo	JNK cascade	0.0192508	1	45	4	0.0337452
12	GeneOntology.obo	negative regulation of cell projection organization	0.0192508	1	45	4	0.0337452
12	GeneOntology.obo	cellular response to protein stimulus	0.0196754	1	46	4	0.0340342
12	GeneOntology.obo	SH3/SH2 adaptor activity	0.0200999	1	47	4	0.0343348
12	GeneOntology.obo	tissue homeostasis	0.0205242	1	48	4	0.0346304
12	GeneOntology.obo	basement membrane	0.0209484	1	49	4	0.0349251
12	GeneOntology.obo	phosphotransferase activity, alcohol group as acceptor	0.0210453	2	574	4	0.0349963
12	GeneOntology.obo	cytokine receptor activity	0.0217964	1	51	4	0.0355566
12	GeneOntology.obo	blood vessel development	0.0222202	1	52	4	0.035931
12	GeneOntology.obo	integrin-mediated signaling pathway	0.0222202	1	52	4	0.035931
12	GeneOntology.obo	ruffle	0.0226438	1	53	4	0.0361697
12	GeneOntology.obo	homeostatic process	0.0231256	2	603	4	0.0362488
12	GeneOntology.obo	kinase activity	0.0231989	2	604	4	0.0362891
12	GeneOntology.obo	response to growth factor stimulus	0.024337	1	57	4	0.0368128
12	GeneOntology.obo	regulation of G-protein coupled receptor protein signaling pathway	0.024337	1	57	4	0.0368128
12	GeneOntology.obo	sarcolemma	0.02476	1	58	4	0.0371046
12	GeneOntology.obo	organ development	0.0249136	2	627	4	0.0371533
12	GeneOntology.obo	signaling adaptor activity	0.0251828	1	59	4	0.0371867
12	GeneOntology.obo	identical protein binding	0.0255228	2	635	4	0.0375005
12	GeneOntology.obo	homophilic cell adhesion	0.0256055	1	60	4	0.0375005
12	GeneOntology.obo	regulation of cell-substrate adhesion	0.0256055	1	60	4	0.0375005
12	GeneOntology.obo	leading edge membrane	0.0264505	1	62	4	0.0382701
12	GeneOntology.obo	cell-matrix adhesion	0.0268727	1	63	4	0.0385222
12	GeneOntology.obo	cellular response to nutrient levels	0.0272949	1	64	4	0.0387432
12	GeneOntology.obo	integrin binding	0.0281387	1	66	4	0.0391112
12	GeneOntology.obo	reproductive process	0.0289899	2	679	4	0.0395299
12	GeneOntology.obo	transferase activity, transferring phosphorus-containing groups	0.0293962	2	684	4	0.0396427
12	GeneOntology.obo	muscle cell differentiation	0.0294035	1	69	4	0.0396427
12	GeneOntology.obo	response to ionizing radiation	0.0298248	1	70	4	0.0399219
12	GeneOntology.obo	cellular response to abiotic stimulus	0.030246	1	71	4	0.0400797
12	GeneOntology.obo	positive regulation of cell projection organization	0.030246	1	71	4	0.0400797
12	GeneOntology.obo	positive regulation of peptidyl-tyrosine phosphorylation	0.030246	1	71	4	0.0400797
12	GeneOntology.obo	regulation of endocytosis	0.0310879	1	73	4	0.0405259
12	KEGG_PATHWAY.hsa	Pathways in cancer	0.0311854	2	306	4	0.0406055
12	GeneOntology.obo	stress-activated protein kinase signaling cascade	0.0315087	1	74	4	0.0406135
12	GeneOntology.obo	positive regulation of cell adhesion	0.0319293	1	75	4	0.0408377
12	GeneOntology.obo	B cell activation	0.0323498	1	76	4	0.0410603
12	GeneOntology.obo	cell-cell junction organization	0.0327701	1	77	4	0.0412071
12	GeneOntology.obo	response to stimulus	0.0328389	4	3953	4	0.0412503
12	GeneOntology.obo	cellular response to extracellular stimulus	0.0344502	1	81	4	0.0421197
12	GeneOntology.obo	melanosome	0.0344502	1	81	4	0.0421197
12	GeneOntology.obo	pigment granule	0.0344502	1	81	4	0.0421197
12	GeneOntology.obo	cell-substrate adhesion	0.0352894	1	83	4	0.0425257
12	GeneOntology.obo	gland development	0.0357088	1	84	4	0.042712
12	GeneOntology.obo	synaptosome	0.0369661	1	87	4	0.0433988
12	GeneOntology.obo	regulation of peptidyl-tyrosine phosphorylation	0.039059	1	92	4	0.0446252
12	GeneOntology.obo	focal adhesion	0.0407308	1	96	4	0.0451514
12	GeneOntology.obo	lymphocyte differentiation	0.0407308	1	96	4	0.0451514
12	GeneOntology.obo	regulation of JNK cascade	0.0407308	1	96	4	0.0451514
12	GeneOntology.obo	response to mechanical stimulus	0.0411484	1	97	4	0.0453146
12	GeneOntology.obo	response to vitamin	0.0411484	1	97	4	0.0453146
12	GeneOntology.obo	cell-substrate adherens junction	0.0424005	1	100	4	0.0459215
12	GeneOntology.obo	elevation of cytosolic calcium ion concentration	0.0428175	1	101	4	0.0461762
12	GeneOntology.obo	regulation of stress-activated protein kinase signaling cascade	0.0436513	1	103	4	0.0466468
12	GeneOntology.obo	brain development	0.0436513	1	103	4	0.0466468
12	GeneOntology.obo	anterior/posterior pattern formation	0.0444845	1	105	4	0.0470069
12	GeneOntology.obo	hemopoietic or lymphoid organ development	0.0444845	1	105	4	0.0470069
12	GeneOntology.obo	cell-substrate junction	0.0449009	1	106	4	0.047237
12	GeneOntology.obo	cytokine binding	0.0457332	1	108	4	0.0477132
12	GeneOntology.obo	cell projection membrane	0.0457332	1	108	4	0.0477132
12	GeneOntology.obo	anatomical structure homeostasis	0.0457332	1	108	4	0.0477132
12	GeneOntology.obo	protein binding, bridging	0.0461492	1	109	4	0.0479622
12	KEGG_PATHWAY.hsa	Pathogenic Escherichia coli infection	0.0468954	1	48	4	0.0483839
12	GeneOntology.obo	receptor activity	0.0469206	2	877	4	0.0483887
12	GeneOntology.obo	MAPKKK cascade	0.0473964	1	112	4	0.0486249
12	GeneOntology.obo	cytosolic calcium ion homeostasis	0.0478118	1	113	4	0.0487773
12	GeneOntology.obo	Ras protein signal transduction	0.0482271	1	114	4	0.0489984
12	GeneOntology.obo	regulation of neuron projection development	0.0482271	1	114	4	0.0489984
12	GeneOntology.obo	positive regulation of MAPKKK cascade	0.0482271	1	114	4	0.0489984
12	GeneOntology.obo	cell junction assembly	0.0486423	1	115	4	0.0491344
12	GeneOntology.obo	extracellular matrix part	0.0486423	1	115	4	0.0491344
12	GeneOntology.obo	binding, bridging	0.0494722	1	117	4	0.0495775
12	GeneOntology.obo	stored secretory granule	0.049887	1	118	4	0.0498929
13	GeneOntology.obo	protein kinase C inhibitor activity	0.00129213	1	3	4	0.0145057
13	GeneOntology.obo	enzyme binding	0.00157292	3	699	4	0.0150133
13	GeneOntology.obo	leucine zipper domain binding	0.00215285	1	5	4	0.0158367
13	GeneOntology.obo	IkappaB kinase complex	0.00301302	1	7	4	0.0175711
13	GeneOntology.obo	I-kappaB phosphorylation	0.00430223	1	10	4	0.019397
13	GeneOntology.obo	LRR domain binding	0.00473168	1	11	4	0.0201831
13	GeneOntology.obo	insulin-like growth factor receptor binding	0.00559018	1	13	4	0.0210317
13	GeneOntology.obo	retrograde transport, endosome to Golgi	0.00644813	1	15	4	0.0217823
13	GeneOntology.obo	protein serine/threonine kinase inhibitor activity	0.00816235	1	19	4	0.0239317
13	GeneOntology.obo	receptor tyrosine kinase binding	0.00901862	1	21	4	0.0248181
13	GeneOntology.obo	phototransduction	0.010302	1	24	4	0.0257677
13	GeneOntology.obo	protein domain specific binding	0.011418	2	418	4	0.0269889
13	GeneOntology.obo	presynaptic membrane	0.0120112	1	28	4	0.0274085
13	GeneOntology.obo	detection of light stimulus	0.0124382	1	29	4	0.027719
13	GeneOntology.obo	Rab GTPase binding	0.0141447	1	33	4	0.0291669
13	GeneOntology.obo	positive regulation of anti-apoptosis	0.0145709	1	34	4	0.0296222
13	GeneOntology.obo	protein kinase C binding	0.0149971	1	35	4	0.0298588
13	GeneOntology.obo	protein kinase inhibitor activity	0.0175509	1	41	4	0.0323905
13	GeneOntology.obo	kinase inhibitor activity	0.0184011	1	43	4	0.0330645
13	GeneOntology.obo	regulation of anti-apoptosis	0.0184011	1	43	4	0.0330645
13	GeneOntology.obo	detection of abiotic stimulus	0.0192508	1	45	4	0.0337452
13	GeneOntology.obo	detection of external stimulus	0.0213725	1	50	4	0.0351844
13	GeneOntology.obo	regulation of synaptic plasticity	0.0230673	1	54	4	0.0362049
13	GeneOntology.obo	intracellular transport	0.0232723	2	605	4	0.0363904
13	KEGG_PATHWAY.hsa	Oocyte meiosis	0.0246085	1	99	1	0.0370091
13	GeneOntology.obo	protein transport	0.025984	2	641	4	0.0379659
13	GeneOntology.obo	establishment of protein localization	0.0271531	2	656	4	0.0387432
13	KEGG_PATHWAY.hsa	Cell cycle	0.0295799	1	119	1	0.0397974
13	GeneOntology.obo	positive regulation of NF-kappaB transcription factor activity	0.030667	1	72	4	0.0403346
13	GeneOntology.obo	enzyme regulator activity	0.0307963	2	701	4	0.0404237
13	GeneOntology.obo	cytosolic part	0.0310879	1	73	4	0.0405259
13	KEGG_PATHWAY.hsa	Neurotrophin signaling pathway	0.0313199	1	126	1	0.0406135
13	GeneOntology.obo	detection of stimulus	0.0348698	1	82	4	0.0423476
13	GeneOntology.obo	Ras GTPase binding	0.0369661	1	87	4	0.0433988
13	GeneOntology.obo	endosome transport	0.0382222	1	90	4	0.0440329
13	GeneOntology.obo	protein kinase regulator activity	0.0382222	1	90	4	0.0440329
13	GeneOntology.obo	small GTPase binding	0.0398952	1	94	4	0.0450223
13	GeneOntology.obo	G2/M transition of mitotic cell cycle	0.0428175	1	101	4	0.0461762
13	GeneOntology.obo	kinase regulator activity	0.0436513	1	103	4	0.0466468
13	GeneOntology.obo	establishment of localization in cell	0.0439687	2	847	4	0.0467861
13	GeneOntology.obo	GTPase binding	0.0453171	1	107	4	0.0474621
13	GeneOntology.obo	positive regulation of sequence-specific DNA binding transcription factor activity	0.0473964	1	112	4	0.0486249
13	GeneOntology.obo	negative regulation of protein kinase activity	0.0486423	1	115	4	0.0491344
14	GeneOntology.obo	negative regulation of insulin receptor signaling pathway	1.88956e-05	2	17	4	0.00330833
14	GeneOntology.obo	regulation of insulin receptor signaling pathway	3.20716e-05	2	22	4	0.00404547
14	GeneOntology.obo	protein kinase binding	4.72212e-05	3	214	4	0.00488885
14	GeneOntology.obo	regulation of glucose import	6.87647e-05	2	32	4	0.00595719
14	GeneOntology.obo	kinase binding	7.60406e-05	3	251	4	0.00595719
14	GeneOntology.obo	regulation of glucose transport	0.000244401	2	60	4	0.0109952
14	GeneOntology.obo	galactoside 2-alpha-L-fucosyltransferase activity	0.000430849	1	1	4	0.0116793
14	GeneOntology.obo	regulation of UDP-glucose catabolic process	0.000430849	1	1	4	0.0116793
14	GeneOntology.obo	negative regulation of UDP-glucose catabolic process	0.000430849	1	1	4	0.0116793
14	GeneOntology.obo	alpha(1,2)-fucosyltransferase activity	0.000430849	1	1	4	0.0116793
14	GeneOntology.obo	cell cortex	0.000479679	2	84	4	0.0118761
14	GeneOntology.obo	tubulin binding	0.000639468	2	97	4	0.0124304
14	GeneOntology.obo	microtubule cytoskeleton organization	0.000913555	2	116	4	0.0144005
14	GeneOntology.obo	protein kinase A catalytic subunit binding	0.00129213	1	3	4	0.0145057
14	GeneOntology.obo	locomotion	0.00146366	3	682	4	0.0150133
14	GeneOntology.obo	enzyme binding	0.00157292	3	699	4	0.0150133
14	GeneOntology.obo	fucosyltransferase activity	0.00172256	1	4	4	0.0150133
[truncated: 6,387 more rows]
