# Supplementary material for: Variants in exons and in transcription factors affect gene expression in trans
Source: Genome Biol. 2013 Jul 11;14(7):R71. doi: 10.1186/gb-2013-14-7-r71 (PMC4054683; doi:10.1186/gb-2013-14-7-r71)
Supplement: Additional file 8 — Table S13: Enriched annotations (minimum 10 genes, FDR <0.05) of genes along real and permuted data shortest paths, and gene names for the six categories that were enriched in real shortest paths. [file gb-2013-14-7-r71-S8.XLSX]

## Sheet: real
Attribute Table	Attribute	pValue	Module Annotated	Total Annotated	Module Size	qValue
GeneOntology.obo	enzyme binding	3.90782e-17	44	699	139	1.60221e-14
KEGG_PATHWAY.hsa	Pathways in cancer	2.49227e-15	34	306	103	5.10914e-13
GeneOntology.obo	cytosol	9.94066e-14	62	1636	139	1.35856e-11
GeneOntology.obo	enzyme linked receptor protein signaling pathway	2.41057e-13	34	533	139	2.47083e-11
GeneOntology.obo	cellular response to stimulus	3.8348e-13	86	2981	139	3.14454e-11
GeneOntology.obo	nucleoplasm	4.67941e-13	40	753	139	3.1976e-11
GeneOntology.obo	signal transduction	1.49211e-12	77	2522	139	8.73948e-11
KEGG_PATHWAY.hsa	Adherens junction	3.18126e-12	16	71	103	1.6304e-10
GeneOntology.obo	positive regulation of cellular process	3.67348e-12	67	2022	139	1.67347e-10
KEGG_PATHWAY.hsa	Prostate cancer	5.00155e-12	17	85	103	1.914e-10
GeneOntology.obo	protein complex	5.49149e-12	70	2197	139	1.914e-10
GeneOntology.obo	regulation of protein modification process	6.23637e-12	37	704	139	1.914e-10
GeneOntology.obo	regulation of phosphorylation	6.36081e-12	34	598	139	1.914e-10
GeneOntology.obo	nuclear part	6.53561e-12	60	1693	139	1.914e-10
GeneOntology.obo	regulation of protein metabolic process	1.38529e-11	42	916	139	3.66468e-10
GeneOntology.obo	regulation of phosphate metabolic process	1.5195e-11	34	617	139	3.66468e-10
GeneOntology.obo	regulation of phosphorus metabolic process	1.5195e-11	34	617	139	3.66468e-10
GeneOntology.obo	positive regulation of biological process	3.95289e-11	69	2232	139	9.00381e-10
GeneOntology.obo	positive regulation of cellular metabolic process	4.34256e-11	43	990	139	9.13839e-10
GeneOntology.obo	regulation of cellular protein metabolic process	4.45775e-11	40	869	139	9.13839e-10
GeneOntology.obo	cell cycle process	5.32717e-11	33	610	139	1.04007e-09
GeneOntology.obo	positive regulation of metabolic process	1.03367e-10	44	1059	139	1.92638e-09
GeneOntology.obo	regulation of protein phosphorylation	1.49466e-10	31	563	139	2.53827e-09
GeneOntology.obo	regulation of cell cycle	1.5322e-10	30	529	139	2.53827e-09
KEGG_PATHWAY.hsa	Cell cycle	1.54773e-10	18	119	103	2.53827e-09
GeneOntology.obo	regulation of cell death	1.777e-10	40	909	139	2.76662e-09
KEGG_PATHWAY.hsa	TGF-beta signaling pathway	1.82192e-10	15	78	103	2.76662e-09
GeneOntology.obo	protein binding	2.09856e-10	121	5863	139	3.07289e-09
GeneOntology.obo	interspecies interaction between organisms	2.52749e-10	23	317	139	3.55305e-09
GeneOntology.obo	protein modification process	2.59979e-10	49	1312	139	3.55305e-09
GeneOntology.obo	regulation of cellular process	2.96465e-10	112	5141	139	3.92099e-09
GeneOntology.obo	protein kinase binding	3.61687e-10	19	214	139	4.63412e-09
KEGG_PATHWAY.hsa	Pancreatic cancer	4.47483e-10	14	70	103	5.55964e-09
GeneOntology.obo	positive regulation of cell death	4.97823e-10	27	453	139	6.00316e-09
GeneOntology.obo	phosphorylation	5.59391e-10	32	630	139	6.55287e-09
GeneOntology.obo	protein phosphorylation	6.17318e-10	31	596	139	7.03057e-09
GeneOntology.obo	phosphate metabolic process	6.91563e-10	35	749	139	7.4616e-09
GeneOntology.obo	phosphorus metabolic process	6.91563e-10	35	749	139	7.4616e-09
GeneOntology.obo	kinase binding	8.23082e-10	20	251	139	8.65292e-09
GeneOntology.obo	cellular macromolecule metabolic process	8.85949e-10	80	3021	139	8.96928e-09
GeneOntology.obo	macromolecule modification	8.96928e-10	49	1359	139	8.96928e-09
GeneOntology.obo	regulation of macromolecule metabolic process	9.24414e-10	74	2669	139	9.02404e-09
GeneOntology.obo	positive regulation of macromolecule metabolic process	1.07323e-09	40	965	139	1.02331e-08
GeneOntology.obo	multi-organism process	1.15097e-09	30	575	139	1.0725e-08
GeneOntology.obo	SMAD binding	1.32039e-09	10	47	139	1.20302e-08
GeneOntology.obo	cellular protein metabolic process	1.97026e-09	53	1583	139	1.7561e-08
GeneOntology.obo	macromolecular complex	2.90358e-09	71	2559	139	2.53291e-08
GeneOntology.obo	response to chemical stimulus	3.49702e-09	55	1708	139	2.98704e-08
GeneOntology.obo	macromolecule metabolic process	3.85192e-09	84	3354	139	3.22304e-08
GeneOntology.obo	response to stimulus	4.91988e-09	93	3953	139	4.0343e-08
GeneOntology.obo	regulation of apoptosis	5.13254e-09	37	890	139	4.12616e-08
GeneOntology.obo	protein kinase activity	5.86906e-09	27	507	139	4.62753e-08
GeneOntology.obo	regulation of programmed cell death	6.16468e-09	37	896	139	4.7503e-08
GeneOntology.obo	positive regulation of cellular component organization	6.25649e-09	20	282	139	4.7503e-08
GeneOntology.obo	regulation of biological process	6.51837e-09	113	5425	139	4.85915e-08
GeneOntology.obo	positive regulation of apoptosis	6.72334e-09	25	441	139	4.92245e-08
GeneOntology.obo	positive regulation of programmed cell death	7.71264e-09	25	444	139	5.54769e-08
KEGG_PATHWAY.hsa	Hepatitis B	8.64712e-09	17	134	103	6.06009e-08
GeneOntology.obo	regulation of molecular function	8.78848e-09	45	1263	139	6.06009e-08
KEGG_PATHWAY.hsa	Chronic myeloid leukemia	8.86843e-09	13	73	103	6.06009e-08
KEGG_PATHWAY.hsa	Viral carcinogenesis	1.32104e-08	19	174	103	8.8791e-08
GeneOntology.obo	cytoplasmic part	1.76967e-08	90	3838	139	1.17027e-07
KEGG_PATHWAY.hsa	Glioma	1.87702e-08	12	64	103	1.2211e-07
GeneOntology.obo	transmembrane receptor protein tyrosine kinase signaling pathway	1.9061e-08	24	430	139	1.2211e-07
GeneOntology.obo	cell surface receptor linked signaling pathway	2.00563e-08	47	1392	139	1.26509e-07
GeneOntology.obo	regulation of cellular component organization	2.10372e-08	32	730	139	1.30347e-07
GeneOntology.obo	receptor signaling protein activity	2.13006e-08	12	98	139	1.30347e-07
GeneOntology.obo	induction of apoptosis	2.64736e-08	20	307	139	1.5962e-07
GeneOntology.obo	regulation of cellular metabolic process	2.92471e-08	74	2868	139	1.72906e-07
GeneOntology.obo	induction of programmed cell death	2.95205e-08	20	309	139	1.72906e-07
GeneOntology.obo	regulation of metabolic process	3.14304e-08	79	3175	139	1.81499e-07
GeneOntology.obo	protein metabolic process	3.27758e-08	58	1973	139	1.8664e-07
GeneOntology.obo	ubiquitin protein ligase binding	4.16322e-08	11	84	139	2.33825e-07
GeneOntology.obo	intracellular signal transduction	4.36927e-08	37	964	139	2.42081e-07
GeneOntology.obo	kinase activity	5.98797e-08	28	604	139	3.27342e-07
GeneOntology.obo	response to organic substance	6.19511e-08	39	1066	139	3.3421e-07
GeneOntology.obo	cellular metabolic process	6.4338e-08	91	3993	139	3.42579e-07
GeneOntology.obo	G1/S transition of mitotic cell cycle	6.94925e-08	13	131	139	3.65281e-07
GeneOntology.obo	regulation of cell proliferation	7.51827e-08	33	812	139	3.90188e-07
GeneOntology.obo	response to endogenous stimulus	8.00335e-08	27	574	139	4.05108e-07
GeneOntology.obo	phosphotransferase activity, alcohol group as acceptor	8.00335e-08	27	574	139	4.05108e-07
GeneOntology.obo	biological regulation	8.451e-08	114	5688	139	4.2255e-07
GeneOntology.obo	regulation of primary metabolic process	8.65848e-08	72	2817	139	4.27708e-07
GeneOntology.obo	transcription factor binding	8.84964e-08	18	268	139	4.31946e-07
GeneOntology.obo	metabolic process	1.63611e-07	96	4401	139	7.89181e-07
GeneOntology.obo	regulation of response to stimulus	1.90445e-07	46	1446	139	9.07936e-07
GeneOntology.obo	cellular response to chemical stimulus	2.01731e-07	29	680	139	9.50688e-07
KEGG_PATHWAY.hsa	Epstein-Barr virus infection	2.39315e-07	18	187	103	1.11499e-06
GeneOntology.obo	nucleoplasm part	2.75482e-07	27	610	139	1.26907e-06
GeneOntology.obo	G2/M transition of mitotic cell cycle	2.86895e-07	11	101	139	1.30696e-06
GeneOntology.obo	nerve growth factor receptor signaling pathway	2.94428e-07	15	201	139	1.32654e-06
GeneOntology.obo	positive regulation of biosynthetic process	3.01371e-07	29	693	139	1.34307e-06
GeneOntology.obo	regulation of signaling	3.4429e-07	41	1231	139	1.51784e-06
GeneOntology.obo	regulation of cell differentiation	3.73106e-07	26	580	139	1.62738e-06
GeneOntology.obo	positive regulation of nitrogen compound metabolic process	4.33397e-07	27	624	139	1.86393e-06
KEGG_PATHWAY.hsa	Renal cell carcinoma	4.36432e-07	11	69	103	1.86393e-06
GeneOntology.obo	response to stress	4.6495e-07	45	1440	139	1.96525e-06
GeneOntology.obo	negative regulation of cellular process	4.73314e-07	51	1747	139	1.97087e-06
GeneOntology.obo	regulation of catalytic activity	4.75892e-07	37	1058	139	1.97087e-06
GeneOntology.obo	organelle part	5.02927e-07	83	3617	139	2.062e-06
GeneOntology.obo	negative regulation of biological process	5.29534e-07	54	1912	139	2.14959e-06
GeneOntology.obo	positive regulation of cell differentiation	5.82136e-07	18	304	139	2.33996e-06
GeneOntology.obo	negative regulation of cell cycle	5.92708e-07	14	184	139	2.34909e-06
GeneOntology.obo	response to external stimulus	5.99026e-07	30	758	139	2.34909e-06
GeneOntology.obo	positive regulation of cellular biosynthetic process	6.01597e-07	28	675	139	2.34909e-06
GeneOntology.obo	transmembrane receptor protein serine/threonine kinase signaling pathway	6.13467e-07	10	87	139	2.37285e-06
KEGG_PATHWAY.hsa	ErbB signaling pathway	6.45584e-07	12	87	103	2.47373e-06
GeneOntology.obo	positive regulation of macromolecule biosynthetic process	6.72336e-07	26	598	139	2.55239e-06
KEGG_PATHWAY.hsa	HIF-1 signaling pathway	6.85601e-07	13	104	103	2.57806e-06
GeneOntology.obo	response to hormone stimulus	6.91674e-07	24	521	139	2.57806e-06
GeneOntology.obo	mitotic cell cycle	7.10119e-07	17	276	139	2.62296e-06
GeneOntology.obo	transferase activity, transferring phosphorus-containing groups	7.86096e-07	28	684	139	2.87767e-06
GeneOntology.obo	regulation of transferase activity	7.96198e-07	22	450	139	2.88886e-06
GeneOntology.obo	positive regulation of gene expression	8.21505e-07	24	526	139	2.946e-06
GeneOntology.obo	regulation of cell communication	8.26317e-07	33	900	139	2.946e-06
GeneOntology.obo	regulation of binding	8.44379e-07	10	90	139	2.98444e-06
GeneOntology.obo	cellular component organization at cellular level	8.52168e-07	49	1675	139	2.98623e-06
GeneOntology.obo	transcription factor complex	8.86661e-07	15	219	139	3.08077e-06
GeneOntology.obo	Ras protein signal transduction	9.84272e-07	11	114	139	3.39119e-06
GeneOntology.obo	cellular component organization	1.04683e-06	58	2171	139	3.57666e-06
GeneOntology.obo	cell cycle	1.07272e-06	25	573	139	3.63482e-06
GeneOntology.obo	cellular component organization or biogenesis at cellular level	1.20082e-06	49	1694	139	4.03554e-06
GeneOntology.obo	response to oxygen levels	1.26477e-06	13	168	139	4.21591e-06
GeneOntology.obo	regulation of protein kinase activity	1.27948e-06	21	426	139	4.23054e-06
GeneOntology.obo	regulation of signal transduction	1.2935e-06	36	1055	139	4.24267e-06
GeneOntology.obo	intracellular organelle part	1.37264e-06	81	3564	139	4.46651e-06
GeneOntology.obo	positive regulation of protein modification process	1.4132e-06	17	290	139	4.53526e-06
GeneOntology.obo	cellular component organization or biogenesis	1.41589e-06	58	2190	139	4.53526e-06
GeneOntology.obo	regulation of biological quality	1.45308e-06	44	1448	139	4.61831e-06
GeneOntology.obo	cellular response to organic substance	1.54735e-06	24	545	139	4.88012e-06
GeneOntology.obo	cellular response to stress	1.60015e-06	26	626	139	5.00811e-06
GeneOntology.obo	signal transduction in response to DNA damage	1.69833e-06	10	97	139	5.27511e-06
GeneOntology.obo	protein serine/threonine kinase activity	1.86369e-06	19	364	139	5.74522e-06
KEGG_PATHWAY.hsa	Wnt signaling pathway	1.89233e-06	14	132	103	5.78997e-06
GeneOntology.obo	response to DNA damage stimulus	1.96903e-06	20	401	139	5.98003e-06
GeneOntology.obo	primary metabolic process	2.06924e-06	88	4053	139	6.23814e-06
GeneOntology.obo	identical protein binding	2.08944e-06	26	635	139	6.25307e-06
GeneOntology.obo	regulation of kinase activity	2.22894e-06	21	441	139	6.62221e-06
GeneOntology.obo	blood coagulation	2.38274e-06	20	406	139	6.97803e-06
GeneOntology.obo	coagulation	2.38274e-06	20	406	139	6.97803e-06
GeneOntology.obo	positive regulation of nucleobase, nucleoside, nucleotide and nucleic acid metabolic process	2.48173e-06	25	600	139	7.21637e-06
GeneOntology.obo	hemostasis	2.76907e-06	20	410	139	7.9952e-06
GeneOntology.obo	regulation of localization	2.79947e-06	30	816	139	8.02645e-06
KEGG_PATHWAY.hsa	Long-term potentiation	2.8257e-06	10	67	103	8.04541e-06
GeneOntology.obo	positive regulation of molecular function	3.01804e-06	30	819	139	8.47531e-06
GeneOntology.obo	regulation of developmental process	3.01804e-06	30	819	139	8.47531e-06
KEGG_PATHWAY.hsa	Neurotrophin signaling pathway	3.2617e-06	13	119	103	9.09725e-06
GeneOntology.obo	negative regulation of metabolic process	3.32445e-06	29	779	139	9.20962e-06
GeneOntology.obo	positive regulation of cellular component movement	3.51837e-06	12	156	139	9.68141e-06
GeneOntology.obo	response to hypoxia	3.76129e-06	12	157	139	1.02809e-05
KEGG_PATHWAY.hsa	PI3K-Akt signaling pathway	3.80824e-06	21	297	103	1.03402e-05
GeneOntology.obo	protein complex assembly	4.25822e-06	19	385	139	1.1486e-05
GeneOntology.obo	regulation of immune system process	4.72399e-06	25	622	139	1.26591e-05
GeneOntology.obo	positive regulation of cellular protein metabolic process	4.76066e-06	18	352	139	1.26745e-05
KEGG_PATHWAY.hsa	Hepatitis C	5.51509e-06	12	106	103	1.45883e-05
GeneOntology.obo	transferase activity	6.09465e-06	34	1032	139	1.6018e-05
GeneOntology.obo	protein complex binding	6.4859e-06	15	257	139	1.69377e-05
GeneOntology.obo	positive regulation of transcription, DNA-dependent	7.3882e-06	21	476	139	1.91719e-05
GeneOntology.obo	locomotion	7.72154e-06	26	682	139	1.99109e-05
GeneOntology.obo	positive regulation of developmental process	7.95451e-06	19	402	139	2.03834e-05
GeneOntology.obo	positive regulation of RNA metabolic process	8.02312e-06	22	518	139	2.04315e-05
GeneOntology.obo	positive regulation of protein metabolic process	8.49458e-06	18	367	139	2.14986e-05
GeneOntology.obo	receptor binding	8.6691e-06	30	863	139	2.18057e-05
GeneOntology.obo	organelle organization	9.49086e-06	35	1101	139	2.37272e-05
GeneOntology.obo	peptidyl-amino acid modification	9.83125e-06	15	266	139	2.44292e-05
GeneOntology.obo	regulation of gene expression	9.90045e-06	53	2039	139	2.44529e-05
GeneOntology.obo	regulation of cellular component movement	1.02845e-05	15	267	139	2.52493e-05
GeneOntology.obo	regulation of cellular macromolecule biosynthetic process	1.03931e-05	51	1932	139	2.53641e-05
GeneOntology.obo	regulation of macromolecule biosynthetic process	1.12073e-05	52	1992	139	2.71892e-05
GeneOntology.obo	regulation of protein localization	1.14551e-05	13	205	139	2.7627e-05
KEGG_PATHWAY.hsa	HTLV-I infection	1.31238e-05	18	246	103	3.14664e-05
GeneOntology.obo	regulation of mitotic cell cycle	1.44716e-05	12	179	139	3.44962e-05
GeneOntology.obo	response to protein stimulus	1.45614e-05	10	123	139	3.45097e-05
GeneOntology.obo	response to radiation	1.56146e-05	13	211	139	3.6793e-05
KEGG_PATHWAY.hsa	Small cell lung cancer	1.62521e-05	10	81	103	3.80764e-05
GeneOntology.obo	negative regulation of cellular metabolic process	1.65933e-05	26	712	139	3.86548e-05
KEGG_PATHWAY.hsa	Oocyte meiosis	1.67203e-05	11	99	103	3.87307e-05
GeneOntology.obo	regulation of body fluid levels	1.70121e-05	20	463	139	3.91851e-05
GeneOntology.obo	regulation of cellular biosynthetic process	1.72185e-05	54	2133	139	3.94391e-05
GeneOntology.obo	negative regulation of growth	1.92936e-05	10	127	139	4.39464e-05
KEGG_PATHWAY.hsa	GnRH signaling pathway	2.02333e-05	10	83	103	4.58323e-05
GeneOntology.obo	regulation of transcription, DNA-dependent	2.10858e-05	47	1761	139	4.75009e-05
GeneOntology.obo	receptor complex	2.36597e-05	10	130	139	5.30081e-05
GeneOntology.obo	negative regulation of cell proliferation	2.42934e-05	17	359	139	5.4132e-05
GeneOntology.obo	regulation of biosynthetic process	2.44289e-05	54	2158	139	5.41397e-05
GeneOntology.obo	regulation of multicellular organismal process	2.49787e-05	34	1102	139	5.50605e-05
GeneOntology.obo	axon guidance	2.73613e-05	15	290	139	5.999e-05
GeneOntology.obo	regulation of cellular component biogenesis	2.77176e-05	12	191	139	6.04479e-05
GeneOntology.obo	regulation of multicellular organismal development	2.94249e-05	24	648	139	6.38317e-05
GeneOntology.obo	cellular response to endogenous stimulus	2.96445e-05	15	292	139	6.39696e-05
GeneOntology.obo	regulation of cell growth	3.07322e-05	12	193	139	6.58732e-05
GeneOntology.obo	positive regulation of transcription from RNA polymerase II promoter	3.0848e-05	15	293	139	6.58732e-05
GeneOntology.obo	response to organic cyclic compound	3.13926e-05	11	163	139	6.6689e-05
GeneOntology.obo	cellular component assembly	3.24153e-05	27	785	139	6.82564e-05
GeneOntology.obo	macromolecular complex assembly	3.24634e-05	21	525	139	6.82564e-05
GeneOntology.obo	regulation of epithelial cell proliferation	3.28253e-05	10	135	139	6.86652e-05
GeneOntology.obo	response to peptide hormone stimulus	3.33851e-05	15	295	139	6.94817e-05
GeneOntology.obo	developmental process	3.48988e-05	58	2414	139	7.22653e-05
GeneOntology.obo	regulation of transcription from RNA polymerase II promoter	3.59069e-05	24	656	139	7.3979e-05
GeneOntology.obo	response to insulin stimulus	3.76271e-05	12	197	139	7.71355e-05
GeneOntology.obo	regulation of cellular localization	4.22803e-05	17	375	139	8.62433e-05
GeneOntology.obo	regulation of growth	4.30434e-05	16	338	139	8.73653e-05
GeneOntology.obo	regulation of RNA metabolic process	4.36764e-05	47	1810	139	8.82134e-05
GeneOntology.obo	cytoplasm	4.58151e-05	77	3598	139	9.20794e-05
GeneOntology.obo	protein complex subunit organization	4.76802e-05	19	457	139	9.53604e-05
GeneOntology.obo	regulation of protein serine/threonine kinase activity	5.0067e-05	14	270	139	9.9648e-05
GeneOntology.obo	positive regulation of catalytic activity	5.11346e-05	25	715	139	0.000101281
GeneOntology.obo	nucleus	5.69101e-05	75	3490	139	0.000112178
GeneOntology.obo	negative regulation of macromolecule metabolic process	5.99865e-05	25	722	139	0.000117677
GeneOntology.obo	binding	7.61118e-05	131	7722	139	0.000147187
GeneOntology.obo	positive regulation of cell motility	7.61824e-05	10	149	139	0.000147187
GeneOntology.obo	positive regulation of cell migration	7.61824e-05	10	149	139	0.000147187
GeneOntology.obo	regulation of nitrogen compound metabolic process	7.64652e-05	54	2244	139	0.000147187
GeneOntology.obo	chemotaxis	7.91812e-05	18	434	139	0.000150997
GeneOntology.obo	taxis	7.91812e-05	18	434	139	0.000150997
GeneOntology.obo	protein localization	8.05956e-05	10	150	139	0.000152982
GeneOntology.obo	positive regulation of phosphorylation	8.60083e-05	11	182	139	0.000162504
KEGG_PATHWAY.hsa	Endocytosis	8.77928e-05	14	184	103	0.000165115
GeneOntology.obo	regulation of establishment of protein localization	9.03525e-05	11	183	139	0.000169153
GeneOntology.obo	anatomical structure formation involved in morphogenesis	9.3955e-05	15	323	139	0.000175098
KEGG_PATHWAY.hsa	Focal adhesion	9.87523e-05	14	186	103	0.000183206
GeneOntology.obo	negative regulation of RNA metabolic process	0.000100199	17	402	139	0.000184753
GeneOntology.obo	positive regulation of locomotion	0.000100488	10	154	139	0.000184753
GeneOntology.obo	signal transducer activity	0.00010296	34	1181	139	0.000187617
GeneOntology.obo	molecular transducer activity	0.00010296	34	1181	139	0.000187617
GeneOntology.obo	response to extracellular stimulus	0.00010952	12	220	139	0.000197196
GeneOntology.obo	positive regulation of phosphorus metabolic process	0.00010966	11	187	139	0.000197196
GeneOntology.obo	positive regulation of phosphate metabolic process	0.00010966	11	187	139	0.000197196
GeneOntology.obo	regulation of intracellular protein kinase cascade	0.000110652	16	366	139	0.000198111
GeneOntology.obo	positive regulation of response to stimulus	0.000114859	24	706	139	0.000204749
GeneOntology.obo	establishment of localization	0.00011636	46	1825	139	0.000205864
GeneOntology.obo	response to abiotic stimulus	0.000116489	17	407	139	0.000205864
GeneOntology.obo	establishment of localization in cell	0.000120007	27	847	139	0.000211172
GeneOntology.obo	negative regulation of cell death	0.000123631	17	409	139	0.000216618
KEGG_PATHWAY.hsa	Herpes simplex infection	0.00012707	13	167	103	0.000221696
GeneOntology.obo	small GTPase mediated signal transduction	0.000134188	14	296	139	0.000233122
GeneOntology.obo	regulation of cell cycle process	0.00013904	14	297	139	0.000240533
GeneOntology.obo	regulation of lymphocyte activation	0.00014129	12	226	139	0.000243398
GeneOntology.obo	cell activation	0.000143195	17	414	139	0.000245648
GeneOntology.obo	regulation of cell adhesion	0.000145339	10	161	139	0.000248288
GeneOntology.obo	positive regulation of cell proliferation	0.000148254	18	456	139	0.000252217
GeneOntology.obo	transport	0.000157039	45	1792	139	0.000266058
GeneOntology.obo	negative regulation of protein metabolic process	0.00015994	12	229	139	0.000269858
KEGG_PATHWAY.hsa	Insulin signaling pathway	0.000170039	11	127	103	0.000285721
GeneOntology.obo	intracellular part	0.00017126	123	7068	139	0.000286599
KEGG_PATHWAY.hsa	Regulation of actin cytoskeleton	0.000173354	14	196	103	0.000288924
GeneOntology.obo	cell cycle phase	0.000176067	16	381	139	0.000292257
GeneOntology.obo	cellular response to peptide hormone stimulus	0.000198594	11	200	139	0.000328321
GeneOntology.obo	cellular response to hormone stimulus	0.000204606	13	271	139	0.000336902
GeneOntology.obo	response to steroid hormone stimulus	0.000220306	12	237	139	0.000361302
GeneOntology.obo	regulation of transport	0.000222894	21	601	139	0.000364091
GeneOntology.obo	response to nutrient levels	0.000226133	11	203	139	0.000367915
GeneOntology.obo	response to drug	0.000229067	12	238	139	0.000371216
GeneOntology.obo	intracellular membrane-bounded organelle	0.000235103	97	5107	139	0.000379497
GeneOntology.obo	negative regulation of transcription, DNA-dependent	0.000236512	16	391	139	0.000380274
GeneOntology.obo	macromolecule localization	0.000237927	10	171	139	0.000381055
GeneOntology.obo	membrane-bounded organelle	0.000241886	97	5110	139	0.000385889
GeneOntology.obo	negative regulation of apoptosis	0.000257851	16	394	139	0.000409764
GeneOntology.obo	regulation of nucleobase, nucleoside, nucleotide and nucleic acid metabolic process	0.00026388	51	2172	139	0.000417725
GeneOntology.obo	programmed cell death	0.00027356	19	522	139	0.000430193
GeneOntology.obo	positive regulation of lymphocyte activation	0.000273855	10	174	139	0.000430193
GeneOntology.obo	negative regulation of programmed cell death	0.000288895	16	398	139	0.000452088
GeneOntology.obo	localization	0.000291007	11	209	139	0.000453661
GeneOntology.obo	nucleobase, nucleoside, nucleotide and nucleic acid metabolic process	0.00030075	46	1898	139	0.000467074
GeneOntology.obo	transcription, DNA-dependent	0.00030936	22	661	139	0.000478633
GeneOntology.obo	ion binding	0.000315059	49	2072	139	0.000485617
GeneOntology.obo	regulation of cell motility	0.000322224	12	247	139	0.000494802
GeneOntology.obo	regulation of cell development	0.00033426	13	285	139	0.000511369
GeneOntology.obo	macromolecular complex subunit organization	0.000355276	21	622	139	0.000541499
GeneOntology.obo	regulation of leukocyte activation	0.000372965	12	251	139	0.000566354
GeneOntology.obo	regulation of anatomical structure morphogenesis	0.000375385	14	327	139	0.000567925
GeneOntology.obo	cell death	0.000395498	21	627	139	0.000593972
GeneOntology.obo	organ development	0.000395498	21	627	139	0.000593972
GeneOntology.obo	metal ion binding	0.000410231	48	2037	139	0.000613849
GeneOntology.obo	protein heterodimerization activity	0.00041739	11	218	139	0.000622291
GeneOntology.obo	chromosomal part	0.000436954	15	372	139	0.000649099
GeneOntology.obo	death	0.00043966	21	632	139	0.000650761
GeneOntology.obo	negative regulation of nucleobase, nucleoside, nucleotide and nucleic acid metabolic process	0.000481515	17	459	139	0.000710148
GeneOntology.obo	positive regulation of leukocyte activation	0.000507349	10	188	139	0.000745567
GeneOntology.obo	anatomical structure morphogenesis	0.000516695	23	733	139	0.000756589
GeneOntology.obo	regulation of cell activation	0.000548684	12	262	139	0.000800571
GeneOntology.obo	cation binding	0.000555334	48	2063	139	0.0008074
GeneOntology.obo	negative regulation of nitrogen compound metabolic process	0.00057214	17	466	139	0.000828895
GeneOntology.obo	regulation of cell cycle arrest	0.000598414	10	192	139	0.000860877
GeneOntology.obo	positive regulation of cell activation	0.000598414	10	192	139	0.000860877
GeneOntology.obo	apoptosis	0.00060605	18	512	139	0.000868813
GeneOntology.obo	cell proliferation	0.000609012	15	384	139	0.000870017
GeneOntology.obo	organ morphogenesis	0.000617845	13	304	139	0.000879571
GeneOntology.obo	nucleic acid metabolic process	0.000622451	39	1567	139	0.000883062
GeneOntology.obo	positive regulation of cell communication	0.000645556	17	471	139	0.000912682
GeneOntology.obo	positive regulation of signaling	0.000661174	17	472	139	0.000931551
GeneOntology.obo	regulation of locomotion	0.000693381	12	269	139	0.000973583
GeneOntology.obo	regulation of immune response	0.000696193	15	389	139	0.000974195
GeneOntology.obo	cellular membrane organization	0.00075953	14	351	139	0.00105921
GeneOntology.obo	membrane organization	0.000780957	14	352	139	0.0010854
GeneOntology.obo	negative regulation of gene expression	0.000805242	16	437	139	0.00111537
GeneOntology.obo	RNA biosynthetic process	0.00080796	23	757	139	0.00111537
GeneOntology.obo	positive regulation of immune system process	0.00081467	15	395	139	0.00112086
KEGG_PATHWAY.hsa	Chemokine signaling pathway	0.000834999	12	177	103	0.00114498
GeneOntology.obo	negative regulation of biosynthetic process	0.000926181	18	531	139	0.00126578
GeneOntology.obo	cellular macromolecule catabolic process	0.000997955	14	361	139	0.00135753
GeneOntology.obo	nitrogen compound metabolic process	0.000999934	49	2174	139	0.00135753
GeneOntology.obo	positive regulation of protein kinase activity	0.00101575	12	281	139	0.00137445
GeneOntology.obo	regulation of cell migration	0.00103037	11	243	139	0.00138964
GeneOntology.obo	cellular process	0.00105917	123	7247	139	0.0014238
GeneOntology.obo	negative regulation of macromolecule biosynthetic process	0.00109715	17	494	139	0.00147004
GeneOntology.obo	response to other organism	0.00110879	10	208	139	0.00147841
GeneOntology.obo	adenyl ribonucleotide binding	0.00111061	28	1025	139	0.00147841
GeneOntology.obo	response to inorganic substance	0.00113845	11	246	139	0.00151056
GeneOntology.obo	cellular component assembly at cellular level	0.0011466	18	541	139	0.00151592
GeneOntology.obo	protein ubiquitination	0.00114988	10	209	139	0.00151592
GeneOntology.obo	cellular macromolecule biosynthetic process	0.0011814	27	978	139	0.00155248
GeneOntology.obo	adenyl nucleotide binding	0.00119691	28	1030	139	0.00156784
GeneOntology.obo	cellular nitrogen compound metabolic process	0.00122858	48	2135	139	0.00160419
GeneOntology.obo	cellular developmental process	0.00123738	30	1136	139	0.0016062
KEGG_PATHWAY.hsa	Tuberculosis	0.00123795	11	160	103	0.0016062
GeneOntology.obo	intracellular protein kinase cascade	0.00133933	11	251	139	0.00173225
GeneOntology.obo	negative regulation of cell communication	0.00136467	14	373	139	0.00175948
GeneOntology.obo	positive regulation of kinase activity	0.0013721	12	291	139	0.00176352
GeneOntology.obo	negative regulation of signaling	0.00139976	14	374	139	0.00179344
GeneOntology.obo	macromolecule catabolic process	0.00140686	15	417	139	0.00179693
GeneOntology.obo	positive regulation of transport	0.00145454	12	293	139	0.00185206
GeneOntology.obo	lipid binding	0.00149727	12	294	139	0.00190057
GeneOntology.obo	macromolecule biosynthetic process	0.00150372	27	994	139	0.00190285
GeneOntology.obo	negative regulation of cellular macromolecule biosynthetic process	0.0015127	16	464	139	0.00190833
GeneOntology.obo	posttranscriptional regulation of gene expression	0.00152563	10	217	139	0.00191874
GeneOntology.obo	positive regulation of transferase activity	0.00154104	12	295	139	0.00193219
GeneOntology.obo	cellular macromolecular complex assembly	0.00161802	11	257	139	0.00202252
GeneOntology.obo	intracellular	0.00164294	27	1000	139	0.00204744
GeneOntology.obo	negative regulation of cellular biosynthetic process	0.00168654	17	514	139	0.0020954
GeneOntology.obo	response to biotic stimulus	0.0017087	14	382	139	0.00211652
GeneOntology.obo	tissue development	0.00176572	13	341	139	0.00218056
GeneOntology.obo	ATP binding	0.00179322	27	1006	139	0.00220787
GeneOntology.obo	anatomical structure development	0.00182998	36	1489	139	0.00224638
GeneOntology.obo	protein modification by small protein conjugation	0.0018685	10	223	139	0.00228682
GeneOntology.obo	negative regulation of signal transduction	0.00195799	13	345	139	0.00238921
GeneOntology.obo	chromosome	0.00234477	10	230	139	0.00285268
GeneOntology.obo	positive regulation of signal transduction	0.00259399	15	444	139	0.00314655
GeneOntology.obo	reproductive process	0.0026303	20	679	139	0.00318119
GeneOntology.obo	cell part	0.00266208	135	8419	139	0.00321016
GeneOntology.obo	zinc ion binding	0.00278167	26	985	139	0.00334453
GeneOntology.obo	cell communication	0.00299176	19	638	139	0.00358661
GeneOntology.obo	insoluble fraction	0.00309909	18	592	139	0.00370446
KEGG_PATHWAY.hsa	MAPK signaling pathway	0.00313083	13	234	103	0.00373151
GeneOntology.obo	multicellular organismal process	0.0034714	43	1945	139	0.00412543
GeneOntology.obo	intracellular organelle	0.00381278	100	5646	139	0.00451804
GeneOntology.obo	cell differentiation	0.0039602	23	855	139	0.0046792
GeneOntology.obo	organelle	0.0041776	100	5658	139	0.00492188
GeneOntology.obo	negative regulation of response to stimulus	0.00423215	14	422	139	0.00497186
GeneOntology.obo	cell fraction	0.0042637	22	809	139	0.00499462
GeneOntology.obo	vesicle-mediated transport	0.00433825	17	563	139	0.00506747
GeneOntology.obo	regulation of cytokine production	0.00450816	10	252	139	0.00525098
GeneOntology.obo	nucleic acid binding transcription factor activity	0.00455657	19	663	139	0.00527738
GeneOntology.obo	sequence-specific DNA binding transcription factor activity	0.00455657	19	663	139	0.00527738
GeneOntology.obo	cytoskeleton organization	0.00470003	13	382	139	0.00542821
GeneOntology.obo	chromosome organization	0.00479194	14	428	139	0.0055188
GeneOntology.obo	regulation of organelle organization	0.00480833	11	296	139	0.00552217
GeneOntology.obo	DNA binding	0.00498276	31	1299	139	0.00570651
GeneOntology.obo	positive regulation of immune response	0.00503223	10	256	139	0.00574711
GeneOntology.obo	purine ribonucleotide binding	0.00539716	30	1251	139	0.00614676
GeneOntology.obo	ribonucleotide binding	0.00545984	30	1252	139	0.00620093
GeneOntology.obo	cellular macromolecular complex subunit organization	0.00552536	12	345	139	0.00625801
GeneOntology.obo	purine nucleotide binding	0.00578258	30	1257	139	0.00653129
GeneOntology.obo	protein modification by small protein conjugation or removal	0.0060637	10	263	139	0.00682999
GeneOntology.obo	response to cytokine stimulus	0.00622363	10	264	139	0.00699092
GeneOntology.obo	RNA metabolic process	0.00632856	29	1210	139	0.00708938
GeneOntology.obo	transcription cofactor activity	0.00645901	12	352	139	0.00721578
GeneOntology.obo	transcription factor binding transcription factor activity	0.00674756	12	354	139	0.00751766
GeneOntology.obo	protein binding transcription factor activity	0.00704623	12	356	139	0.00782915
GeneOntology.obo	DNA repair	0.00707331	10	269	139	0.00783799
GeneOntology.obo	cell motility	0.00719944	12	357	139	0.00795626
GeneOntology.obo	DNA metabolic process	0.00738046	14	450	139	0.00813438
GeneOntology.obo	chromatin modification	0.00762478	10	272	139	0.00838113
GeneOntology.obo	positive regulation of multicellular organismal process	0.00775853	11	316	139	0.00850534
GeneOntology.obo	purine ribonucleoside triphosphate binding	0.00784728	29	1229	139	0.00857969
GeneOntology.obo	transition metal ion binding	0.00837396	27	1125	139	0.00913118
GeneOntology.obo	protein dimerization activity	0.00880833	16	556	139	0.00957935
GeneOntology.obo	protein domain specific binding	0.0097619	13	418	139	0.0105883
GeneOntology.obo	cellular biosynthetic process	0.0101345	32	1421	139	0.0109634
GeneOntology.obo	biosynthetic process	0.0103561	33	1480	139	0.0111737
GeneOntology.obo	cell migration	0.0127234	11	339	139	0.0136918
GeneOntology.obo	cellular component movement	0.0130733	13	434	139	0.0140316
GeneOntology.obo	molecular_function	0.014247	136	8664	139	0.0152513
GeneOntology.obo	positive regulation of hydrolase activity	0.0158202	11	350	139	0.0168747
GeneOntology.obo	proteolysis	0.0158458	14	494	139	0.0168747
GeneOntology.obo	cell projection	0.0165328	16	597	139	0.0175607
GeneOntology.obo	intracellular transport	0.0185203	16	605	139	0.0196209
GeneOntology.obo	gene expression	0.0187514	11	359	139	0.0198146
GeneOntology.obo	cellular catabolic process	0.019141	19	764	139	0.0201743
GeneOntology.obo	cell-cell signaling	0.0209387	14	512	139	0.0220125
GeneOntology.obo	nucleotide binding	0.0220539	32	1504	139	0.0231256
GeneOntology.obo	regulation of catabolic process	0.0221789	10	321	139	0.0231848
GeneOntology.obo	immune system process	0.0222235	20	830	139	0.0231848
GeneOntology.obo	signaling	0.0235647	14	520	139	0.0245216
GeneOntology.obo	defense response	0.0239096	14	521	139	0.0248175
GeneOntology.obo	negative regulation of molecular function	0.0243967	13	472	139	0.0252592
GeneOntology.obo	chromatin organization	0.0262342	10	330	139	0.0270252
GeneOntology.obo	intracellular protein transport	0.0262342	10	330	139	0.0270252
GeneOntology.obo	catabolic process	0.0267257	21	901	139	0.0274625
GeneOntology.obo	catalytic activity	0.0271898	56	2995	139	0.0278695
GeneOntology.obo	response to wounding	0.0276976	10	333	139	0.0283192
GeneOntology.obo	negative regulation of catalytic activity	0.0280671	11	382	139	0.0286257
GeneOntology.obo	protein transport	0.0298306	16	641	139	0.0303487
GeneOntology.obo	establishment of protein localization	0.0358265	16	656	139	0.0363586
GeneOntology.obo	cell adhesion	0.0401672	13	507	139	0.040563
GeneOntology.obo	biological adhesion	0.0401672	13	507	139	0.040563
GeneOntology.obo	nucleolus	0.0422325	10	358	139	0.0425438
GeneOntology.obo	membrane fraction	0.0447756	14	568	139	0.0449951
GeneOntology.obo	cytoskeletal part	0.0453916	17	731	139	0.0455025
GeneOntology.obo	biological_process	0.0476737	133	8507	139	0.0476737

## Sheet: permutations
Attribute Table	Attribute	pValue	Module Annotated	Total Annotated	Module Size	qValue
GeneOntology.obo	protein binding	2.12527e-135	2373	5863	2936	3.97426e-132
GeneOntology.obo	regulation of cellular process	5.35639e-60	1986	5141	2936	5.00823e-57
GeneOntology.obo	positive regulation of biological process	5.67313e-57	1016	2232	2936	3.53625e-54
GeneOntology.obo	regulation of biological process	3.26187e-56	2060	5425	2936	1.52492e-53
GeneOntology.obo	biological regulation	3.56828e-55	2135	5688	2936	1.33454e-52
GeneOntology.obo	positive regulation of cellular process	1.42325e-54	933	2022	2936	4.4358e-52
GeneOntology.obo	binding	7.26065e-54	2688	7722	2936	1.93963e-51
GeneOntology.obo	cellular response to stimulus	3.72112e-53	1267	2981	2936	8.69812e-51
GeneOntology.obo	negative regulation of cellular process	8.69533e-51	821	1747	2936	1.8067e-48
GeneOntology.obo	nucleoplasm	6.565e-50	427	753	2936	1.22766e-47
GeneOntology.obo	protein complex	2.19703e-49	981	2197	2936	3.73495e-47
GeneOntology.obo	negative regulation of biological process	9.36675e-49	876	1912	2936	1.45965e-46
GeneOntology.obo	regulation of response to stimulus	3.8651e-46	695	1446	2936	5.55979e-44
GeneOntology.obo	response to stimulus	1.72736e-45	1564	3953	2936	2.30726e-43
GeneOntology.obo	cytosol	1.38719e-44	762	1636	2936	1.72936e-42
GeneOntology.obo	regulation of primary metabolic process	1.82811e-44	1182	2817	2936	2.1366e-42
GeneOntology.obo	cytoplasm	4.27044e-44	1443	3598	2936	4.69748e-42
GeneOntology.obo	enzyme binding	5.18311e-44	392	699	2936	5.38467e-42
GeneOntology.obo	macromolecular complex	1.31671e-43	1090	2559	2936	1.29592e-41
GeneOntology.obo	nuclear part	1.58301e-43	780	1693	2936	1.48011e-41
GeneOntology.obo	regulation of metabolic process	1.81173e-43	1300	3175	2936	1.56989e-41
GeneOntology.obo	cellular macromolecule metabolic process	1.84693e-43	1248	3021	2936	1.56989e-41
GeneOntology.obo	regulation of cellular metabolic process	1.26786e-42	1193	2868	2936	1.03083e-40
GeneOntology.obo	regulation of macromolecule metabolic process	2.02104e-42	1124	2669	2936	1.57473e-40
GeneOntology.obo	signal transduction	1.55989e-41	1070	2522	2936	1.1668e-39
GeneOntology.obo	macromolecule metabolic process	3.01235e-40	1348	3354	2936	2.16658e-38
GeneOntology.obo	organelle part	1.04475e-38	1429	3617	2936	7.23585e-37
GeneOntology.obo	regulation of protein metabolic process	1.26687e-38	469	916	2936	8.46088e-37
GeneOntology.obo	regulation of signal transduction	7.07471e-38	522	1055	2936	4.56197e-36
GeneOntology.obo	regulation of signaling	1.73996e-36	586	1231	2936	1.08458e-34
GeneOntology.obo	intracellular organelle part	2.78401e-36	1402	3564	2936	1.67939e-34
GeneOntology.obo	cellular component organization	1.47278e-35	926	2171	2936	8.60656e-34
GeneOntology.obo	cellular component organization or biogenesis	2.2825e-35	932	2190	2936	1.29342e-33
GeneOntology.obo	regulation of molecular function	4.45041e-35	594	1263	2936	2.44773e-33
GeneOntology.obo	regulation of cell death	5.15629e-35	457	909	2936	2.75493e-33
GeneOntology.obo	regulation of cellular protein metabolic process	1.3882e-34	440	869	2936	7.21094e-33
GeneOntology.obo	regulation of programmed cell death	2.62493e-34	450	896	2936	1.32665e-32
GeneOntology.obo	cell surface receptor linked signaling pathway	5.70565e-34	639	1392	2936	2.80778e-32
GeneOntology.obo	regulation of apoptosis	1.08669e-33	446	890	2936	5.15595e-32
GeneOntology.obo	positive regulation of metabolic process	1.10288e-33	512	1059	2936	5.15595e-32
GeneOntology.obo	regulation of protein modification process	1.30999e-33	371	704	2936	5.97482e-32
GeneOntology.obo	positive regulation of macromolecule metabolic process	1.65125e-33	475	965	2936	7.352e-32
GeneOntology.obo	intracellular part	2.13877e-33	2459	7068	2936	9.30115e-32
GeneOntology.obo	regulation of cell communication	2.4773e-33	449	900	2936	1.05285e-31
GeneOntology.obo	response to chemical stimulus	6.19692e-32	748	1708	2936	2.57517e-30
GeneOntology.obo	positive regulation of cellular metabolic process	8.1348e-32	480	990	2936	3.30698e-30
GeneOntology.obo	protein phosphorylation	2.70799e-31	321	596	2936	1.07743e-29
GeneOntology.obo	regulation of developmental process	1.0078e-30	410	819	2936	3.92623e-29
GeneOntology.obo	phosphorylation	2.05032e-30	333	630	2936	7.82469e-29
GeneOntology.obo	regulation of catalytic activity	4.68901e-30	501	1058	2936	1.75369e-28
GeneOntology.obo	positive regulation of response to stimulus	5.00923e-30	363	706	2936	1.83672e-28
GeneOntology.obo	interspecies interaction between organisms	5.90722e-30	197	317	2936	2.12433e-28
GeneOntology.obo	negative regulation of cellular metabolic process	1.80017e-29	364	712	2936	6.35155e-28
GeneOntology.obo	regulation of phosphorylation	3.11673e-29	317	598	2936	1.07931e-27
GeneOntology.obo	regulation of phosphate metabolic process	6.75155e-29	324	617	2936	2.25454e-27
GeneOntology.obo	regulation of phosphorus metabolic process	6.75155e-29	324	617	2936	2.25454e-27
GeneOntology.obo	nucleus	7.87797e-29	1346	3490	2936	2.58453e-27
GeneOntology.obo	regulation of cellular component organization	1.27854e-28	369	730	2936	4.12219e-27
GeneOntology.obo	enzyme linked receptor protein signaling pathway	2.27773e-28	288	533	2936	7.21925e-27
KEGG_PATHWAY.hsa	Pathways in cancer	2.60169e-28	212	306	1710	8.1086e-27
GeneOntology.obo	positive regulation of molecular function	3.66332e-28	403	819	2936	1.12302e-26
GeneOntology.obo	regulation of nitrogen compound metabolic process	3.8596e-28	923	2244	2936	1.1641e-26
GeneOntology.obo	cellular process	4.30397e-28	2490	7247	2936	1.27753e-26
GeneOntology.obo	negative regulation of metabolic process	4.49392e-28	387	779	2936	1.31307e-26
GeneOntology.obo	negative regulation of macromolecule metabolic process	6.14584e-28	364	722	2936	1.76811e-26
GeneOntology.obo	phosphate metabolic process	1.16027e-27	374	749	2936	3.23838e-26
GeneOntology.obo	phosphorus metabolic process	1.16027e-27	374	749	2936	3.23838e-26
GeneOntology.obo	regulation of cell cycle	2.30824e-27	284	529	2936	6.34765e-26
GeneOntology.obo	intracellular signal transduction	4.50276e-27	456	964	2936	1.22031e-25
GeneOntology.obo	regulation of nucleobase, nucleoside, nucleotide and nucleic acid metabolic process	6.26485e-27	893	2172	2936	1.67361e-25
GeneOntology.obo	regulation of protein phosphorylation	6.5189e-27	297	563	2936	1.71695e-25
GeneOntology.obo	protein domain specific binding	1.98089e-26	235	418	2936	5.14481e-25
GeneOntology.obo	regulation of immune system process	1.05801e-25	318	622	2936	2.71024e-24
GeneOntology.obo	protein modification process	1.72412e-25	581	1312	2936	4.3569e-24
GeneOntology.obo	cellular response to stress	1.81671e-25	319	626	2936	4.52966e-24
GeneOntology.obo	cellular protein metabolic process	2.104e-25	679	1583	2936	5.17696e-24
GeneOntology.obo	regulation of biological quality	2.51729e-25	630	1448	2936	6.11343e-24
GeneOntology.obo	cellular component organization at cellular level	3.60957e-25	711	1675	2936	8.65372e-24
GeneOntology.obo	regulation of multicellular organismal process	3.87734e-25	502	1102	2936	9.17801e-24
GeneOntology.obo	cellular component organization or biogenesis at cellular level	5.63959e-25	717	1694	2936	1.31825e-23
GeneOntology.obo	macromolecule modification	6.9506e-25	596	1359	2936	1.60464e-23
GeneOntology.obo	multi-organism process	1.51446e-24	296	575	2936	3.45372e-23
GeneOntology.obo	cell cycle process	4.07626e-24	309	610	2936	9.18386e-23
GeneOntology.obo	positive regulation of catalytic activity	7.17611e-24	350	715	2936	1.59754e-22
GeneOntology.obo	regulation of macromolecule biosynthetic process	8.79274e-24	817	1992	2936	1.9344e-22
GeneOntology.obo	response to stress	1.02897e-23	621	1440	2936	2.23741e-22
GeneOntology.obo	organelle	1.05752e-23	2006	5658	2936	2.27306e-22
GeneOntology.obo	regulation of transferase activity	1.68694e-23	242	450	2936	3.58475e-22
GeneOntology.obo	regulation of gene expression	1.8088e-23	832	2039	2936	3.80051e-22
GeneOntology.obo	intracellular organelle	1.98627e-23	2001	5646	2936	4.12703e-22
GeneOntology.obo	regulation of cellular macromolecule biosynthetic process	2.62674e-23	794	1932	2936	5.39781e-22
GeneOntology.obo	protein kinase activity	2.9545e-23	265	507	2936	6.00535e-22
GeneOntology.obo	protein metabolic process	5.25108e-23	807	1973	2936	1.05586e-21
GeneOntology.obo	nerve growth factor receptor signaling pathway	5.73761e-23	131	201	2936	1.14142e-21
GeneOntology.obo	response to organic substance	6.31174e-23	481	1066	2936	1.24242e-21
GeneOntology.obo	primary metabolic process	6.82024e-23	1500	4053	2936	1.32853e-21
GeneOntology.obo	regulation of cell differentiation	1.22836e-22	293	580	2936	2.36808e-21
GeneOntology.obo	regulation of multicellular organismal development	1.31407e-22	320	648	2936	2.50746e-21
GeneOntology.obo	regulation of biosynthetic process	1.57201e-22	869	2158	2936	2.96935e-21
GeneOntology.obo	transmembrane receptor protein tyrosine kinase signaling pathway	2.23877e-22	231	430	2936	4.18649e-21
GeneOntology.obo	negative regulation of signal transduction	5.98867e-22	194	345	2936	1.1034e-20
GeneOntology.obo	regulation of intracellular protein kinase cascade	6.01853e-22	203	366	2936	1.1034e-20
GeneOntology.obo	regulation of cellular biosynthetic process	8.55497e-22	857	2133	2936	1.55318e-20
GeneOntology.obo	positive regulation of protein metabolic process	9.37253e-22	203	367	2936	1.68525e-20
GeneOntology.obo	positive regulation of cell death	9.90059e-22	239	453	2936	1.76325e-20
GeneOntology.obo	regulation of kinase activity	1.0224e-21	234	441	2936	1.80206e-20
GeneOntology.obo	cellular response to chemical stimulus	1.03112e-21	330	680	2936	1.80206e-20
GeneOntology.obo	kinase activity	1.07005e-21	300	604	2936	1.85277e-20
GeneOntology.obo	negative regulation of response to stimulus	1.12375e-21	226	422	2936	1.9279e-20
GeneOntology.obo	regulation of response to stress	1.17063e-21	245	468	2936	1.99007e-20
GeneOntology.obo	regulation of RNA metabolic process	1.24094e-21	744	1810	2936	2.0906e-20
GeneOntology.obo	positive regulation of programmed cell death	1.28661e-21	235	444	2936	2.14818e-20
GeneOntology.obo	organelle organization	1.59172e-21	489	1101	2936	2.63408e-20
GeneOntology.obo	cytoplasmic part	2.01035e-21	1423	3838	2936	3.29768e-20
GeneOntology.obo	positive regulation of signaling	2.10911e-21	246	472	2936	3.4296e-20
GeneOntology.obo	nucleic acid metabolic process	2.38497e-21	657	1567	2936	3.84473e-20
GeneOntology.obo	positive regulation of apoptosis	2.62894e-21	233	441	2936	4.2018e-20
GeneOntology.obo	positive regulation of cellular component organization	3.19797e-21	165	282	2936	5.06797e-20
GeneOntology.obo	kinase binding	3.8216e-21	151	251	2936	6.00538e-20
GeneOntology.obo	negative regulation of cell communication	4.5633e-21	204	373	2936	7.11114e-20
GeneOntology.obo	molecular_function	4.73411e-21	2839	8664	2936	7.31635e-20
GeneOntology.obo	regulation of transcription, DNA-dependent	5.39274e-21	724	1761	2936	8.26591e-20
GeneOntology.obo	phosphotransferase activity, alcohol group as acceptor	5.88588e-21	286	574	2936	8.94845e-20
GeneOntology.obo	negative regulation of signaling	6.9853e-21	204	374	2936	1.05343e-19
GeneOntology.obo	cellular metabolic process	7.08723e-21	1470	3993	2936	1.06025e-19
GeneOntology.obo	positive regulation of signal transduction	8.33867e-21	233	444	2936	1.23756e-19
GeneOntology.obo	positive regulation of cell communication	8.91564e-21	244	471	2936	1.31277e-19
KEGG_PATHWAY.hsa	Epstein-Barr virus infection	1.00491e-20	135	187	1710	1.46812e-19
GeneOntology.obo	regulation of protein kinase activity	1.41825e-20	225	426	2936	2.05591e-19
GeneOntology.obo	membrane-bounded organelle	1.6296e-20	1821	5110	2936	2.33542e-19
GeneOntology.obo	nucleoplasm part	1.63604e-20	299	610	2936	2.33542e-19
GeneOntology.obo	intracellular membrane-bounded organelle	2.55396e-20	1819	5107	2936	3.6181e-19
GeneOntology.obo	developmental process	2.59115e-20	946	2414	2936	3.6432e-19
GeneOntology.obo	immune response-activating signal transduction	2.81724e-20	108	162	2936	3.93153e-19
GeneOntology.obo	cell activation	3.73867e-20	219	414	2936	5.17875e-19
GeneOntology.obo	cell cycle	4.9288e-20	283	573	2936	6.7771e-19
GeneOntology.obo	immune response-regulating signaling pathway	5.50679e-20	109	165	2936	7.51656e-19
GeneOntology.obo	blood coagulation	7.11967e-20	215	406	2936	9.57826e-19
GeneOntology.obo	coagulation	7.11967e-20	215	406	2936	9.57826e-19
GeneOntology.obo	negative regulation of cell death	8.93949e-20	216	409	2936	1.19406e-18
GeneOntology.obo	hemostasis	1.31472e-19	216	410	2936	1.74364e-18
KEGG_PATHWAY.hsa	Viral carcinogenesis	1.40082e-19	126	174	1710	1.84474e-18
GeneOntology.obo	metabolic process	1.47382e-19	1593	4401	2936	1.92731e-18
GeneOntology.obo	cytoskeletal part	1.60236e-19	343	731	2936	2.08085e-18
GeneOntology.obo	positive regulation of protein modification process	1.66241e-19	165	290	2936	2.14394e-18
GeneOntology.obo	death	2.72201e-19	304	632	2936	3.48642e-18
GeneOntology.obo	cell death	2.82681e-19	302	627	2936	3.59601e-18
GeneOntology.obo	positive regulation of cellular protein metabolic process	2.84661e-19	191	352	2936	3.59673e-18
GeneOntology.obo	regulation of cell proliferation	5.74978e-19	372	812	2936	7.21617e-18
GeneOntology.obo	positive regulation of immune system process	7.0036e-19	208	395	2936	8.73115e-18
GeneOntology.obo	regulation of transcription from RNA polymerase II promoter	7.31953e-19	312	656	2936	9.06458e-18
GeneOntology.obo	regulation of localization	8.10078e-19	373	816	2936	9.96609e-18
GeneOntology.obo	nucleobase, nucleoside, nucleotide and nucleic acid metabolic process	1.1537e-18	761	1898	2936	1.41008e-17
GeneOntology.obo	regulation of body fluid levels	1.38384e-18	235	463	2936	1.68038e-17
GeneOntology.obo	negative regulation of programmed cell death	2.18421e-18	208	398	2936	2.63514e-17
GeneOntology.obo	transcription factor binding	2.36328e-18	153	268	2936	2.8329e-17
GeneOntology.obo	response to DNA damage stimulus	2.69967e-18	209	401	2936	3.21554e-17
GeneOntology.obo	cellular component assembly	3.73507e-18	359	785	2936	4.42063e-17
GeneOntology.obo	negative regulation of nitrogen compound metabolic process	3.85695e-18	235	466	2936	4.53616e-17
GeneOntology.obo	negative regulation of nucleobase, nucleoside, nucleotide and nucleic acid metabolic process	4.49921e-18	232	459	2936	5.25845e-17
GeneOntology.obo	transferase activity, transferring phosphorus-containing groups	5.46047e-18	320	684	2936	6.34229e-17
GeneOntology.obo	negative regulation of apoptosis	7.46791e-18	205	394	2936	8.62036e-17
GeneOntology.obo	protein kinase binding	8.38692e-18	128	214	2936	9.6218e-17
GeneOntology.obo	establishment of localization in cell	8.80064e-18	381	847	2936	1.00349e-16
GeneOntology.obo	programmed cell death	1.13147e-17	256	522	2936	1.28233e-16
GeneOntology.obo	regulation of immune response	1.75288e-17	202	389	2936	1.97463e-16
GeneOntology.obo	cellular response to organic substance	2.5683e-17	264	545	2936	2.87588e-16
GeneOntology.obo	positive regulation of developmental process	5.56187e-17	206	402	2936	6.19089e-16
GeneOntology.obo	apoptosis	5.64041e-17	250	512	2936	6.24117e-16
GeneOntology.obo	activation of immune response	6.49585e-17	120	200	2936	7.14544e-16
GeneOntology.obo	protein serine/threonine kinase activity	8.34317e-17	190	364	2936	9.12382e-16
GeneOntology.obo	induction of programmed cell death	9.34276e-17	167	309	2936	1.01575e-15
GeneOntology.obo	induction of apoptosis	1.09039e-16	166	307	2936	1.17863e-15
GeneOntology.obo	negative regulation of macromolecule biosynthetic process	1.13241e-16	242	494	2936	1.21702e-15
GeneOntology.obo	positive regulation of biosynthetic process	1.15984e-16	319	693	2936	1.23937e-15
GeneOntology.obo	response to abiotic stimulus	1.34939e-16	207	407	2936	1.43373e-15
GeneOntology.obo	negative regulation of biosynthetic process	1.73114e-16	256	531	2936	1.82894e-15
GeneOntology.obo	positive regulation of macromolecule biosynthetic process	1.77998e-16	282	598	2936	1.86998e-15
GeneOntology.obo	positive regulation of nitrogen compound metabolic process	1.79479e-16	292	624	2936	1.875e-15
GeneOntology.obo	protein C-terminus binding	2.81928e-16	93	144	2936	2.92892e-15
KEGG_PATHWAY.hsa	Cell cycle	3.00321e-16	90	119	1710	3.10276e-15
GeneOntology.obo	response to external stimulus	3.21388e-16	342	758	2936	3.30218e-15
GeneOntology.obo	antigen receptor-mediated signaling pathway	3.71395e-16	65	88	2936	3.79512e-15
GeneOntology.obo	DNA metabolic process	3.84401e-16	223	450	2936	3.90668e-15
GeneOntology.obo	positive regulation of cellular biosynthetic process	4.93189e-16	310	675	2936	4.98521e-15
GeneOntology.obo	receptor signaling protein activity	5.15522e-16	70	98	2936	5.18294e-15
GeneOntology.obo	regulation of cell cycle process	6.24665e-16	160	297	2936	6.24665e-15
GeneOntology.obo	chromosomal part	6.29587e-16	191	372	2936	6.26238e-15
GeneOntology.obo	identical protein binding	8.26835e-16	294	635	2936	8.18086e-15
GeneOntology.obo	negative regulation of cellular biosynthetic process	1.0082e-15	247	514	2936	9.92286e-15
GeneOntology.obo	platelet activation	1.02012e-15	123	212	2936	9.98754e-15
GeneOntology.obo	immune response-activating cell surface receptor signaling pathway	1.1383e-15	68	95	2936	1.10865e-14
GeneOntology.obo	regulation of catabolic process	1.62e-15	169	321	2936	1.56963e-14
GeneOntology.obo	negative regulation of RNA metabolic process	1.65828e-15	202	402	2936	1.59844e-14
GeneOntology.obo	immune system process	1.87178e-15	366	830	2936	1.79074e-14
GeneOntology.obo	protein complex assembly	1.87693e-15	195	385	2936	1.79074e-14
GeneOntology.obo	regulation of cellular component movement	2.31774e-15	146	267	2936	2.20009e-14
GeneOntology.obo	immune response-regulating cell surface receptor signaling pathway	2.77324e-15	69	98	2936	2.61917e-14
GeneOntology.obo	negative regulation of cellular macromolecule biosynthetic process	2.84914e-15	226	464	2936	2.67733e-14
GeneOntology.obo	regulation of protein serine/threonine kinase activity	3.03522e-15	147	270	2936	2.83793e-14
GeneOntology.obo	positive regulation of immune response	3.20158e-15	141	256	2936	2.97858e-14
GeneOntology.obo	positive regulation of gene expression	3.45295e-15	250	526	2936	3.19654e-14
GeneOntology.obo	positive regulation of nucleobase, nucleoside, nucleotide and nucleic acid metabolic process	4.9296e-15	278	600	2936	4.54106e-14
GeneOntology.obo	mitotic cell cycle	5.11426e-15	149	276	2936	4.68807e-14
GeneOntology.obo	regulation of locomotion	5.36164e-15	146	269	2936	4.89086e-14
GeneOntology.obo	cell part	5.76495e-15	2760	8419	2936	5.23323e-14
GeneOntology.obo	epidermal growth factor receptor signaling pathway	6.02549e-15	55	72	2936	5.44332e-14
GeneOntology.obo	positive regulation of RNA metabolic process	6.58864e-15	246	518	2936	5.92344e-14
GeneOntology.obo	intracellular protein kinase cascade	7.71356e-15	138	251	2936	6.9016e-14
GeneOntology.obo	MyD88-independent toll-like receptor signaling pathway	8.56345e-15	51	65	2936	7.62555e-14
GeneOntology.obo	vesicle-mediated transport	8.63287e-15	263	563	2936	7.65093e-14
KEGG_PATHWAY.hsa	Hepatitis B	1.17817e-14	96	134	1710	1.03923e-13
GeneOntology.obo	protein complex binding	1.33419e-14	140	257	2936	1.17133e-13
GeneOntology.obo	negative regulation of transcription, DNA-dependent	1.38247e-14	195	391	2936	1.20805e-13
GeneOntology.obo	regulation of hydrolase activity	1.47463e-14	241	508	2936	1.28258e-13
GeneOntology.obo	T cell receptor signaling pathway	1.69516e-14	55	73	2936	1.46757e-13
GeneOntology.obo	toll-like receptor 3 signaling pathway	1.72462e-14	49	62	2936	1.48619e-13
GeneOntology.obo	non-membrane-bounded organelle	2.36826e-14	590	1468	2936	2.02221e-13
GeneOntology.obo	intracellular non-membrane-bounded organelle	2.36826e-14	590	1468	2936	2.02221e-13
GeneOntology.obo	positive regulation of cell differentiation	2.43931e-14	159	304	2936	2.07341e-13
GeneOntology.obo	cellular developmental process	3.25046e-14	472	1136	2936	2.75039e-13
GeneOntology.obo	locomotion	3.56032e-14	306	682	2936	2.99901e-13
GeneOntology.obo	response to organic cyclic compound	3.98365e-14	98	163	2936	3.34055e-13
GeneOntology.obo	positive regulation of hydrolase activity	4.79785e-14	177	350	2936	4.00535e-13
GeneOntology.obo	cell cycle phase	6.9354e-14	189	381	2936	5.76409e-13
GeneOntology.obo	regulation of innate immune response	7.84608e-14	92	151	2936	6.49211e-13
GeneOntology.obo	negative regulation of gene expression	7.89659e-14	211	437	2936	6.50512e-13
GeneOntology.obo	macromolecular complex assembly	8.97136e-14	245	525	2936	7.35809e-13
GeneOntology.obo	positive regulation of transcription, DNA-dependent	9.3678e-14	226	476	2936	7.64969e-13
GeneOntology.obo	regulation of organelle organization	1.12735e-13	154	296	2936	9.16582e-13
GeneOntology.obo	toll-like receptor 4 signaling pathway	1.19152e-13	55	75	2936	9.64563e-13
GeneOntology.obo	regulation of protein catabolic process	1.52646e-13	66	97	2936	1.23038e-12
GeneOntology.obo	positive regulation of intracellular protein kinase cascade	1.62651e-13	137	256	2936	1.30539e-12
GeneOntology.obo	cellular macromolecule biosynthetic process	1.70035e-13	412	978	2936	1.35882e-12
GeneOntology.obo	cell proliferation	1.78699e-13	189	384	2936	1.42199e-12
GeneOntology.obo	transcription factor binding transcription factor activity	1.81393e-13	177	354	2936	1.43731e-12
GeneOntology.obo	intracellular transport	2.37504e-13	274	605	2936	1.87398e-12
GeneOntology.obo	macromolecule biosynthetic process	2.52649e-13	417	994	2936	1.9851e-12
GeneOntology.obo	Toll signaling pathway	2.99165e-13	55	76	2936	2.34075e-12
GeneOntology.obo	regulation of defense response	3.05847e-13	150	289	2936	2.38306e-12
GeneOntology.obo	protein binding transcription factor activity	3.46705e-13	177	356	2936	2.6902e-12
GeneOntology.obo	regulation of binding	3.51138e-13	62	90	2936	2.71334e-12
GeneOntology.obo	RNA metabolic process	4.2467e-13	493	1210	2936	3.26804e-12
GeneOntology.obo	axon guidance	4.39528e-13	150	290	2936	3.36851e-12
GeneOntology.obo	transcription cofactor activity	4.77833e-13	175	352	2936	3.64713e-12
GeneOntology.obo	membrane raft	5.23807e-13	85	139	2936	3.98178e-12
GeneOntology.obo	multicellular organismal process	5.32955e-13	747	1945	2936	4.03493e-12
GeneOntology.obo	toll-like receptor 2 signaling pathway	5.6097e-13	51	69	2936	4.21291e-12
GeneOntology.obo	toll-like receptor 1 signaling pathway	5.6097e-13	51	69	2936	4.21291e-12
GeneOntology.obo	biological_process	5.73538e-13	2776	8507	2936	4.29006e-12
GeneOntology.obo	purine ribonucleoside triphosphate binding	5.9149e-13	499	1229	2936	4.40672e-12
GeneOntology.obo	regulation of cellular component biogenesis	6.07826e-13	108	191	2936	4.51045e-12
GeneOntology.obo	anatomical structure morphogenesis	6.94758e-13	320	733	2936	5.13517e-12
GeneOntology.obo	regulation of MAPKKK cascade	8.51529e-13	112	201	2936	6.26913e-12
KEGG_PATHWAY.hsa	Focal adhesion	9.60896e-13	120	186	1710	7.03604e-12
GeneOntology.obo	regulation of cell cycle arrest	9.63222e-13	108	192	2936	7.03604e-12
GeneOntology.obo	negative regulation of molecular function	1.0662e-12	221	472	2936	7.75798e-12
GeneOntology.obo	response to cytokine stimulus	1.39959e-12	138	264	2936	1.01318e-11
GeneOntology.obo	regulation of mitotic cell cycle	1.40328e-12	102	179	2936	1.01318e-11
GeneOntology.obo	receptor complex	1.57964e-12	80	130	2936	1.13612e-11
GeneOntology.obo	regulation of cellular catabolic process	1.69196e-12	146	284	2936	1.21225e-11
GeneOntology.obo	toll-like receptor signaling pathway	1.75069e-12	58	84	2936	1.24954e-11
GeneOntology.obo	regulation of cell migration	1.81995e-12	129	243	2936	1.29403e-11
GeneOntology.obo	negative regulation of protein metabolic process	2.07832e-12	123	229	2936	1.47214e-11
GeneOntology.obo	cytoskeletal protein binding	2.26073e-12	206	436	2936	1.5953e-11
GeneOntology.obo	nucleotide binding	2.31747e-12	592	1504	2936	1.6292e-11
KEGG_PATHWAY.hsa	ErbB signaling pathway	2.49711e-12	66	87	1710	1.74891e-11
KEGG_PATHWAY.hsa	Pancreatic cancer	2.52918e-12	56	70	1710	1.76476e-11
GeneOntology.obo	positive regulation of transferase activity	2.55054e-12	150	295	2936	1.77305e-11
GeneOntology.obo	regulation of sequence-specific DNA binding transcription factor activity	2.71624e-12	113	206	2936	1.88125e-11
KEGG_PATHWAY.hsa	HTLV-I infection	2.80844e-12	149	246	1710	1.93793e-11
GeneOntology.obo	regulation of cell motility	3.35653e-12	130	247	2936	2.30761e-11
GeneOntology.obo	peptidyl-tyrosine phosphorylation	3.4903e-12	31	35	2936	2.39079e-11
GeneOntology.obo	cell cycle checkpoint	3.56592e-12	102	181	2936	2.43367e-11
GeneOntology.obo	plasma membrane	3.64221e-12	788	2081	2936	2.4767e-11
GeneOntology.obo	MyD88-dependent toll-like receptor signaling pathway	3.68206e-12	52	73	2936	2.49473e-11
GeneOntology.obo	innate immune response-activating signal transduction	3.74215e-12	59	87	2936	2.52629e-11
GeneOntology.obo	positive regulation of cell proliferation	3.76054e-12	213	456	2936	2.52957e-11
GeneOntology.obo	SMAD binding	4.37205e-12	38	47	2936	2.93037e-11
GeneOntology.obo	regulation of cell adhesion	4.76051e-12	93	161	2936	3.16983e-11
GeneOntology.obo	transcription, DNA-dependent	4.76322e-12	290	661	2936	3.16983e-11
GeneOntology.obo	anatomical structure development	4.88914e-12	585	1489	2936	3.24209e-11
GeneOntology.obo	purine nucleotide binding	5.25493e-12	504	1257	2936	3.47234e-11
GeneOntology.obo	macromolecular complex subunit organization	6.37869e-12	275	622	2936	4.20005e-11
GeneOntology.obo	negative regulation of cellular component organization	7.01994e-12	115	213	2936	4.60607e-11
GeneOntology.obo	cytoskeleton	7.20161e-12	329	769	2936	4.70875e-11
GeneOntology.obo	positive regulation of protein kinase activity	7.74675e-12	143	281	2936	5.04753e-11
GeneOntology.obo	purine ribonucleotide binding	7.77613e-12	501	1251	2936	5.04909e-11
GeneOntology.obo	activation of innate immune response	7.87761e-12	59	88	2936	5.09727e-11
GeneOntology.obo	positive regulation of kinase activity	8.09805e-12	147	291	2936	5.22184e-11
GeneOntology.obo	pattern recognition receptor signaling pathway	8.14727e-12	58	86	2936	5.23553e-11
KEGG_PATHWAY.hsa	Neurotrophin signaling pathway	8.28675e-12	83	119	1710	5.30693e-11
GeneOntology.obo	ribonucleotide binding	9.05856e-12	501	1252	2936	5.7814e-11
GeneOntology.obo	ATP binding	9.25938e-12	414	1006	2936	5.88947e-11
GeneOntology.obo	G1/S transition of mitotic cell cycle	9.66165e-12	79	131	2936	6.1245e-11
KEGG_PATHWAY.hsa	Chronic myeloid leukemia	1.02712e-11	57	73	1710	6.48892e-11
GeneOntology.obo	mRNA metabolic process	1.56945e-11	185	389	2936	9.88172e-11
GeneOntology.obo	cellular macromolecule catabolic process	1.61942e-11	174	361	2936	1.01621e-10
GeneOntology.obo	protein complex subunit organization	1.87438e-11	211	457	2936	1.17227e-10
GeneOntology.obo	platelet degranulation	1.94542e-11	52	75	2936	1.21264e-10
GeneOntology.obo	cell differentiation	2.2671e-11	358	855	2936	1.40847e-10
GeneOntology.obo	membrane organization	2.28033e-11	170	352	2936	1.412e-10
GeneOntology.obo	negative regulation of developmental process	2.55965e-11	146	292	2936	1.57972e-10
GeneOntology.obo	negative regulation of cellular protein metabolic process	2.93928e-11	116	219	2936	1.80804e-10
KEGG_PATHWAY.hsa	Small cell lung cancer	2.98721e-11	61	81	1710	1.8315e-10
GeneOntology.obo	regulation of caspase activity	3.21499e-11	78	131	2936	1.96471e-10
GeneOntology.obo	aging	3.29665e-11	82	140	2936	2.00806e-10
GeneOntology.obo	positive regulation of cellular component movement	3.48121e-11	89	156	2936	2.11359e-10
GeneOntology.obo	cellular membrane organization	3.57497e-11	169	351	2936	2.16349e-10
KEGG_PATHWAY.hsa	Chagas disease	4.08714e-11	72	101	1710	2.46547e-10
KEGG_PATHWAY.hsa	Adherens junction	4.22027e-11	55	71	1710	2.53759e-10
GeneOntology.obo	induction of apoptosis by intracellular signals	4.31218e-11	49	70	2936	2.58455e-10
GeneOntology.obo	positive regulation of phosphorylation	4.36768e-11	100	182	2936	2.60944e-10
GeneOntology.obo	cell projection	5.48596e-11	262	597	2936	3.26712e-10
GeneOntology.obo	nuclear chromosome part	6.66661e-11	91	162	2936	3.95764e-10
GeneOntology.obo	peptidyl-tyrosine modification	7.51407e-11	31	37	2936	4.44368e-10
GeneOntology.obo	adenyl nucleotide binding	7.53287e-11	418	1030	2936	4.44368e-10
GeneOntology.obo	chemotaxis	7.99465e-11	200	434	2936	4.68652e-10
GeneOntology.obo	taxis	7.99465e-11	200	434	2936	4.68652e-10
GeneOntology.obo	adenyl ribonucleotide binding	8.35054e-11	416	1025	2936	4.87985e-10
GeneOntology.obo	phosphatase binding	8.7248e-11	44	61	2936	5.08267e-10
GeneOntology.obo	cellular nitrogen compound metabolic process	9.28903e-11	797	2135	2936	5.39456e-10
GeneOntology.obo	positive regulation of innate immune response	1.00087e-10	68	111	2936	5.79451e-10
GeneOntology.obo	negative regulation of cell cycle	1.01374e-10	100	184	2936	5.8509e-10
GeneOntology.obo	response to endogenous stimulus	1.26378e-10	252	574	2936	7.27159e-10
GeneOntology.obo	positive regulation of phosphorus metabolic process	1.31553e-10	101	187	2936	7.52307e-10
GeneOntology.obo	positive regulation of phosphate metabolic process	1.31553e-10	101	187	2936	7.52307e-10
GeneOntology.obo	cytoskeleton organization	1.56928e-10	179	382	2936	8.94682e-10
GeneOntology.obo	cellular component assembly at cellular level	1.90653e-10	239	541	2936	1.08365e-09
GeneOntology.obo	regulation of I-kappaB kinase/NF-kappaB cascade	1.96188e-10	76	130	2936	1.11173e-09
GeneOntology.obo	regulation of transport	2.22552e-10	261	601	2936	1.25732e-09
GeneOntology.obo	regulation of nervous system development	2.29289e-10	128	254	2936	1.29148e-09
GeneOntology.obo	regulation of anatomical structure morphogenesis	2.37413e-10	157	327	2936	1.33322e-09
GeneOntology.obo	positive regulation of organelle organization	2.52998e-10	74	126	2936	1.41649e-09
GeneOntology.obo	response to hormone stimulus	2.59899e-10	231	521	2936	1.45078e-09
GeneOntology.obo	regulation of protein ubiquitination	2.84123e-10	77	133	2936	1.58128e-09
GeneOntology.obo	negative regulation of cell differentiation	2.92406e-10	120	235	2936	1.62255e-09
GeneOntology.obo	regulation of growth	2.96194e-10	161	338	2936	1.6387e-09
GeneOntology.obo	regulation of cell development	3.22719e-10	140	285	2936	1.78019e-09
GeneOntology.obo	negative regulation of cell proliferation	3.34274e-10	169	359	2936	1.83851e-09
GeneOntology.obo	plasma membrane part	3.89884e-10	618	1618	2936	2.13808e-09
GeneOntology.obo	positive regulation of catabolic process	4.07257e-10	51	77	2936	2.22682e-09
GeneOntology.obo	macromolecule catabolic process	4.08763e-10	191	417	2936	2.22853e-09
GeneOntology.obo	synapse	4.37698e-10	126	251	2936	2.37935e-09
GeneOntology.obo	positive regulation of protein phosphorylation	4.47972e-10	90	164	2936	2.42814e-09
GeneOntology.obo	negative regulation of transcription from RNA polymerase II promoter	5.07755e-10	112	217	2936	2.74422e-09
GeneOntology.obo	DNA repair	5.23694e-10	133	269	2936	2.82221e-09
GeneOntology.obo	regulation of cell activation	6.13382e-10	130	262	2936	3.29605e-09
KEGG_PATHWAY.hsa	PI3K-Akt signaling pathway	6.3412e-10	167	297	1710	3.39772e-09
KEGG_PATHWAY.hsa	MAPK signaling pathway	6.58734e-10	137	234	1710	3.51952e-09
GeneOntology.obo	nitrogen compound metabolic process	6.88873e-10	804	2174	2936	3.67006e-09
GeneOntology.obo	anatomical structure homeostasis	7.52042e-10	65	108	2936	3.99523e-09
GeneOntology.obo	stress-activated MAPK cascade	7.68783e-10	36	48	2936	4.07259e-09
GeneOntology.obo	positive regulation of I-kappaB kinase/NF-kappaB cascade	7.93254e-10	69	117	2936	4.19035e-09
GeneOntology.obo	cell junction	7.96374e-10	213	478	2936	4.19498e-09
GeneOntology.obo	positive regulation of cell motility	8.04325e-10	83	149	2936	4.21313e-09
GeneOntology.obo	positive regulation of cell migration	8.04325e-10	83	149	2936	4.21313e-09
GeneOntology.obo	cell-substrate junction	8.43075e-10	64	106	2936	4.40377e-09
KEGG_PATHWAY.hsa	Prostate cancer	8.5352e-10	61	85	1710	4.44591e-09
GeneOntology.obo	regulation of proteolysis	8.97844e-10	68	115	2936	4.6638e-09
GeneOntology.obo	adherens junction	9.28512e-10	82	147	2936	4.80974e-09
GeneOntology.obo	signal transducer activity	9.71977e-10	465	1181	2936	5.00715e-09
GeneOntology.obo	molecular transducer activity	9.71977e-10	465	1181	2936	5.00715e-09
GeneOntology.obo	receptor binding	9.77355e-10	353	863	2936	5.01228e-09
GeneOntology.obo	PML body	9.80602e-10	39	54	2936	5.01228e-09
GeneOntology.obo	peptidyl-amino acid modification	9.81013e-10	131	266	2936	5.01228e-09
GeneOntology.obo	induction of apoptosis by extracellular signals	1.01504e-09	67	113	2936	5.17199e-09
GeneOntology.obo	cellular component movement	1.0275e-09	196	434	2936	5.22125e-09
KEGG_PATHWAY.hsa	Glioma	1.04056e-09	49	64	1710	5.27331e-09
KEGG_PATHWAY.hsa	Endocytosis	1.13328e-09	112	184	1710	5.72768e-09
GeneOntology.obo	anti-apoptosis	1.16385e-09	102	195	2936	5.8663e-09
GeneOntology.obo	synaptosome	1.16719e-09	55	87	2936	5.86733e-09
GeneOntology.obo	negative regulation of transferase activity	1.28612e-09	73	127	2936	6.44786e-09
GeneOntology.obo	organ development	1.49825e-09	267	627	2936	7.49123e-09
GeneOntology.obo	transcription from RNA polymerase II promoter	1.56322e-09	120	240	2936	7.79524e-09
GeneOntology.obo	RNA biosynthetic process	1.58875e-09	314	757	2936	7.90151e-09
GeneOntology.obo	membrane-bounded vesicle	1.71161e-09	180	394	2936	8.48994e-09
GeneOntology.obo	small GTPase mediated signal transduction	1.87794e-09	142	296	2936	9.29036e-09
GeneOntology.obo	MAPKKK cascade	1.93588e-09	66	112	2936	9.55171e-09
GeneOntology.obo	regulation of leukocyte activation	2.16546e-09	124	251	2936	1.06563e-08
GeneOntology.obo	exocytosis	2.22735e-09	79	142	2936	1.09322e-08
GeneOntology.obo	positive regulation of locomotion	2.53157e-09	84	154	2936	1.23928e-08
GeneOntology.obo	gene expression	2.54947e-09	166	359	2936	1.24478e-08
GeneOntology.obo	ubiquitin protein ligase binding	2.59098e-09	53	84	2936	1.26175e-08
GeneOntology.obo	protein tyrosine kinase activity	2.72616e-09	71	124	2936	1.32413e-08
GeneOntology.obo	positive regulation of defense response	3.29907e-09	85	157	2936	1.59825e-08
GeneOntology.obo	activation of caspase activity	3.57212e-09	49	76	2936	1.72161e-08
GeneOntology.obo	protein autophosphorylation	3.57212e-09	49	76	2936	1.72161e-08
GeneOntology.obo	enzyme regulator activity	3.81466e-09	292	701	2936	1.83378e-08
GeneOntology.obo	chromatin binding	4.01068e-09	94	179	2936	1.92288e-08
GeneOntology.obo	regulation of neurogenesis	4.02056e-09	114	228	2936	1.92288e-08
GeneOntology.obo	actin filament-based process	4.06475e-09	120	243	2936	1.93905e-08
KEGG_PATHWAY.hsa	HIF-1 signaling pathway	4.34472e-09	70	104	1710	2.06733e-08
GeneOntology.obo	response to radiation	4.47018e-09	107	211	2936	2.12163e-08
GeneOntology.obo	regulation of MAP kinase activity	4.50776e-09	98	189	2936	2.13405e-08
GeneOntology.obo	regulation of lymphocyte activation	4.70551e-09	113	226	2936	2.22205e-08
GeneOntology.obo	homeostatic process	4.74983e-09	256	603	2936	2.23733e-08
GeneOntology.obo	tissue morphogenesis	4.98467e-09	95	182	2936	2.34204e-08
GeneOntology.obo	focal adhesion	5.03356e-09	58	96	2936	2.35909e-08
GeneOntology.obo	regulation of chromosome organization	5.35415e-09	40	58	2936	2.50307e-08
GeneOntology.obo	positive regulation of protein serine/threonine kinase activity	5.44229e-09	87	163	2936	2.53793e-08
GeneOntology.obo	positive regulation of cell activation	5.52208e-09	99	192	2936	2.56873e-08
GeneOntology.obo	cytoplasmic membrane-bounded vesicle	5.89322e-09	175	386	2936	2.73457e-08
GeneOntology.obo	positive regulation of protein ubiquitination	6.0523e-09	61	103	2936	2.80129e-08
GeneOntology.obo	positive regulation of sequence-specific DNA binding transcription factor activity	6.06695e-09	65	112	2936	2.80129e-08
GeneOntology.obo	cell migration	6.09021e-09	157	339	2936	2.8051e-08
KEGG_PATHWAY.hsa	Osteoclast differentiation	6.74095e-09	79	122	1710	3.09719e-08
GeneOntology.obo	G2/M transition of mitotic cell cycle	6.83759e-09	60	101	2936	3.12623e-08
GeneOntology.obo	regulation of neuron apoptosis	6.83759e-09	60	101	2936	3.12623e-08
GeneOntology.obo	intracellular receptor mediated signaling pathway	7.39154e-09	48	75	2936	3.37126e-08
GeneOntology.obo	positive regulation of leukocyte activation	7.54267e-09	97	188	2936	3.43182e-08
GeneOntology.obo	negative regulation of protein modification process	7.78059e-09	82	152	2936	3.53148e-08
GeneOntology.obo	insoluble fraction	7.8649e-09	251	592	2936	3.56111e-08
GeneOntology.obo	negative regulation of catalytic activity	7.95886e-09	173	382	2936	3.59494e-08
KEGG_PATHWAY.hsa	Colorectal cancer	8.05522e-09	46	61	1710	3.6297e-08
GeneOntology.obo	transcription corepressor activity	8.23494e-09	76	138	2936	3.70176e-08
GeneOntology.obo	response to drug	8.88413e-09	117	238	2936	3.98401e-08
GeneOntology.obo	positive regulation of lymphocyte activation	9.25822e-09	91	174	2936	4.14184e-08
GeneOntology.obo	cell aging	9.5438e-09	32	43	2936	4.24926e-08
GeneOntology.obo	regulation of anti-apoptosis	9.5438e-09	32	43	2936	4.24926e-08
GeneOntology.obo	androgen receptor binding	9.70104e-09	26	32	2936	4.30423e-08
KEGG_PATHWAY.hsa	Acute myeloid leukemia	9.71329e-09	43	56	1710	4.30423e-08
GeneOntology.obo	vesicle	1.02232e-08	223	517	2936	4.51948e-08
GeneOntology.obo	nuclear transport	1.05076e-08	80	148	2936	4.63425e-08
GeneOntology.obo	peptidyl-threonine phosphorylation	1.08395e-08	20	22	2936	4.76414e-08
GeneOntology.obo	cell motility	1.08531e-08	163	357	2936	4.76414e-08
GeneOntology.obo	positive regulation of cell cycle	1.16225e-08	50	80	2936	5.08995e-08
GeneOntology.obo	cellular component disassembly involved in apoptosis	1.18606e-08	36	51	2936	5.18208e-08
GeneOntology.obo	midbody	1.19842e-08	38	55	2936	5.22389e-08
GeneOntology.obo	establishment of localization	1.20684e-08	678	1825	2936	5.24837e-08
GeneOntology.obo	chromatin	1.22075e-08	79	146	2936	5.28425e-08
GeneOntology.obo	nucleocytoplasmic transport	1.22075e-08	79	146	2936	5.28425e-08
GeneOntology.obo	p53 binding	1.2592e-08	27	34	2936	5.4131e-08
GeneOntology.obo	non-membrane spanning protein tyrosine kinase activity	1.2592e-08	27	34	2936	5.4131e-08
GeneOntology.obo	positive regulation of anti-apoptosis	1.2592e-08	27	34	2936	5.4131e-08
KEGG_PATHWAY.hsa	Apoptosis	1.26255e-08	59	85	1710	5.41505e-08
GeneOntology.obo	cell-substrate adherens junction	1.30595e-08	59	100	2936	5.58841e-08
GeneOntology.obo	nuclear body	1.37135e-08	102	202	2936	5.85485e-08
GeneOntology.obo	regulation of cellular response to stress	1.37464e-08	86	163	2936	5.85555e-08
GeneOntology.obo	regulation of endopeptidase activity	1.46794e-08	95	185	2936	6.23877e-08
GeneOntology.obo	transmembrane receptor protein serine/threonine kinase signaling pathway	1.53665e-08	53	87	2936	6.50121e-08
GeneOntology.obo	positive regulation of caspase activity	1.53665e-08	53	87	2936	6.50121e-08
GeneOntology.obo	leukocyte activation	1.63327e-08	103	205	2936	6.89439e-08
GeneOntology.obo	regulation of cell projection organization	1.64669e-08	77	142	2936	6.93537e-08
GeneOntology.obo	actin cytoskeleton organization	1.65431e-08	105	210	2936	6.95181e-08
GeneOntology.obo	intracellular protein transport	1.68088e-08	152	330	2936	7.04765e-08
GeneOntology.obo	positive regulation of MAP kinase activity	1.69282e-08	74	135	2936	7.07133e-08
KEGG_PATHWAY.hsa	Toxoplasmosis	1.69409e-08	73	112	1710	7.07133e-08
GeneOntology.obo	chromosome organization	1.75502e-08	189	428	2936	7.30934e-08
GeneOntology.obo	response to ionizing radiation	1.77944e-08	45	70	2936	7.39454e-08
GeneOntology.obo	peptidyl-serine phosphorylation	1.81955e-08	29	38	2936	7.54446e-08
GeneOntology.obo	cytoplasmic vesicle	2.01036e-08	214	496	2936	8.31721e-08
GeneOntology.obo	protein dimerization activity	2.03027e-08	236	556	2936	8.38101e-08
GeneOntology.obo	regulation of cyclin-dependent protein kinase activity	2.0461e-08	43	66	2936	8.42775e-08
KEGG_PATHWAY.hsa	Wnt signaling pathway	2.13513e-08	83	132	1710	8.77514e-08
GeneOntology.obo	regulation of peptidase activity	2.14342e-08	97	191	2936	8.78992e-08
GeneOntology.obo	regulation of DNA metabolic process	2.21938e-08	75	138	2936	9.08148e-08
GeneOntology.obo	anchoring junction	2.33835e-08	85	162	2936	9.54742e-08
GeneOntology.obo	cytoplasmic vesicle part	2.41137e-08	122	254	2936	9.82408e-08
GeneOntology.obo	activation of pro-apoptotic gene products	2.51597e-08	25	31	2936	1.02058e-07
GeneOntology.obo	regulation of DNA binding	2.51597e-08	25	31	2936	1.02058e-07
GeneOntology.obo	regulation of protein complex assembly	2.55333e-08	65	115	2936	1.03349e-07
GeneOntology.obo	receptor signaling protein serine/threonine kinase activity	2.56161e-08	33	46	2936	1.0346e-07
GeneOntology.obo	positive regulation of protein catabolic process	2.65294e-08	37	54	2936	1.06918e-07
GeneOntology.obo	transcription factor complex	2.67804e-08	108	219	2936	1.07698e-07
GeneOntology.obo	response to lipopolysaccharide	2.87665e-08	76	141	2936	1.15436e-07
KEGG_PATHWAY.hsa	Shigellosis	3.06952e-08	44	59	1710	1.22912e-07
GeneOntology.obo	cell fraction	3.08309e-08	326	809	2936	1.23192e-07
KEGG_PATHWAY.hsa	Herpes simplex infection	3.09993e-08	100	167	1710	1.23601e-07
GeneOntology.obo	S phase	3.14386e-08	60	104	2936	1.25086e-07
GeneOntology.obo	cell cortex	3.36448e-08	51	84	2936	1.33579e-07
KEGG_PATHWAY.hsa	Influenza A	3.43093e-08	93	153	1710	1.35929e-07
GeneOntology.obo	proteolysis involved in cellular protein catabolic process	3.57052e-08	112	230	2936	1.4106e-07
GeneOntology.obo	cytokine-mediated signaling pathway	3.57554e-08	87	168	2936	1.4106e-07
GeneOntology.obo	positive regulation of peptidase activity	3.60958e-08	55	93	2936	1.41805e-07
GeneOntology.obo	morphogenesis of a branching epithelium	3.60958e-08	55	93	2936	1.41805e-07
KEGG_PATHWAY.hsa	Leukocyte transendothelial migration	3.81098e-08	65	98	1710	1.49403e-07
KEGG_PATHWAY.hsa	Non-small cell lung cancer	3.83136e-08	41	54	1710	1.49888e-07
GeneOntology.obo	regulation of vesicle-mediated transport	4.07485e-08	68	123	2936	1.59081e-07
GeneOntology.obo	growth factor binding	4.0951e-08	58	100	2936	1.59538e-07
GeneOntology.obo	Z disc	4.43892e-08	28	37	2936	1.72573e-07
GeneOntology.obo	steroid hormone receptor signaling pathway	4.58014e-08	41	63	2936	1.77694e-07
GeneOntology.obo	negative regulation of kinase activity	4.71183e-08	67	121	2936	1.82425e-07
GeneOntology.obo	regulation of T cell activation	5.3114e-08	89	174	2936	2.04852e-07
GeneOntology.obo	developmental growth	5.313e-08	56	96	2936	2.04852e-07
GeneOntology.obo	interferon-gamma-mediated signaling pathway	5.41697e-08	38	57	2936	2.08431e-07
GeneOntology.obo	transport	5.53517e-08	662	1792	2936	2.12541e-07
GeneOntology.obo	positive regulation of cellular catabolic process	5.64278e-08	37	55	2936	2.16229e-07
GeneOntology.obo	peptidyl-serine modification	5.67526e-08	31	43	2936	2.17015e-07
GeneOntology.obo	stress-activated protein kinase signaling cascade	5.6865e-08	46	74	2936	2.17015e-07
GeneOntology.obo	protein phosphatase binding	5.82492e-08	36	53	2936	2.21736e-07
GeneOntology.obo	S phase of mitotic cell cycle	5.8339e-08	59	103	2936	2.21736e-07
GeneOntology.obo	localization	5.86573e-08	103	209	2936	2.22493e-07
GeneOntology.obo	cell junction assembly	7.2682e-08	64	115	2936	2.75132e-07
GeneOntology.obo	regulation of myeloid cell differentiation	7.35661e-08	49	81	2936	2.77916e-07
GeneOntology.obo	transferase activity	7.38889e-08	402	1032	2936	2.78573e-07
GeneOntology.obo	anatomical structure formation involved in morphogenesis	7.45207e-08	147	323	2936	2.8039e-07
GeneOntology.obo	cellular response to cytokine stimulus	7.83613e-08	93	185	2936	2.94248e-07
GeneOntology.obo	morphogenesis of an epithelium	8.00773e-08	77	146	2936	2.99489e-07
GeneOntology.obo	leukocyte migration	8.00773e-08	77	146	2936	2.99489e-07
GeneOntology.obo	regulation of protein localization	8.02472e-08	101	205	2936	2.99525e-07
GeneOntology.obo	response to biotic stimulus	8.79053e-08	169	382	2936	3.27456e-07
GeneOntology.obo	modification-dependent macromolecule catabolic process	8.97268e-08	108	223	2936	3.33577e-07
KEGG_PATHWAY.hsa	Dopaminergic synapse	9.04256e-08	75	119	1710	3.35508e-07
GeneOntology.obo	lamellipodium	9.18342e-08	47	77	2936	3.40059e-07
GeneOntology.obo	perinuclear region of cytoplasm	9.40817e-08	139	303	2936	3.47693e-07
GeneOntology.obo	regulation of cell-substrate adhesion	1.02565e-07	39	60	2936	3.78296e-07
GeneOntology.obo	positive regulation of transcription from RNA polymerase II promoter	1.04958e-07	135	293	2936	3.86363e-07
GeneOntology.obo	cell junction organization	1.06305e-07	70	130	2936	3.90551e-07
GeneOntology.obo	regulation of transmembrane transport	1.0884e-07	75	142	2936	3.9908e-07
GeneOntology.obo	transforming growth factor beta receptor signaling pathway	1.09346e-07	38	58	2936	4.00151e-07
GeneOntology.obo	regulation of cell morphogenesis	1.15902e-07	84	164	2936	4.23314e-07
GeneOntology.obo	secretion by cell	1.21371e-07	117	247	2936	4.42423e-07
GeneOntology.obo	positive regulation of cell projection organization	1.25656e-07	44	71	2936	4.57154e-07
GeneOntology.obo	Ras protein signal transduction	1.30193e-07	63	114	2936	4.72739e-07
GeneOntology.obo	steroid hormone receptor binding	1.33623e-07	33	48	2936	4.84254e-07
KEGG_PATHWAY.hsa	Hepatitis C	1.34567e-07	68	106	1710	4.86414e-07
GeneOntology.obo	regulation of interphase of mitotic cell cycle	1.34739e-07	32	46	2936	4.86414e-07
KEGG_PATHWAY.hsa	Measles	1.48846e-07	74	118	1710	5.36306e-07
GeneOntology.obo	G1 phase	1.65447e-07	23	29	2936	5.94974e-07
GeneOntology.obo	leukocyte differentiation	1.66897e-07	67	124	2936	5.99035e-07
GeneOntology.obo	membrane invagination	1.75872e-07	94	190	2936	6.30039e-07
GeneOntology.obo	response to molecule of bacterial origin	1.77447e-07	79	153	2936	6.34468e-07
GeneOntology.obo	positive regulation of cell cycle process	1.96639e-07	57	101	2936	7.01748e-07
GeneOntology.obo	negative regulation of protein kinase activity	1.99869e-07	63	115	2936	7.10562e-07
GeneOntology.obo	regulation of intracellular transport	1.99869e-07	63	115	2936	7.10562e-07
GeneOntology.obo	positive regulation of smooth muscle cell proliferation	2.0059e-07	24	31	2936	7.11769e-07
GeneOntology.obo	endocytosis	2.0506e-07	91	183	2936	7.26253e-07
GeneOntology.obo	vesicle membrane	2.05691e-07	93	188	2936	7.27112e-07
KEGG_PATHWAY.hsa	Oocyte meiosis	2.08124e-07	64	99	1710	7.34326e-07
GeneOntology.obo	modification-dependent protein catabolic process	2.18501e-07	106	221	2936	7.69485e-07
GeneOntology.obo	cell surface	2.23883e-07	104	216	2936	7.86956e-07
GeneOntology.obo	transcription coactivator activity	2.28681e-07	102	211	2936	8.02315e-07
GeneOntology.obo	regulation of reactive oxygen species metabolic process	2.31723e-07	25	33	2936	8.11465e-07
GeneOntology.obo	postsynaptic density	2.43954e-07	48	81	2936	8.51108e-07
GeneOntology.obo	transmembrane receptor protein kinase activity	2.43954e-07	48	81	2936	8.51108e-07
GeneOntology.obo	regulation of phosphatidylinositol 3-kinase cascade	2.45163e-07	20	24	2936	8.51184e-07
GeneOntology.obo	peptidyl-threonine modification	2.45163e-07	20	24	2936	8.51184e-07
GeneOntology.obo	regulation of epidermal growth factor receptor signaling pathway	2.45341e-07	36	55	2936	8.51184e-07
GeneOntology.obo	regulation of proteasomal ubiquitin-dependent protein catabolic process	2.57584e-07	26	35	2936	8.92005e-07
GeneOntology.obo	response to mechanical stimulus	2.59993e-07	55	97	2936	8.97022e-07
GeneOntology.obo	signal transduction in response to DNA damage	2.59993e-07	55	97	2936	8.97022e-07
GeneOntology.obo	protein N-terminus binding	2.75676e-07	47	79	2936	9.49383e-07
GeneOntology.obo	membrane fraction	2.7643e-07	235	568	2936	9.50229e-07
GeneOntology.obo	response to protein stimulus	2.90415e-07	66	123	2936	9.9647e-07
GeneOntology.obo	ubiquitin-dependent protein catabolic process	2.98073e-07	104	217	2936	1.02087e-06
GeneOntology.obo	glycoprotein binding	3.02202e-07	30	43	2936	1.03312e-06
GeneOntology.obo	response to UV	3.06896e-07	41	66	2936	1.04725e-06
GeneOntology.obo	G1 phase of mitotic cell cycle	3.33456e-07	21	26	2936	1.13581e-06
GeneOntology.obo	DNA recombination	3.37802e-07	65	121	2936	1.14422e-06
GeneOntology.obo	phosphatidylinositol-mediated signaling	3.3827e-07	40	64	2936	1.14422e-06
GeneOntology.obo	inositol lipid-mediated signaling	3.3827e-07	40	64	2936	1.14422e-06
GeneOntology.obo	cellular senescence	3.38372e-07	15	16	2936	1.14422e-06
GeneOntology.obo	contractile fiber part	3.57053e-07	56	100	2936	1.20304e-06
GeneOntology.obo	regulation of nucleocytoplasmic transport	3.57053e-07	56	100	2936	1.20304e-06
GeneOntology.obo	neuron projection	3.84536e-07	136	301	2936	1.29331e-06
KEGG_PATHWAY.hsa	T cell receptor signaling pathway	3.86045e-07	68	108	1710	1.29606e-06
GeneOntology.obo	cell cycle arrest	4.16187e-07	58	105	2936	1.39475e-06
GeneOntology.obo	organ morphogenesis	4.18288e-07	137	304	2936	1.39928e-06
GeneOntology.obo	response to gamma radiation	4.19039e-07	22	28	2936	1.39929e-06
GeneOntology.obo	negative regulation of phosphorus metabolic process	4.41118e-07	43	71	2936	1.46778e-06
GeneOntology.obo	negative regulation of phosphate metabolic process	4.41118e-07	43	71	2936	1.46778e-06
GeneOntology.obo	RNA splicing	5.04174e-07	106	224	2936	1.67461e-06
GeneOntology.obo	cell division	5.44867e-07	109	232	2936	1.80656e-06
GeneOntology.obo	synapse part	5.82959e-07	112	240	2936	1.92944e-06
GeneOntology.obo	regulation of protein binding	5.84867e-07	33	50	2936	1.93234e-06
GeneOntology.obo	negative regulation of epidermal growth factor receptor signaling pathway	6.12058e-07	25	34	2936	2.01861e-06
GeneOntology.obo	secretion	6.21583e-07	151	343	2936	2.04641e-06
GeneOntology.obo	cell projection part	6.2423e-07	145	327	2936	2.05151e-06
KEGG_PATHWAY.hsa	Ubiquitin mediated proteolysis	6.32382e-07	75	123	1710	2.07466e-06
KEGG_PATHWAY.hsa	Tight junction	6.3872e-07	68	109	1710	2.09178e-06
GeneOntology.obo	histone deacetylase binding	6.42323e-07	31	46	2936	2.09624e-06
GeneOntology.obo	regulation of fibroblast proliferation	6.42323e-07	31	46	2936	2.09624e-06
GeneOntology.obo	regulation of cell-matrix adhesion	6.48065e-07	26	36	2936	2.11129e-06
GeneOntology.obo	DNA replication	6.67771e-07	75	147	2936	2.17171e-06
GeneOntology.obo	cell-substrate adhesion	6.74361e-07	48	83	2936	2.18933e-06
GeneOntology.obo	condensed chromosome	6.78314e-07	28	40	2936	2.19835e-06
KEGG_PATHWAY.hsa	Transcriptional misregulation in cancer	6.84487e-07	92	158	1710	2.21452e-06
GeneOntology.obo	response to oxidative stress	6.87102e-07	77	152	2936	2.21914e-06
GeneOntology.obo	response to inorganic substance	7.1942e-07	114	246	2936	2.31951e-06
GeneOntology.obo	protein heterooligomerization	7.50084e-07	38	61	2936	2.41421e-06
GeneOntology.obo	establishment of protein localization	8.194e-07	264	656	2936	2.63278e-06
GeneOntology.obo	protein oligomerization	8.23157e-07	90	185	2936	2.64031e-06
GeneOntology.obo	learning or memory	8.58366e-07	53	95	2936	2.74853e-06
KEGG_PATHWAY.hsa	Fc gamma R-mediated phagocytosis	8.85061e-07	57	88	1710	2.82917e-06
GeneOntology.obo	negative regulation of neuron apoptosis	9.0496e-07	36	57	2936	2.88784e-06
GeneOntology.obo	nuclear hormone receptor binding	9.53618e-07	49	86	2936	3.03793e-06
GeneOntology.obo	regulation of establishment of protein localization	9.62096e-07	89	183	2936	3.05973e-06
GeneOntology.obo	regulation of homeostatic process	9.79361e-07	68	131	2936	3.10935e-06
GeneOntology.obo	site of polarized growth	9.87203e-07	35	55	2936	3.12364e-06
GeneOntology.obo	growth cone	9.87203e-07	35	55	2936	3.12364e-06
GeneOntology.obo	positive regulation of reactive oxygen species metabolic process	1.00628e-06	14	15	2936	3.17862e-06
GeneOntology.obo	regulation of cellular localization	1.01889e-06	162	375	2936	3.21303e-06
GeneOntology.obo	response to steroid hormone stimulus	1.02334e-06	110	237	2936	3.22164e-06
GeneOntology.obo	regulation of defense response to virus by virus	1.05172e-06	21	27	2936	3.30541e-06
GeneOntology.obo	regulation of transforming growth factor beta receptor signaling pathway	1.07123e-06	34	53	2936	3.36107e-06
GeneOntology.obo	morphogenesis of a branching structure	1.07307e-06	60	112	2936	3.36122e-06
GeneOntology.obo	negative regulation of phosphorylation	1.08191e-06	40	66	2936	3.38322e-06
GeneOntology.obo	cytoplasmic vesicle membrane	1.12446e-06	88	181	2936	3.51042e-06
GeneOntology.obo	microtubule organizing center	1.13383e-06	111	240	2936	3.53378e-06
GeneOntology.obo	negative regulation of cell-substrate adhesion	1.21359e-06	17	20	2936	3.75248e-06
GeneOntology.obo	positive regulation of phosphatidylinositol 3-kinase cascade	1.21359e-06	17	20	2936	3.75248e-06
GeneOntology.obo	regulation of response to interferon-gamma	1.21359e-06	17	20	2936	3.75248e-06
GeneOntology.obo	regulation of interferon-gamma-mediated signaling pathway	1.21359e-06	17	20	2936	3.75248e-06
GeneOntology.obo	microtubule-based transport	1.21604e-06	22	29	2936	3.75248e-06
GeneOntology.obo	cytoskeleton-dependent intracellular transport	1.21604e-06	22	29	2936	3.75248e-06
GeneOntology.obo	beta-catenin binding	1.23809e-06	32	49	2936	3.81422e-06
GeneOntology.obo	positive regulation of T cell activation	1.24691e-06	71	139	2936	3.83507e-06
GeneOntology.obo	synaptic transmission	1.25368e-06	128	285	2936	3.84957e-06
KEGG_PATHWAY.hsa	Progesterone-mediated oocyte maturation	1.28862e-06	52	79	1710	3.95036e-06
GeneOntology.obo	T cell activation	1.30564e-06	56	103	2936	3.99598e-06
GeneOntology.obo	structure-specific DNA binding	1.31254e-06	75	149	2936	4.01055e-06
GeneOntology.obo	caveola	1.31651e-06	31	47	2936	4.01267e-06
GeneOntology.obo	branching morphogenesis of a tube	1.31753e-06	50	89	2936	4.01267e-06
GeneOntology.obo	cellular localization	1.40217e-06	68	132	2936	4.26352e-06
GeneOntology.obo	activation of MAPKK activity	1.44839e-06	29	43	2936	4.38977e-06
GeneOntology.obo	positive regulation of endocytosis	1.44839e-06	29	43	2936	4.38977e-06
GeneOntology.obo	proteasomal protein catabolic process	1.45758e-06	70	137	2936	4.41049e-06
GeneOntology.obo	cellular response to external stimulus	1.46772e-06	63	120	2936	4.43397e-06
GeneOntology.obo	regulation of histone modification	1.49824e-06	25	35	2936	4.5189e-06
GeneOntology.obo	regulation of intracellular protein transport	1.51561e-06	55	101	2936	4.55656e-06
GeneOntology.obo	hormone receptor binding	1.51561e-06	55	101	2936	4.55656e-06
GeneOntology.obo	second-messenger-mediated signaling	1.51963e-06	114	249	2936	4.56134e-06
KEGG_PATHWAY.hsa	Insulin signaling pathway	1.52318e-06	76	127	1710	4.56467e-06
KEGG_PATHWAY.hsa	Fc epsilon RI signaling pathway	1.54899e-06	45	66	1710	4.63457e-06
GeneOntology.obo	heart development	1.55954e-06	65	125	2936	4.65868e-06
GeneOntology.obo	mRNA processing	1.65423e-06	123	273	2936	4.93366e-06
GeneOntology.obo	SH3 domain binding	1.75888e-06	54	99	2936	5.23742e-06
GeneOntology.obo	growth	1.79501e-06	85	175	2936	5.33653e-06
GeneOntology.obo	ribonucleoside triphosphate catabolic process	1.81854e-06	83	170	2936	5.38933e-06
GeneOntology.obo	purine ribonucleoside triphosphate catabolic process	1.81854e-06	83	170	2936	5.38933e-06
GeneOntology.obo	cellular catabolic process	1.85859e-06	300	764	2936	5.49932e-06
GeneOntology.obo	cellular response to hormone stimulus	1.91707e-06	122	271	2936	5.66337e-06
GeneOntology.obo	response to peptide hormone stimulus	1.98015e-06	131	295	2936	5.8405e-06
GeneOntology.obo	regulation of smooth muscle cell proliferation	2.01663e-06	34	54	2936	5.93875e-06
GeneOntology.obo	tubulin binding	2.04063e-06	53	97	2936	5.99997e-06
GeneOntology.obo	regulation of G1/S transition of mitotic cell cycle	2.08299e-06	15	17	2936	6.11491e-06
GeneOntology.obo	lymphocyte activation	2.09778e-06	84	173	2936	6.14865e-06
GeneOntology.obo	M/G1 transition of mitotic cell cycle	2.14348e-06	43	74	2936	6.24348e-06
GeneOntology.obo	actin filament organization	2.14348e-06	43	74	2936	6.24348e-06
GeneOntology.obo	regeneration	2.14348e-06	43	74	2936	6.24348e-06
GeneOntology.obo	response to interferon-gamma	2.14348e-06	43	74	2936	6.24348e-06
KEGG_PATHWAY.hsa	TGF-beta signaling pathway	2.20802e-06	51	78	1710	6.42145e-06
KEGG_PATHWAY.hsa	p53 signaling pathway	2.33015e-06	42	61	1710	6.76612e-06
GeneOntology.obo	cellular response to interferon-gamma	2.36923e-06	38	63	2936	6.86893e-06
GeneOntology.obo	proteasomal ubiquitin-dependent protein catabolic process	2.40091e-06	69	136	2936	6.95001e-06
GeneOntology.obo	chromosome	2.41467e-06	106	230	2936	6.97904e-06
GeneOntology.obo	negative regulation of sequence-specific DNA binding transcription factor activity	2.44348e-06	42	72	2936	7.04054e-06
GeneOntology.obo	positive regulation of NF-kappaB transcription factor activity	2.44348e-06	42	72	2936	7.04054e-06
GeneOntology.obo	purine nucleoside triphosphate catabolic process	2.45156e-06	83	171	2936	7.05295e-06
GeneOntology.obo	telomere maintenance	2.59424e-06	31	48	2936	7.44054e-06
GeneOntology.obo	telomere organization	2.59424e-06	31	48	2936	7.44054e-06
GeneOntology.obo	regulation of response to external stimulus	2.66219e-06	107	233	2936	7.62374e-06
GeneOntology.obo	regulation of neuron differentiation	2.68251e-06	88	184	2936	7.67018e-06
GeneOntology.obo	RNA splicing, via transesterification reactions	2.9427e-06	76	154	2936	8.4013e-06
GeneOntology.obo	regulation of establishment of protein localization in plasma membrane	2.97856e-06	13	14	2936	8.49072e-06
GeneOntology.obo	signal transduction by p53 class mediator	3.0493e-06	44	77	2936	8.66596e-06
GeneOntology.obo	regulation of DNA replication	3.0493e-06	44	77	2936	8.66596e-06
KEGG_PATHWAY.hsa	Regulation of actin cytoskeleton	3.06368e-06	108	196	1710	8.69361e-06
GeneOntology.obo	protein heterodimerization activity	3.10746e-06	101	218	2936	8.80447e-06
GeneOntology.obo	regulation of proteasomal protein catabolic process	3.13211e-06	28	42	2936	8.86088e-06
GeneOntology.obo	transcription initiation, DNA-dependent	3.18092e-06	50	91	2936	8.98539e-06
GeneOntology.obo	positive regulation of multicellular organismal process	3.2183e-06	138	316	2936	9.07726e-06
GeneOntology.obo	cellular response to endogenous stimulus	3.28465e-06	129	292	2936	9.25043e-06
KEGG_PATHWAY.hsa	Pertussis	3.30503e-06	47	71	1710	9.29271e-06
GeneOntology.obo	mitotic cell cycle checkpoint	3.31456e-06	35	57	2936	9.29271e-06
GeneOntology.obo	regulation of transcription from RNA polymerase II promoter by nuclear hormone receptor	3.31456e-06	35	57	2936	9.29271e-06
GeneOntology.obo	DNA binding	3.41459e-06	482	1299	2936	9.55881e-06
KEGG_PATHWAY.hsa	Long-term depression	3.45914e-06	39	56	1710	9.66905e-06
GeneOntology.obo	DNA damage response, signal transduction by p53 class mediator	3.49682e-06	43	75	2936	9.75978e-06
GeneOntology.obo	regulation of JNK cascade	3.59003e-06	52	96	2936	1.0005e-05
GeneOntology.obo	protein transport	3.71147e-06	255	641	2936	1.0328e-05
GeneOntology.obo	cognition	3.96938e-06	54	101	2936	1.10293e-05
GeneOntology.obo	positive regulation of ubiquitin-protein ligase activity	4.00594e-06	42	73	2936	1.11007e-05
GeneOntology.obo	centrosome	4.00695e-06	76	155	2936	1.11007e-05
GeneOntology.obo	cell projection organization	4.04328e-06	120	269	2936	1.11848e-05
GeneOntology.obo	response to alkaloid	4.06336e-06	38	64	2936	1.12237e-05
GeneOntology.obo	clathrin-coated vesicle	4.22544e-06	45	80	2936	1.16542e-05
GeneOntology.obo	regulation of ossification	4.26901e-06	48	87	2936	1.17571e-05
KEGG_PATHWAY.hsa	NF-kappa B signaling pathway	4.2979e-06	56	89	1710	1.18192e-05
GeneOntology.obo	nucleoside triphosphate catabolic process	4.38381e-06	83	173	2936	1.20378e-05
GeneOntology.obo	learning	4.49432e-06	32	51	2936	1.23231e-05
GeneOntology.obo	response to metal ion	4.57205e-06	79	163	2936	1.25179e-05
GeneOntology.obo	activation of protein kinase activity	4.59352e-06	67	133	2936	1.25583e-05
GeneOntology.obo	regulation of reproductive process	4.61346e-06	58	111	2936	1.25944e-05
GeneOntology.obo	actin cytoskeleton	4.66296e-06	69	138	2936	1.2711e-05
GeneOntology.obo	regulation of peptidyl-tyrosine phosphorylation	4.84554e-06	50	92	2936	1.31895e-05
GeneOntology.obo	enzyme inhibitor activity	4.89419e-06	98	212	2936	1.33025e-05
GeneOntology.obo	spindle	4.94263e-06	47	85	2936	1.33758e-05
GeneOntology.obo	coated vesicle	4.94263e-06	47	85	2936	1.33758e-05
GeneOntology.obo	regulation of ubiquitin-protein ligase activity	4.94263e-06	47	85	2936	1.33758e-05
GeneOntology.obo	macromolecule localization	5.11931e-06	82	171	2936	1.3834e-05
GeneOntology.obo	muscle cell differentiation	5.23944e-06	40	69	2936	1.41382e-05
GeneOntology.obo	regulation of transmembrane receptor protein serine/threonine kinase signaling pathway	5.38045e-06	52	97	2936	1.44977e-05
GeneOntology.obo	positive regulation of ligase activity	5.60634e-06	43	76	2936	1.50847e-05
GeneOntology.obo	extrinsic to membrane	5.62735e-06	49	90	2936	1.51195e-05
GeneOntology.obo	regulation of neuron projection development	5.69091e-06	59	114	2936	1.52464e-05
GeneOntology.obo	positive regulation of MAPKKK cascade	5.69091e-06	59	114	2936	1.52464e-05
GeneOntology.obo	purine ribonucleotide catabolic process	5.81597e-06	83	174	2936	1.55592e-05
GeneOntology.obo	positive regulation of cell development	5.86351e-06	54	102	2936	1.5664e-05
GeneOntology.obo	structural constituent of cytoskeleton	5.98062e-06	39	67	2936	1.5954e-05
GeneOntology.obo	regulation of cytoskeleton organization	6.33892e-06	75	154	2936	1.68857e-05
GeneOntology.obo	response to light stimulus	6.42898e-06	69	139	2936	1.71013e-05
GeneOntology.obo	regulation of ligase activity	6.53356e-06	48	88	2936	1.73548e-05
GeneOntology.obo	regulation of response to cytokine stimulus	7.31585e-06	33	54	2936	1.94052e-05
GeneOntology.obo	negative regulation of growth	7.35028e-06	64	127	2936	1.94689e-05
GeneOntology.obo	endocytic vesicle membrane	7.40251e-06	25	37	2936	1.95795e-05
GeneOntology.obo	RNA splicing, via transesterification reactions with bulged adenosine as nucleophile	7.48834e-06	72	147	2936	1.97506e-05
GeneOntology.obo	nuclear mRNA splicing, via spliceosome	7.48834e-06	72	147	2936	1.97506e-05
GeneOntology.obo	positive regulation of binding	7.63531e-06	24	35	2936	2.01092e-05
GeneOntology.obo	regulation of cell growth	7.64579e-06	90	193	2936	2.01092e-05
GeneOntology.obo	ribonucleotide catabolic process	7.67633e-06	83	175	2936	2.01612e-05
GeneOntology.obo	regulation of cell morphogenesis involved in differentiation	8.12078e-06	59	115	2936	2.12985e-05
GeneOntology.obo	regulation of stress-activated protein kinase signaling cascade	8.56884e-06	54	103	2936	2.24422e-05
GeneOntology.obo	protein localization	8.66122e-06	73	150	2936	2.26524e-05
GeneOntology.obo	regulation of microtubule polymerization	8.76942e-06	12	13	2936	2.29034e-05
GeneOntology.obo	positive regulation of neurogenesis	8.84023e-06	43	77	2936	2.30561e-05
GeneOntology.obo	response to oxygen levels	9.24846e-06	80	168	2936	2.40829e-05
GeneOntology.obo	catabolic process	9.25967e-06	343	901	2936	2.40829e-05
GeneOntology.obo	chromatin remodeling complex	9.29206e-06	51	96	2936	2.41001e-05
GeneOntology.obo	lymphocyte differentiation	9.29206e-06	51	96	2936	2.41001e-05
GeneOntology.obo	regulation of membrane potential	9.86763e-06	48	89	2936	2.55574e-05
GeneOntology.obo	nuclear matrix	9.99353e-06	35	59	2936	2.58477e-05
GeneOntology.obo	regulation of neurological system process	1.02376e-05	70	143	2936	2.64425e-05
KEGG_PATHWAY.hsa	Amyotrophic lateral sclerosis	1.02553e-05	36	52	1710	2.64517e-05
GeneOntology.obo	T cell differentiation	1.13077e-05	34	57	2936	2.91259e-05
GeneOntology.obo	neuron death	1.15874e-05	16	20	2936	2.98052e-05
GeneOntology.obo	regulation of endocytosis	1.17835e-05	41	73	2936	3.02265e-05
GeneOntology.obo	regulation of viral reproduction	1.17835e-05	41	73	2936	3.02265e-05
GeneOntology.obo	transcription-coupled nucleotide-excision repair	1.20637e-05	28	44	2936	3.09028e-05
GeneOntology.obo	positive regulation of transport	1.23306e-05	127	293	2936	3.15435e-05
GeneOntology.obo	negative regulation of intracellular protein kinase cascade	1.28206e-05	37	64	2936	3.27521e-05
GeneOntology.obo	regulation of protein kinase B signaling cascade	1.31173e-05	27	42	2936	3.34644e-05
GeneOntology.obo	cellular response to abiotic stimulus	1.35908e-05	40	71	2936	3.46076e-05
GeneOntology.obo	regulation of immune effector process	1.36025e-05	72	149	2936	3.46076e-05
GeneOntology.obo	cellular response to organic cyclic compound	1.3889e-05	17	22	2936	3.52407e-05
GeneOntology.obo	regulation of insulin receptor signaling pathway	1.3889e-05	17	22	2936	3.52407e-05
GeneOntology.obo	androgen receptor signaling pathway	1.41576e-05	26	40	2936	3.58736e-05
GeneOntology.obo	positive regulation of proteasomal ubiquitin-dependent protein catabolic process	1.56248e-05	18	24	2936	3.94844e-05
GeneOntology.obo	positive regulation of histone modification	1.56248e-05	18	24	2936	3.94844e-05
GeneOntology.obo	regulation of osteoblast differentiation	1.61329e-05	31	51	2936	4.07132e-05
GeneOntology.obo	repressing transcription factor binding	1.63015e-05	13	15	2936	4.09729e-05
GeneOntology.obo	protein kinase C activity	1.63015e-05	13	15	2936	4.09729e-05
GeneOntology.obo	induction of apoptosis via death domain receptors	1.63015e-05	13	15	2936	4.09729e-05
GeneOntology.obo	posttranscriptional regulation of gene expression	1.64641e-05	98	217	2936	4.13259e-05
GeneOntology.obo	positive regulation of nitric oxide biosynthetic process	1.67795e-05	19	26	2936	4.19752e-05
GeneOntology.obo	internal side of plasma membrane	1.67901e-05	23	34	2936	4.19752e-05
GeneOntology.obo	positive regulation of fibroblast proliferation	1.67901e-05	23	34	2936	4.19752e-05
GeneOntology.obo	regulation of protein import into nucleus	1.71463e-05	47	88	2936	4.28084e-05
GeneOntology.obo	regulation of nucleotide catabolic process	1.81383e-05	86	186	2936	4.51647e-05
GeneOntology.obo	regulation of purine nucleotide catabolic process	1.81383e-05	86	186	2936	4.51647e-05
GeneOntology.obo	anaphase-promoting complex-dependent proteasomal ubiquitin-dependent protein catabolic process	1.84094e-05	41	74	2936	4.57788e-05
KEGG_PATHWAY.hsa	Endometrial cancer	1.84416e-05	35	51	1710	4.57978e-05
GeneOntology.obo	negative regulation of organelle organization	1.88385e-05	58	115	2936	4.67216e-05
GeneOntology.obo	regulation of system process	1.88849e-05	131	306	2936	4.67745e-05
GeneOntology.obo	reproductive process	1.91834e-05	264	679	2936	4.7451e-05
GeneOntology.obo	protein polyubiquitination	1.99788e-05	46	86	2936	4.93531e-05
GeneOntology.obo	nuclear chromosome	2.01197e-05	29	47	2936	4.95703e-05
GeneOntology.obo	receptor metabolic process	2.01197e-05	29	47	2936	4.95703e-05
GeneOntology.obo	kinase regulator activity	2.07451e-05	53	103	2936	5.10438e-05
KEGG_PATHWAY.hsa	Notch signaling pathway	2.1808e-05	30	42	1710	5.35184e-05
KEGG_PATHWAY.hsa	Bladder cancer	2.1808e-05	30	42	1710	5.35184e-05
GeneOntology.obo	regulation of glucose metabolic process	2.23308e-05	28	45	2936	5.47294e-05
GeneOntology.obo	gland development	2.32765e-05	45	84	2936	5.69725e-05
GeneOntology.obo	negative regulation of insulin receptor signaling pathway	2.34718e-05	14	17	2936	5.73006e-05
GeneOntology.obo	neuron apoptosis	2.34718e-05	14	17	2936	5.73006e-05
GeneOntology.obo	PDZ domain binding	2.38558e-05	36	63	2936	5.8162e-05
KEGG_PATHWAY.hsa	Adipocytokine signaling pathway	2.40519e-05	39	59	1710	5.85639e-05
GeneOntology.obo	response to nutrient levels	2.50309e-05	92	203	2936	6.08683e-05
GeneOntology.obo	G1/S transition checkpoint	2.566e-05	11	12	2936	6.22363e-05
GeneOntology.obo	mitotic cell cycle G1/S transition checkpoint	2.566e-05	11	12	2936	6.22363e-05
GeneOntology.obo	regulation of transmission of nerve impulse	2.61728e-05	64	131	2936	6.33627e-05
GeneOntology.obo	tube morphogenesis	2.61922e-05	58	116	2936	6.33627e-05
GeneOntology.obo	innate immune response	2.65737e-05	90	198	2936	6.42026e-05
GeneOntology.obo	BMP signaling pathway	2.70871e-05	26	41	2936	6.53586e-05
KEGG_PATHWAY.hsa	Long-term potentiation	2.78235e-05	43	67	1710	6.70489e-05
GeneOntology.obo	regulation of cytokine-mediated signaling pathway	2.7908e-05	31	52	2936	6.7166e-05
KEGG_PATHWAY.hsa	Toll-like receptor signaling pathway	2.8217e-05	57	95	1710	6.78224e-05
GeneOntology.obo	chromatin organization	2.82744e-05	139	330	2936	6.78416e-05
GeneOntology.obo	positive regulation of cell adhesion	2.82976e-05	41	75	2936	6.78416e-05
KEGG_PATHWAY.hsa	Renal cell carcinoma	2.84643e-05	44	69	1710	6.81538e-05
KEGG_PATHWAY.hsa	Circadian entrainment	2.93583e-05	54	89	1710	7.02047e-05
KEGG_PATHWAY.hsa	GnRH signaling pathway	2.99788e-05	51	83	1710	7.1597e-05
GeneOntology.obo	regulation of leukocyte proliferation	3.06502e-05	57	114	2936	7.31014e-05
GeneOntology.obo	response to hypoxia	3.0687e-05	74	157	2936	7.31014e-05
GeneOntology.obo	regulation of synaptic transmission	3.08377e-05	61	124	2936	7.3367e-05
GeneOntology.obo	positive regulation of intracellular transport	3.14138e-05	34	59	2936	7.44535e-05
GeneOntology.obo	signaling adaptor activity	3.14138e-05	34	59	2936	7.44535e-05
GeneOntology.obo	regulation of muscle cell differentiation	3.14138e-05	34	59	2936	7.44535e-05
GeneOntology.obo	covalent chromatin modification	3.18108e-05	72	152	2936	7.52989e-05
GeneOntology.obo	transcription initiation from RNA polymerase II promoter	3.29445e-05	37	66	2936	7.77856e-05
GeneOntology.obo	response to hydrogen peroxide	3.29445e-05	37	66	2936	7.77856e-05
GeneOntology.obo	dendritic shaft	3.43202e-05	16	21	2936	8.09316e-05
GeneOntology.obo	activation of MAPK activity	3.44274e-05	52	102	2936	8.10218e-05
GeneOntology.obo	response to reactive oxygen species	3.44451e-05	45	85	2936	8.10218e-05
GeneOntology.obo	protein modification by small protein conjugation	3.51495e-05	99	223	2936	8.25749e-05
GeneOntology.obo	positive regulation of intracellular protein transport	3.59794e-05	33	57	2936	8.44107e-05
GeneOntology.obo	viral reproduction	3.60465e-05	115	266	2936	8.44107e-05
GeneOntology.obo	GTP catabolic process	3.61115e-05	58	117	2936	8.44107e-05
GeneOntology.obo	regulation of Wnt receptor signaling pathway	3.61115e-05	58	117	2936	8.44107e-05
GeneOntology.obo	chromosome, telomeric region	3.64485e-05	22	33	2936	8.50919e-05
GeneOntology.obo	regulation of GTP catabolic process	3.66596e-05	78	168	2936	8.54781e-05
GeneOntology.obo	cellular response to nutrient levels	3.80438e-05	36	64	2936	8.82654e-05
GeneOntology.obo	lymphocyte costimulation	3.80438e-05	36	64	2936	8.82654e-05
GeneOntology.obo	T cell costimulation	3.80438e-05	36	64	2936	8.82654e-05
GeneOntology.obo	positive regulation of viral reproduction	3.80438e-05	36	64	2936	8.82654e-05
GeneOntology.obo	response to insulin stimulus	3.90304e-05	89	197	2936	9.04422e-05
GeneOntology.obo	regulation of actin filament bundle assembly	3.92746e-05	18	25	2936	9.06711e-05
GeneOntology.obo	negative regulation of protein catabolic process	3.92746e-05	18	25	2936	9.06711e-05
GeneOntology.obo	positive regulation of mitotic cell cycle	3.92746e-05	18	25	2936	9.06711e-05
GeneOntology.obo	cellular response to protein stimulus	3.99195e-05	28	46	2936	9.18198e-05
GeneOntology.obo	negative regulation of catabolic process	3.99195e-05	28	46	2936	9.18198e-05
GeneOntology.obo	platelet alpha granule lumen	3.99195e-05	28	46	2936	9.18198e-05
GeneOntology.obo	transcription elongation, DNA-dependent	4.28254e-05	41	76	2936	9.83826e-05
GeneOntology.obo	transcriptional repressor complex	4.46755e-05	27	44	2936	0.000102381
GeneOntology.obo	interaction with host	4.46755e-05	27	44	2936	0.000102381
GeneOntology.obo	axon cargo transport	4.50039e-05	12	14	2936	0.000102815
GeneOntology.obo	branching involved in mammary gland duct morphogenesis	4.50039e-05	12	14	2936	0.000102815
GeneOntology.obo	protein homodimerization activity	4.50295e-05	150	363	2936	0.000102815
GeneOntology.obo	nucleic acid binding transcription factor activity	4.54098e-05	256	663	2936	0.00010343
GeneOntology.obo	sequence-specific DNA binding transcription factor activity	4.54098e-05	256	663	2936	0.00010343
GeneOntology.obo	response to estrogen stimulus	4.89652e-05	60	123	2936	0.000111393
GeneOntology.obo	regulation of mitosis	4.98562e-05	40	74	2936	0.000113144
GeneOntology.obo	regulation of nuclear division	4.98562e-05	40	74	2936	0.000113144
GeneOntology.obo	positive regulation of ubiquitin-protein ligase activity involved in mitotic cell cycle	5.13289e-05	37	67	2936	0.000116346
GeneOntology.obo	regulation of GTPase activity	5.49841e-05	77	167	2936	0.00012448
GeneOntology.obo	cellular protein complex assembly	5.72721e-05	59	121	2936	0.000129503
GeneOntology.obo	purine ribonucleoside triphosphate metabolic process	5.77574e-05	91	204	2936	0.000130442
GeneOntology.obo	regulation of mononuclear cell proliferation	5.78806e-05	55	111	2936	0.000130563
GeneOntology.obo	negative regulation of multicellular organismal process	5.79804e-05	100	228	2936	0.000130585
GeneOntology.obo	regulation of ubiquitin-protein ligase activity involved in mitotic cell cycle	5.803e-05	39	72	2936	0.000130585
GeneOntology.obo	response to extracellular stimulus	5.82216e-05	97	220	2936	0.000130859
GeneOntology.obo	extrinsic to plasma membrane	5.95068e-05	36	65	2936	0.000133427
GeneOntology.obo	hemopoiesis	5.95068e-05	36	65	2936	0.000133427
GeneOntology.obo	positive regulation of muscle cell differentiation	6.08889e-05	24	38	2936	0.000135732
GeneOntology.obo	negative regulation of protein phosphorylation	6.08981e-05	29	49	2936	0.000135732
GeneOntology.obo	steroid hormone receptor activity	6.08981e-05	29	49	2936	0.000135732
GeneOntology.obo	single-stranded DNA binding	6.08981e-05	29	49	2936	0.000135732
GeneOntology.obo	positive regulation of proteolysis	6.08981e-05	29	49	2936	0.000135732
GeneOntology.obo	system development	6.28685e-05	203	514	2936	0.000139957
GeneOntology.obo	cellular ion homeostasis	6.46188e-05	126	299	2936	0.000143683
GeneOntology.obo	microtubule-based process	6.47153e-05	84	186	2936	0.000143726
GeneOntology.obo	GTP metabolic process	6.59597e-05	60	124	2936	0.000146316
GeneOntology.obo	striated muscle contraction	6.66989e-05	23	36	2936	0.000147606
GeneOntology.obo	regulation of peptidyl-serine phosphorylation	6.66989e-05	23	36	2936	0.000147606
GeneOntology.obo	heat shock protein binding	6.70846e-05	32	56	2936	0.000147934
GeneOntology.obo	positive regulation of nucleocytoplasmic transport	6.70846e-05	32	56	2936	0.000147934
GeneOntology.obo	nuclear import	6.70846e-05	32	56	2936	0.000147934
GeneOntology.obo	chromatin modification	6.81585e-05	116	272	2936	0.000150125
GeneOntology.obo	negative regulation of protein ubiquitination	6.87207e-05	43	82	2936	0.000151008
GeneOntology.obo	regulation of multi-organism process	6.87207e-05	43	82	2936	0.000151008
GeneOntology.obo	transmembrane receptor protein tyrosine kinase activity	6.89533e-05	35	63	2936	0.000151164
GeneOntology.obo	cell-matrix adhesion	6.89533e-05	35	63	2936	0.000151164
GeneOntology.obo	secretory granule lumen	6.90981e-05	28	47	2936	0.000151304
GeneOntology.obo	ribonucleoside triphosphate metabolic process	7.20772e-05	91	205	2936	0.000157642
GeneOntology.obo	I-kappaB kinase/NF-kappaB cascade	7.24889e-05	22	34	2936	0.000157989
GeneOntology.obo	regulation of nitric oxide biosynthetic process	7.24889e-05	22	34	2936	0.000157989
GeneOntology.obo	phosphoprotein binding	7.24889e-05	22	34	2936	0.000157989
GeneOntology.obo	cellular homeostasis	7.3387e-05	150	366	2936	0.00015976
GeneOntology.obo	histone modification	7.39103e-05	70	150	2936	0.000160712
GeneOntology.obo	cellular chemical homeostasis	7.41106e-05	129	308	2936	0.00016096
GeneOntology.obo	I-SMAD binding	7.45442e-05	10	11	2936	0.000161527
GeneOntology.obo	protein refolding	7.45442e-05	10	11	2936	0.000161527
KEGG_PATHWAY.hsa	B cell receptor signaling pathway	7.83173e-05	46	75	1710	0.000169403
KEGG_PATHWAY.hsa	Bacterial invasion of epithelial cells	7.83601e-05	43	69	1710	0.000169403
GeneOntology.obo	nucleoside-triphosphatase activity	7.92485e-05	195	493	2936	0.000171126
GeneOntology.obo	axon part	8.03086e-05	42	80	2936	0.000173215
GeneOntology.obo	actomyosin	8.306e-05	20	30	2936	0.000178737
GeneOntology.obo	muscle cell development	8.306e-05	20	30	2936	0.000178737
GeneOntology.obo	protein K63-linked ubiquitination	8.36847e-05	15	20	2936	0.000179256
GeneOntology.obo	lymphocyte homeostasis	8.36847e-05	15	20	2936	0.000179256
GeneOntology.obo	glutamate receptor binding	8.36847e-05	15	20	2936	0.000179256
GeneOntology.obo	regulation of stress fiber assembly	8.36847e-05	15	20	2936	0.000179256
GeneOntology.obo	cytosolic part	8.69038e-05	39	73	2936	0.000185866
GeneOntology.obo	negative regulation of cellular catabolic process	8.71683e-05	19	28	2936	0.000185866
GeneOntology.obo	regulation of steroid hormone receptor signaling pathway	8.71683e-05	19	28	2936	0.000185866
GeneOntology.obo	negative regulation of proteolysis	8.71683e-05	19	28	2936	0.000185866
GeneOntology.obo	kinase inhibitor activity	8.82133e-05	26	43	2936	0.00018701
GeneOntology.obo	positive regulation of myeloid cell differentiation	8.82133e-05	26	43	2936	0.00018701
GeneOntology.obo	protein kinase regulator activity	8.8447e-05	46	90	2936	0.00018701
GeneOntology.obo	negative regulation of cell growth	8.8447e-05	46	90	2936	0.00018701
GeneOntology.obo	ligand-dependent nuclear receptor activity	8.85047e-05	30	52	2936	0.00018701
GeneOntology.obo	regulation of carbohydrate metabolic process	8.85047e-05	30	52	2936	0.00018701
GeneOntology.obo	integrin-mediated signaling pathway	8.85047e-05	30	52	2936	0.00018701
GeneOntology.obo	regulation of cellular carbohydrate metabolic process	8.85047e-05	30	52	2936	0.00018701
GeneOntology.obo	leukocyte homeostasis	8.88035e-05	16	22	2936	0.00018743
GeneOntology.obo	cellular response to oxygen levels	8.98887e-05	18	26	2936	0.000189506
GeneOntology.obo	transcription initiation from RNA polymerase I promoter	9.06496e-05	17	24	2936	0.000190895
GeneOntology.obo	positive regulation of cell cycle arrest	9.24246e-05	33	59	2936	0.000194414
GeneOntology.obo	regulation of lymphocyte proliferation	9.25943e-05	54	110	2936	0.000194552
GeneOntology.obo	anterior/posterior pattern formation	9.2837e-05	52	105	2936	0.000194625
GeneOntology.obo	hemopoietic or lymphoid organ development	9.2837e-05	52	105	2936	0.000194625
KEGG_PATHWAY.hsa	Type II diabetes mellitus	9.57692e-05	31	46	1710	0.000200547
GeneOntology.obo	positive regulation of GTPase activity	9.70633e-05	63	133	2936	0.00020303
GeneOntology.obo	cellular response to mechanical stimulus	9.91668e-05	25	41	2936	0.000206967
GeneOntology.obo	positive regulation of transmembrane receptor protein serine/threonine kinase signaling pathway	9.91668e-05	25	41	2936	0.000206967
GeneOntology.obo	cell communication	0.000100874	245	638	2936	0.000210295
GeneOntology.obo	establishment or maintenance of cell polarity	0.000101443	29	50	2936	0.000210776
GeneOntology.obo	vesicle lumen	0.000101443	29	50	2936	0.000210776
GeneOntology.obo	regulation of wound healing	0.000101443	29	50	2936	0.000210776
GeneOntology.obo	cellular response to biotic stimulus	0.000109683	40	76	2936	0.000227391
GeneOntology.obo	positive regulation of reproductive process	0.000109683	40	76	2936	0.000227391
GeneOntology.obo	purine nucleoside triphosphate metabolic process	0.000110976	91	207	2936	0.000229662
GeneOntology.obo	negative regulation of protein complex assembly	0.000111024	24	39	2936	0.000229662
GeneOntology.obo	cell adhesion	0.000112617	199	507	2936	0.000232443
GeneOntology.obo	biological adhesion	0.000112617	199	507	2936	0.000232443
GeneOntology.obo	cytokinesis	0.000116081	28	48	2936	0.000238802
GeneOntology.obo	positive regulation of B cell activation	0.000116081	28	48	2936	0.000238802
GeneOntology.obo	cytoplasmic membrane-bounded vesicle lumen	0.000116081	28	48	2936	0.000238802
KEGG_PATHWAY.hsa	NOD-like receptor signaling pathway	0.000119119	36	56	1710	0.000244782
KEGG_PATHWAY.hsa	Epithelial cell signaling in Helicobacter pylori infection	0.00012185	37	58	1710	0.000250121
GeneOntology.obo	ion homeostasis	0.00012289	133	322	2936	0.00025126
GeneOntology.obo	R-SMAD binding	0.000122943	11	13	2936	0.00025126
GeneOntology.obo	insulin-like growth factor receptor binding	0.000122943	11	13	2936	0.00025126
GeneOntology.obo	negative regulation of steroid hormone receptor signaling pathway	0.000122943	11	13	2936	0.00025126
GeneOntology.obo	regulation of viral transcription	0.000123547	31	55	2936	0.000252219
KEGG_PATHWAY.hsa	Thyroid cancer	0.000125881	21	28	1710	0.000256704
GeneOntology.obo	regulation of coagulation	0.000132581	27	46	2936	0.000270072
GeneOntology.obo	protein kinase C binding	0.000137054	22	35	2936	0.000278275
GeneOntology.obo	spindle microtubule	0.000137054	22	35	2936	0.000278275
GeneOntology.obo	negative regulation of binding	0.000137054	22	35	2936	0.000278275
GeneOntology.obo	cellular response to peptide hormone stimulus	0.000137765	88	200	2936	0.000279374
GeneOntology.obo	neuron projection development	0.000137894	36	67	2936	0.000279374
GeneOntology.obo	DNA-dependent ATPase activity	0.000143527	33	60	2936	0.000290158
GeneOntology.obo	positive regulation of protein complex assembly	0.000143527	33	60	2936	0.000290158
GeneOntology.obo	cellular macromolecular complex assembly	0.000145538	109	257	2936	0.000293905
GeneOntology.obo	cellular macromolecule localization	0.000148248	47	94	2936	0.000299055
GeneOntology.obo	regulation of actin cytoskeleton organization	0.000149031	49	99	2936	0.00030031
GeneOntology.obo	microtubule associated complex	0.000149812	38	72	2936	0.000301236
GeneOntology.obo	myeloid cell differentiation	0.000149812	38	72	2936	0.000301236
GeneOntology.obo	defense response	0.000157089	203	521	2936	0.000315529
GeneOntology.obo	purine nucleotide catabolic process	0.000159203	84	190	2936	0.00031943
GeneOntology.obo	binding, bridging	0.000164568	56	117	2936	0.000329515
GeneOntology.obo	regulation of defense response to virus	0.000164581	29	51	2936	0.000329515
GeneOntology.obo	negative regulation of locomotion	0.000166225	42	82	2936	0.00033245
GeneOntology.obo	regulation of protein transport	0.000167174	76	169	2936	0.00033399
GeneOntology.obo	protein ubiquitination	0.000168352	91	209	2936	0.000335986
GeneOntology.obo	cellular response to lipopolysaccharide	0.000171783	25	42	2936	0.000342467
GeneOntology.obo	regulation of actin filament-based process	0.000173842	50	102	2936	0.000346202
GeneOntology.obo	response to vitamin	0.000174537	48	97	2936	0.000347218
GeneOntology.obo	positive regulation of peptidyl-serine phosphorylation	0.000177958	19	29	2936	0.000353646
GeneOntology.obo	protein phosphatase type 2A complex	0.000185973	13	17	2936	0.000367621
GeneOntology.obo	cyclin-dependent protein kinase holoenzyme complex	0.000185973	13	17	2936	0.000367621
GeneOntology.obo	positive regulation of transforming growth factor beta receptor signaling pathway	0.000185973	13	17	2936	0.000367621
GeneOntology.obo	antigen processing and presentation of peptide antigen	0.000185973	13	17	2936	0.000367621
GeneOntology.obo	B cell receptor signaling pathway	0.000185973	13	17	2936	0.000367621
GeneOntology.obo	regulation of response to biotic stimulus	0.000187487	34	63	2936	0.000370223
GeneOntology.obo	basement membrane	0.000189658	28	49	2936	0.000371694
GeneOntology.obo	clathrin coated vesicle membrane	0.000189658	28	49	2936	0.000371694
GeneOntology.obo	positive regulation of viral transcription	0.000189658	28	49	2936	0.000371694
GeneOntology.obo	negative regulation of DNA metabolic process	0.000189658	28	49	2936	0.000371694
GeneOntology.obo	cellular response to radiation	0.000190021	18	27	2936	0.000371694
GeneOntology.obo	JAK-STAT cascade	0.000190021	18	27	2936	0.000371694
GeneOntology.obo	actin filament bundle	0.000190021	18	27	2936	0.000371694
GeneOntology.obo	neuromuscular junction	0.000190021	18	27	2936	0.000371694
GeneOntology.obo	positive regulation of developmental growth	0.000190021	18	27	2936	0.000371694
KEGG_PATHWAY.hsa	Gap junction	0.000192238	46	77	1710	0.000375637
GeneOntology.obo	negative regulation of cytoskeleton organization	0.00019356	31	56	2936	0.000377825
GeneOntology.obo	regionalization	0.000194006	67	146	2936	0.000378301
GeneOntology.obo	membrane depolarization	0.000194736	24	40	2936	0.00037933
GeneOntology.obo	cellular response to hypoxia	0.000199821	17	25	2936	0.00038842
GeneOntology.obo	transcription from RNA polymerase I promoter	0.000199821	17	25	2936	0.00038842
GeneOntology.obo	organelle transport along microtubule	0.000201065	14	19	2936	0.00038842
GeneOntology.obo	transmembrane receptor protein serine/threonine kinase activity	0.000201065	14	19	2936	0.00038842
GeneOntology.obo	transcription elongation from RNA polymerase I promoter	0.000201065	14	19	2936	0.00038842
GeneOntology.obo	response to isoquinoline alkaloid	0.000201065	14	19	2936	0.00038842
GeneOntology.obo	regulation of neural precursor cell proliferation	0.000201065	14	19	2936	0.00038842
GeneOntology.obo	response to morphine	0.000201065	14	19	2936	0.00038842
GeneOntology.obo	cellular protein localization	0.000203451	45	90	2936	0.000392624
GeneOntology.obo	regulation of axonogenesis	0.000204639	36	68	2936	0.000394511
GeneOntology.obo	regulation of smooth muscle cell migration	0.000206053	16	23	2936	0.000396315
GeneOntology.obo	cleavage furrow	0.000206053	16	23	2936	0.000396315
KEGG_PATHWAY.hsa	VEGF signaling pathway	0.000206211	39	63	1710	0.000396315
GeneOntology.obo	positive regulation of glucose metabolic process	0.000207096	15	21	2936	0.000397608
GeneOntology.obo	nuclear division	0.000215121	63	136	2936	0.000412168
GeneOntology.obo	mitosis	0.000215121	63	136	2936	0.000412168
GeneOntology.obo	chromosome, centromeric region	0.000218283	27	47	2936	0.000417371
GeneOntology.obo	acute inflammatory response	0.000218283	27	47	2936	0.000417371
GeneOntology.obo	transcription elongation from RNA polymerase II promoter	0.000218569	33	61	2936	0.000417492
GeneOntology.obo	nucleoside triphosphate metabolic process	0.000219104	92	213	2936	0.000418086
GeneOntology.obo	cellular component morphogenesis	0.000222969	89	205	2936	0.000425027
GeneOntology.obo	regulation of synaptic plasticity	0.000224615	30	54	2936	0.000427729
GeneOntology.obo	nucleotide-excision repair	0.000239177	35	66	2936	0.000454996
GeneOntology.obo	purine-containing compound catabolic process	0.000243613	84	192	2936	0.000462963
GeneOntology.obo	nucleic acid binding	0.000246352	646	1843	2936	0.000467694
GeneOntology.obo	negative regulation of DNA replication	0.000247612	22	36	2936	0.000469133
GeneOntology.obo	endocytic vesicle	0.000247612	22	36	2936	0.000469133
GeneOntology.obo	JNK cascade	0.000250871	26	45	2936	0.000473867
GeneOntology.obo	positive regulation of Wnt receptor signaling pathway	0.000250871	26	45	2936	0.000473867
GeneOntology.obo	actin filament-based movement	0.000250871	26	45	2936	0.000473867
GeneOntology.obo	microtubule cytoskeleton organization	0.000254606	55	116	2936	0.000480244
GeneOntology.obo	positive regulation of cytoskeleton organization	0.00025476	32	59	2936	0.000480244
GeneOntology.obo	negative regulation of protein serine/threonine kinase activity	0.000255316	37	71	2936	0.000480806
GeneOntology.obo	microtubule	0.000256488	88	203	2936	0.000482527
GeneOntology.obo	GTPase activity	0.00025994	73	163	2936	0.000488531
GeneOntology.obo	neuron spine	0.000260504	29	52	2936	0.000489099
GeneOntology.obo	coated vesicle membrane	0.000279547	34	64	2936	0.000524326
GeneOntology.obo	regulation of blood coagulation	0.000287852	25	43	2936	0.000539361
GeneOntology.obo	lipid binding	0.00029101	121	294	2936	0.000544734
GeneOntology.obo	response to wounding	0.000291716	135	333	2936	0.000545509
GeneOntology.obo	response to growth factor stimulus	0.000296885	31	57	2936	0.000554067
GeneOntology.obo	regulation of G-protein coupled receptor protein signaling pathway	0.000296885	31	57	2936	0.000554067
GeneOntology.obo	regulation of B cell activation	0.000298896	36	69	2936	0.000557264
GeneOntology.obo	dendritic spine	0.000301931	28	50	2936	0.000562361
GeneOntology.obo	heterotrimeric G-protein complex	0.000308977	20	32	2936	0.000573201
GeneOntology.obo	DNA damage response, signal transduction resulting in induction of apoptosis	0.000308977	20	32	2936	0.000573201
GeneOntology.obo	regulation of glucose import	0.000308977	20	32	2936	0.000573201
GeneOntology.obo	regulation of protein tyrosine kinase activity	0.000308977	20	32	2936	0.000573201
KEGG_PATHWAY.hsa	Leishmaniasis	0.000317882	42	70	1710	0.000589136
GeneOntology.obo	cellular response to insulin stimulus	0.000321616	70	156	2936	0.000595466
GeneOntology.obo	regulation of epithelial cell proliferation	0.000322268	62	135	2936	0.000596084
GeneOntology.obo	protein kinase inhibitor activity	0.000329658	24	41	2936	0.000607949
GeneOntology.obo	negative regulation of MAPKKK cascade	0.000329658	24	41	2936	0.000607949
GeneOntology.obo	homeostasis of number of cells	0.000329658	24	41	2936	0.000607949
GeneOntology.obo	positive regulation of smooth muscle cell migration	0.000331795	10	12	2936	0.000609236
GeneOntology.obo	initiation of viral infection	0.000331795	10	12	2936	0.000609236
GeneOntology.obo	regulation of cell fate specification	0.000331795	10	12	2936	0.000609236
GeneOntology.obo	regulation of mitochondrial membrane potential	0.000331795	10	12	2936	0.000609236
GeneOntology.obo	cell development	0.000331985	89	207	2936	0.000609236
GeneOntology.obo	RNA processing	0.000341705	163	413	2936	0.000626152
GeneOntology.obo	insulin receptor binding	0.000341872	19	30	2936	0.000626152
GeneOntology.obo	negative regulation of cell adhesion	0.000349685	27	48	2936	0.000639703
GeneOntology.obo	double-strand break repair	0.000349955	35	67	2936	0.000639703
GeneOntology.obo	muscle contraction	0.000354499	63	138	2936	0.000647377
GeneOntology.obo	structural molecule activity	0.000357979	159	402	2936	0.000653094
GeneOntology.obo	actin binding	0.000368994	110	265	2936	0.000672534
GeneOntology.obo	chemical homeostasis	0.000371945	167	425	2936	0.000677252
GeneOntology.obo	immune effector process	0.000374916	61	133	2936	0.000680448
GeneOntology.obo	mitotic recombination	0.000375156	18	28	2936	0.000680448
GeneOntology.obo	regulation of microtubule polymerization or depolymerization	0.000375156	18	28	2936	0.000680448
GeneOntology.obo	segmentation	0.000375156	18	28	2936	0.000680448
GeneOntology.obo	coated pit	0.000376702	23	39	2936	0.000681929
GeneOntology.obo	organ regeneration	0.000376702	23	39	2936	0.000681929
GeneOntology.obo	RNA catabolic process	0.000383862	41	82	2936	0.000693548
GeneOntology.obo	positive regulation of mononuclear cell proliferation	0.000383862	41	82	2936	0.000693548
GeneOntology.obo	embryo development	0.000391548	92	216	2936	0.000706752
GeneOntology.obo	regulation of myeloid leukocyte differentiation	0.000402893	29	53	2936	0.000724106
GeneOntology.obo	protein import into nucleus	0.000402893	29	53	2936	0.000724106
GeneOntology.obo	positive regulation of transmembrane transport	0.000402893	29	53	2936	0.000724106
GeneOntology.obo	response to other organism	0.000402932	89	208	2936	0.000724106
GeneOntology.obo	regulatory region DNA binding	0.000404647	26	46	2936	0.000724106
GeneOntology.obo	regulatory region nucleic acid binding	0.000404647	26	46	2936	0.000724106
GeneOntology.obo	forebrain development	0.000404647	26	46	2936	0.000724106
GeneOntology.obo	response to lipid	0.000404647	26	46	2936	0.000724106
GeneOntology.obo	transcription regulatory region DNA binding	0.000404647	26	46	2936	0.000724106
GeneOntology.obo	stress fiber	0.000407472	17	26	2936	0.000724975
GeneOntology.obo	positive regulation of cellular carbohydrate metabolic process	0.000407472	17	26	2936	0.000724975
GeneOntology.obo	modification of morphology or physiology of other organism	0.000407472	17	26	2936	0.000724975
GeneOntology.obo	positive regulation of carbohydrate metabolic process	0.000407472	17	26	2936	0.000724975
GeneOntology.obo	modification of morphology or physiology of other organism involved in symbiotic interaction	0.000407472	17	26	2936	0.000724975
GeneOntology.obo	regulation of postsynaptic membrane potential	0.000407472	17	26	2936	0.000724975
GeneOntology.obo	MAP kinase activity	0.000409712	11	14	2936	0.000724975
GeneOntology.obo	ionotropic glutamate receptor binding	0.000409712	11	14	2936	0.000724975
GeneOntology.obo	negative regulation of DNA binding	0.000409712	11	14	2936	0.000724975
GeneOntology.obo	positive regulation of DNA binding	0.000409712	11	14	2936	0.000724975
GeneOntology.obo	positive regulation of stress fiber assembly	0.000409712	11	14	2936	0.000724975
GeneOntology.obo	microtubule binding	0.000409785	34	65	2936	0.000724975
GeneOntology.obo	embryo development ending in birth or egg hatching	0.00041204	62	136	2936	0.000728275
GeneOntology.obo	tissue development	0.000417471	137	341	2936	0.000737177
GeneOntology.obo	protein modification by small protein conjugation or removal	0.000419579	109	263	2936	0.000740201
GeneOntology.obo	response to interleukin-1	0.000429344	22	37	2936	0.000755291
GeneOntology.obo	protein catabolic process	0.000429344	22	37	2936	0.000755291
GeneOntology.obo	cell adhesion molecule binding	0.000429344	22	37	2936	0.000755291
GeneOntology.obo	positive regulation of DNA metabolic process	0.000429984	36	70	2936	0.000755705
GeneOntology.obo	cellular component disassembly at cellular level	0.000451034	63	139	2936	0.000791956
GeneOntology.obo	MAP kinase kinase kinase activity	0.000455577	12	16	2936	0.000795653
GeneOntology.obo	replication fork	0.000455577	12	16	2936	0.000795653
GeneOntology.obo	lipopolysaccharide-mediated signaling pathway	0.000455577	12	16	2936	0.000795653
GeneOntology.obo	synaptic vesicle transport	0.000455577	12	16	2936	0.000795653
GeneOntology.obo	protein phosphorylated amino acid binding	0.000455577	12	16	2936	0.000795653
GeneOntology.obo	regulation of metal ion transport	0.000455692	53	113	2936	0.000795653
GeneOntology.obo	actin polymerization or depolymerization	0.000460581	15	22	2936	0.000802689
GeneOntology.obo	T cell differentiation in thymus	0.000460581	15	22	2936	0.000802689
GeneOntology.obo	canonical Wnt receptor signaling pathway	0.000467786	25	44	2936	0.000814488
GeneOntology.obo	DNA-dependent DNA replication initiation	0.000474952	14	20	2936	0.000822822
GeneOntology.obo	beta-tubulin binding	0.000474952	14	20	2936	0.000822822
GeneOntology.obo	regulation of erythrocyte differentiation	0.000474952	14	20	2936	0.000822822
GeneOntology.obo	T cell selection	0.000474952	14	20	2936	0.000822822
GeneOntology.obo	positive regulation of actin filament bundle assembly	0.000475213	13	18	2936	0.000822822
GeneOntology.obo	response to electrical stimulus	0.000475213	13	18	2936	0.000822822
GeneOntology.obo	regulation of nucleotide metabolic process	0.000485668	122	300	2936	0.000840147
GeneOntology.obo	cell-cell junction assembly	0.000487844	21	35	2936	0.000842352
GeneOntology.obo	acute-phase response	0.000487844	21	35	2936	0.000842352
GeneOntology.obo	cellular macromolecular complex subunit organization	0.000496033	138	345	2936	0.000855702
GeneOntology.obo	pyrophosphatase activity	0.000528379	195	508	2936	0.000909824
GeneOntology.obo	hydrolase activity, acting on acid anhydrides, in phosphorus-containing anhydrides	0.000528379	195	508	2936	0.000909824
GeneOntology.obo	positive regulation of leukocyte proliferation	0.000529478	41	83	2936	0.000910877
KEGG_PATHWAY.hsa	Legionellosis	0.000539939	32	51	1710	0.000927544
GeneOntology.obo	negative regulation of caspase activity	0.000540158	24	42	2936	0.000927544
GeneOntology.obo	immune response	0.000545566	189	491	2936	0.000935143
GeneOntology.obo	developmental process involved in reproduction	0.000545804	95	226	2936	0.000935143
GeneOntology.obo	positive regulation of protein import into nucleus	0.000546083	27	49	2936	0.000935143
GeneOntology.obo	myeloid leukocyte activation	0.000552287	20	33	2936	0.000944037
GeneOntology.obo	myeloid leukocyte differentiation	0.000552287	20	33	2936	0.000944037
GeneOntology.obo	purine ribonucleotide metabolic process	0.000566989	92	218	2936	0.000968282
GeneOntology.obo	cellular component disassembly	0.000570551	63	140	2936	0.000973476
GeneOntology.obo	angiogenesis	0.000589956	58	127	2936	0.00100567
GeneOntology.obo	nuclear-transcribed mRNA catabolic process	0.000591056	34	66	2936	0.00100663
GeneOntology.obo	mRNA catabolic process	0.000609642	36	71	2936	0.00102807
GeneOntology.obo	organelle outer membrane	0.000609642	36	71	2936	0.00102807
GeneOntology.obo	signal transduction involved in mitotic cell cycle G1/S checkpoint	0.000609696	29	54	2936	0.00102807
GeneOntology.obo	signal transduction involved in cell cycle checkpoint	0.000609696	29	54	2936	0.00102807
GeneOntology.obo	signal transduction involved in mitotic cell cycle checkpoint	0.000609696	29	54	2936	0.00102807
GeneOntology.obo	signal transduction involved in DNA integrity checkpoint	0.000609696	29	54	2936	0.00102807
GeneOntology.obo	signal transduction involved in G1/S transition checkpoint	0.000609696	29	54	2936	0.00102807
GeneOntology.obo	signal transduction involved in mitotic cell cycle G1/S transition DNA damage checkpoint	0.000609696	29	54	2936	0.00102807
GeneOntology.obo	signal transduction involved in DNA damage checkpoint	0.000609696	29	54	2936	0.00102807
GeneOntology.obo	DNA damage response, signal transduction by p53 class mediator resulting in cell cycle arrest	0.000609696	29	54	2936	0.00102807
GeneOntology.obo	regulation of gene expression, epigenetic	0.000609696	29	54	2936	0.00102807
GeneOntology.obo	protein binding, bridging	0.00062083	51	109	2936	0.00104406
GeneOntology.obo	cellular response to extracellular stimulus	0.000620851	40	81	2936	0.00104406
GeneOntology.obo	positive regulation of lymphocyte proliferation	0.000620851	40	81	2936	0.00104406
GeneOntology.obo	SH3/SH2 adaptor activity	0.000635385	26	47	2936	0.00106658
GeneOntology.obo	regulation of exocytosis	0.000635385	26	47	2936	0.00106658
GeneOntology.obo	mitochondrial outer membrane	0.000658449	31	59	2936	0.0011043
GeneOntology.obo	hydrolase activity, acting on acid anhydrides	0.000666156	195	510	2936	0.00111623
GeneOntology.obo	cell-substrate junction assembly	0.000697844	18	29	2936	0.00116619
GeneOntology.obo	RNA capping	0.000697844	18	29	2936	0.00116619
GeneOntology.obo	positive regulation of osteoblast differentiation	0.000697844	18	29	2936	0.00116619
GeneOntology.obo	chordate embryonic development	0.000705656	60	133	2936	0.00117819
KEGG_PATHWAY.hsa	Natural killer cell mediated cytotoxicity	0.000706555	66	123	1710	0.00117864
GeneOntology.obo	insulin receptor signaling pathway	0.000726206	55	120	2936	0.00120958
GeneOntology.obo	response to estradiol stimulus	0.000726392	37	74	2936	0.00120958
GeneOntology.obo	damaged DNA binding	0.000738931	25	45	2936	0.00122827
GeneOntology.obo	negative regulation of cell projection organization	0.000738931	25	45	2936	0.00122827
GeneOntology.obo	endosome	0.000740028	126	314	2936	0.001229
GeneOntology.obo	regulation of ion transport	0.00075108	58	128	2936	0.00124625
GeneOntology.obo	embryonic organ development	0.000771432	30	57	2936	0.00127888
GeneOntology.obo	positive regulation of myeloid leukocyte differentiation	0.000777138	17	27	2936	0.00128492
GeneOntology.obo	positive regulation of neuron apoptosis	0.000777138	17	27	2936	0.00128492
GeneOntology.obo	SH2 domain binding	0.000777138	17	27	2936	0.00128492
GeneOntology.obo	behavior	0.000778673	108	264	2936	0.00128632
GeneOntology.obo	negative regulation of cell cycle process	0.000813144	32	62	2936	0.00134169
GeneOntology.obo	negative regulation of transport	0.000813626	74	171	2936	0.00134169
GeneOntology.obo	skeletal muscle tissue development	0.000824168	21	36	2936	0.00135668
GeneOntology.obo	caspase regulator activity	0.000824168	21	36	2936	0.00135668
GeneOntology.obo	cellular biosynthetic process	0.000825379	501	1421	2936	0.00135748
GeneOntology.obo	DNA integrity checkpoint	0.000832697	27	50	2936	0.00136832
GeneOntology.obo	negative regulation of cell development	0.000839463	34	67	2936	0.00137822
GeneOntology.obo	outer membrane	0.000852437	36	72	2936	0.00139537
GeneOntology.obo	cell-cell junction organization	0.000854144	38	77	2936	0.00139537
GeneOntology.obo	actin filament	0.000858258	16	25	2936	0.00139537
GeneOntology.obo	regulation of macrophage derived foam cell differentiation	0.000858258	16	25	2936	0.00139537
GeneOntology.obo	response to progesterone stimulus	0.000858258	16	25	2936	0.00139537
GeneOntology.obo	cell division site part	0.000858258	16	25	2936	0.00139537
GeneOntology.obo	mammary gland development	0.000858258	16	25	2936	0.00139537
GeneOntology.obo	regulation of blood vessel endothelial cell migration	0.000858258	16	25	2936	0.00139537
GeneOntology.obo	positive regulation of mitosis	0.000858258	16	25	2936	0.00139537
GeneOntology.obo	positive regulation of nuclear division	0.000858258	16	25	2936	0.00139537
GeneOntology.obo	histone deacetylase complex	0.00085886	24	43	2936	0.00139537
GeneOntology.obo	regulation of endothelial cell migration	0.00085886	24	43	2936	0.00139537
GeneOntology.obo	soluble fraction	0.000865068	116	287	2936	0.00140423
GeneOntology.obo	response to nutrient	0.000898185	66	150	2936	0.00145673
GeneOntology.obo	somitogenesis	0.00093782	15	23	2936	0.00151575
GeneOntology.obo	mesoderm formation	0.00093782	15	23	2936	0.00151575
GeneOntology.obo	regulation of receptor-mediated endocytosis	0.00093782	15	23	2936	0.00151575
GeneOntology.obo	regulation of excitatory postsynaptic membrane potential	0.00093782	15	23	2936	0.00151575
GeneOntology.obo	chaperone binding	0.000945025	20	34	2936	0.00152608
GeneOntology.obo	organelle fission	0.000966408	64	145	2936	0.00155926
GeneOntology.obo	tissue homeostasis	0.000973029	26	48	2936	0.00156859
GeneOntology.obo	regulation of developmental growth	0.000985443	33	65	2936	0.00158723
GeneOntology.obo	cell activation involved in immune response	0.000997578	23	41	2936	0.00160126
GeneOntology.obo	leukocyte activation involved in immune response	0.000997578	23	41	2936	0.00160126
GeneOntology.obo	regulation of type I interferon production	0.000997578	23	41	2936	0.00160126
GeneOntology.obo	tissue remodeling	0.000997578	23	41	2936	0.00160126
GeneOntology.obo	negative regulation of cellular component movement	0.00100218	37	75	2936	0.00160728
GeneOntology.obo	ribonucleotide metabolic process	0.00100534	93	224	2936	0.00161096
GeneOntology.obo	nucleotide-excision repair, DNA damage removal	0.00101066	14	21	2936	0.00161396
GeneOntology.obo	termination of RNA polymerase I transcription	0.00101066	14	21	2936	0.00161396
GeneOntology.obo	negative regulation of protein binding	0.00101066	14	21	2936	0.00161396
GeneOntology.obo	response to antibiotic	0.00101066	14	21	2936	0.00161396
GeneOntology.obo	cellular response to lithium ion	0.00103089	10	13	2936	0.00163926
GeneOntology.obo	antigen processing and presentation of peptide antigen via MHC class I	0.00103089	10	13	2936	0.00163926
GeneOntology.obo	receptor clustering	0.00103089	10	13	2936	0.00163926
GeneOntology.obo	fibrinolysis	0.00103089	10	13	2936	0.00163926
GeneOntology.obo	regulation of androgen receptor signaling pathway	0.00103089	10	13	2936	0.00163926
GeneOntology.obo	signaling	0.001067	197	520	2936	0.00169155
GeneOntology.obo	release of cytochrome c from mitochondria	0.0010692	13	19	2936	0.00169155
GeneOntology.obo	response to X-ray	0.0010692	13	19	2936	0.00169155
GeneOntology.obo	protein serine/threonine kinase inhibitor activity	0.0010692	13	19	2936	0.00169155
GeneOntology.obo	negative regulation of microtubule polymerization or depolymerization	0.0010692	13	19	2936	0.00169155
GeneOntology.obo	regulation of histone acetylation	0.0010692	13	19	2936	0.00169155
GeneOntology.obo	branching involved in ureteric bud morphogenesis	0.00108069	19	32	2936	0.0017054
GeneOntology.obo	regulation of chemokine production	0.00108069	19	32	2936	0.0017054
GeneOntology.obo	positive regulation of protein kinase B signaling cascade	0.00108069	19	32	2936	0.0017054
GeneOntology.obo	protein import into nucleus, translocation	0.00109626	11	15	2936	0.00171544
GeneOntology.obo	cellular response to ionizing radiation	0.00109626	11	15	2936	0.00171544
GeneOntology.obo	RNA polymerase II carboxy-terminal domain kinase activity	0.00109626	11	15	2936	0.00171544
GeneOntology.obo	regulation of G2/M transition of mitotic cell cycle	0.00109626	11	15	2936	0.00171544
GeneOntology.obo	regulation of lipid kinase activity	0.00109626	11	15	2936	0.00171544
GeneOntology.obo	DNA damage response, signal transduction by p53 class mediator resulting in induction of apoptosis	0.00109626	11	15	2936	0.00171544
GeneOntology.obo	positive regulation of axon extension	0.00109626	11	15	2936	0.00171544
GeneOntology.obo	thymic T cell selection	0.00109626	11	15	2936	0.00171544
GeneOntology.obo	axon	0.00110243	57	127	2936	0.00171544
GeneOntology.obo	embryonic placenta development	0.00110265	12	17	2936	0.00171544
GeneOntology.obo	tight junction assembly	0.00110265	12	17	2936	0.00171544
GeneOntology.obo	signal transduction by p53 class mediator resulting in induction of apoptosis	0.00110265	12	17	2936	0.00171544
GeneOntology.obo	transforming growth factor beta receptor activity	0.00110265	12	17	2936	0.00171544
GeneOntology.obo	nucleus organization	0.00110265	12	17	2936	0.00171544
GeneOntology.obo	positive regulation of receptor-mediated endocytosis	0.00110265	12	17	2936	0.00171544
GeneOntology.obo	regulation of long-term neuronal synaptic plasticity	0.00110265	12	17	2936	0.00171544
GeneOntology.obo	striated muscle cell development	0.00110265	12	17	2936	0.00171544
GeneOntology.obo	negative regulation of cytokine production	0.00111063	42	88	2936	0.00172642
GeneOntology.obo	cellular_component	0.00112042	2848	8922	2936	0.00174019
GeneOntology.obo	cysteine-type endopeptidase activity	0.00113689	25	46	2936	0.00176137
GeneOntology.obo	regulation of multicellular organism growth	0.00113689	25	46	2936	0.00176137
GeneOntology.obo	positive regulation of JUN kinase activity	0.00113689	25	46	2936	0.00176137
GeneOntology.obo	Wnt receptor signaling pathway	0.00114446	52	114	2936	0.00177164
GeneOntology.obo	enzyme activator activity	0.00116517	116	289	2936	0.0018017
GeneOntology.obo	protein targeting	0.0011658	70	162	2936	0.0018017
GeneOntology.obo	sequence-specific DNA binding	0.00116999	146	374	2936	0.00180668
GeneOntology.obo	protein acetylation	0.00117485	34	68	2936	0.00180969
GeneOntology.obo	negative regulation of ligase activity	0.00117485	34	68	2936	0.00180969
GeneOntology.obo	negative regulation of ubiquitin-protein ligase activity	0.00117485	34	68	2936	0.00180969
GeneOntology.obo	muscle system process	0.00118523	67	154	2936	0.00182418
KEGG_PATHWAY.hsa	Viral myocarditis	0.00122252	38	65	1710	0.00188003
GeneOntology.obo	SNARE binding	0.0012318	18	30	2936	0.00189274
GeneOntology.obo	regulation of oxidoreductase activity	0.0012417	27	51	2936	0.00190639
KEGG_PATHWAY.hsa	Arrhythmogenic right ventricular cardiomyopathy	0.00125677	37	63	1710	0.00192794
GeneOntology.obo	small conjugating protein ligase activity	0.00129683	79	187	2936	0.00198776
GeneOntology.obo	regulation of JUN kinase activity	0.00131451	29	56	2936	0.00201157
GeneOntology.obo	negative regulation of neurogenesis	0.00131451	29	56	2936	0.00201157
GeneOntology.obo	mitochondrion organization	0.00133785	39	81	2936	0.00204561
GeneOntology.obo	protease binding	0.00134237	21	37	2936	0.00205085
GeneOntology.obo	cell cortex part	0.00135915	31	61	2936	0.00207478
GeneOntology.obo	nuclear chromatin	0.00137983	33	66	2936	0.00210083
GeneOntology.obo	macromolecule methylation	0.00137983	33	66	2936	0.00210083
GeneOntology.obo	kinetochore	0.00138071	35	71	2936	0.00210083
GeneOntology.obo	positive regulation of peptidyl-tyrosine phosphorylation	0.00138071	35	71	2936	0.00210083
GeneOntology.obo	mRNA capping	0.00139838	17	28	2936	0.00211568
GeneOntology.obo	integrin complex	0.00139838	17	28	2936	0.00211568
GeneOntology.obo	cellular response to starvation	0.00139838	17	28	2936	0.00211568
GeneOntology.obo	positive regulation of endothelial cell migration	0.00139838	17	28	2936	0.00211568
GeneOntology.obo	secretory granule membrane	0.00139838	17	28	2936	0.00211568
GeneOntology.obo	negative regulation of transforming growth factor beta receptor signaling pathway	0.00139838	17	28	2936	0.00211568
GeneOntology.obo	regulation of axon extension	0.00139838	17	28	2936	0.00211568
GeneOntology.obo	response to corticosteroid stimulus	0.0014112	49	107	2936	0.00213334
KEGG_PATHWAY.hsa	Pathogenic Escherichia coli infection	0.00143862	29	47	1710	0.00217303
GeneOntology.obo	response to retinoic acid	0.00145566	26	49	2936	0.00219701
GeneOntology.obo	proteolysis	0.00147966	187	494	2936	0.00223142
KEGG_PATHWAY.hsa	Chemokine signaling pathway	0.0015077	89	177	1710	0.00227188
GeneOntology.obo	spliceosomal complex	0.00154912	50	110	2936	0.00233241
GeneOntology.obo	cell-cell signaling	0.00157394	193	512	2936	0.00236787
GeneOntology.obo	transcription termination, DNA-dependent	0.00160227	36	74	2936	0.00240662
GeneOntology.obo	protein acylation	0.00160227	36	74	2936	0.00240662
GeneOntology.obo	internal protein amino acid acetylation	0.00162108	32	64	2936	0.00242903
GeneOntology.obo	peptidyl-lysine acetylation	0.00162108	32	64	2936	0.00242903
GeneOntology.obo	maintenance of protein location in cell	0.00162108	32	64	2936	0.00242903
GeneOntology.obo	nucleotide catabolic process	0.0016275	84	202	2936	0.0024367
GeneOntology.obo	regulation of microtubule cytoskeleton organization	0.00170678	25	47	2936	0.00254722
GeneOntology.obo	heterochromatin	0.00170678	25	47	2936	0.00254722
GeneOntology.obo	cellular response to molecule of bacterial origin	0.00170678	25	47	2936	0.00254722
GeneOntology.obo	striated muscle tissue development	0.00170678	25	47	2936	0.00254722
GeneOntology.obo	in utero embryonic development	0.00172828	57	129	2936	0.00257725
GeneOntology.obo	neuron-neuron synaptic transmission	0.00177276	15	24	2936	0.00263938
GeneOntology.obo	regulation of lipid storage	0.00177276	15	24	2936	0.00263938
GeneOntology.obo	cellular response to metal ion	0.00179782	19	33	2936	0.00267031
GeneOntology.obo	apoptotic mitochondrial changes	0.00179782	19	33	2936	0.00267031
GeneOntology.obo	regulation of generation of precursor metabolites and energy	0.00179782	19	33	2936	0.00267031
KEGG_PATHWAY.hsa	Melanoma	0.00180705	38	66	1710	0.00268189
GeneOntology.obo	regulation of phospholipase activity	0.00183256	44	95	2936	0.00271759
GeneOntology.obo	regulation of heart contraction	0.00183868	37	77	2936	0.00272451
GeneOntology.obo	ubiquitin-protein ligase activity	0.00184744	75	178	2936	0.00273316
GeneOntology.obo	endosome membrane	0.00184744	75	178	2936	0.00273316
GeneOntology.obo	acid-amino acid ligase activity	0.00185308	83	200	2936	0.00273934
KEGG_PATHWAY.hsa	Melanogenesis	0.00186511	46	83	1710	0.00275495
GeneOntology.obo	regulation of microtubule-based process	0.00187699	29	57	2936	0.0027703
GeneOntology.obo	maintenance of location in cell	0.00188043	35	72	2936	0.00277318
GeneOntology.obo	system process	0.00189184	230	622	2936	0.00278637
KEGG_PATHWAY.hsa	Tuberculosis	0.00189235	81	160	1710	0.00278637
GeneOntology.obo	regulation of protein stability	0.00190431	33	67	2936	0.00280177
GeneOntology.obo	positive regulation of glucose import	0.00197331	14	22	2936	0.00290101
GeneOntology.obo	response to glucocorticoid stimulus	0.00202682	45	98	2936	0.00297734
GeneOntology.obo	associative learning	0.00207547	18	31	2936	0.00304163
GeneOntology.obo	negative regulation of NF-kappaB transcription factor activity	0.00207547	18	31	2936	0.00304163
GeneOntology.obo	regulation of neuronal synaptic plasticity	0.00207547	18	31	2936	0.00304163
GeneOntology.obo	protein ubiquitination involved in ubiquitin-dependent protein catabolic process	0.00211469	21	38	2936	0.00309669
GeneOntology.obo	post-Golgi vesicle-mediated transport	0.00213054	26	50	2936	0.00311746
GeneOntology.obo	SWI/SNF-type complex	0.00217281	13	20	2936	0.00317434
GeneOntology.obo	regulation of pathway-restricted SMAD protein phosphorylation	0.00217281	13	20	2936	0.00317434
GeneOntology.obo	DNA catabolic process	0.00220697	28	55	2936	0.00321992
GeneOntology.obo	cell morphogenesis involved in differentiation	0.00220745	34	70	2936	0.00321992
GeneOntology.obo	regulation of ion homeostasis	0.00223746	32	65	2936	0.00326115
GeneOntology.obo	response to vitamin A	0.0022398	30	60	2936	0.00326201
GeneOntology.obo	pattern specification process	0.00234305	94	232	2936	0.00339906
GeneOntology.obo	regulation of B cell proliferation	0.0023476	23	43	2936	0.00339906
GeneOntology.obo	apical part of cell	0.0023476	23	43	2936	0.00339906
GeneOntology.obo	DNA methylation	0.00235753	12	18	2936	0.00339906
GeneOntology.obo	DNA alkylation	0.00235753	12	18	2936	0.00339906
GeneOntology.obo	regulation of epidermal growth factor receptor activity	0.00235753	12	18	2936	0.00339906
GeneOntology.obo	cyclin-dependent protein kinase regulator activity	0.00235753	12	18	2936	0.00339906
GeneOntology.obo	negative regulation of DNA-dependent DNA replication	0.00235753	12	18	2936	0.00339906
GeneOntology.obo	regulation of cellular carbohydrate catabolic process	0.00235753	12	18	2936	0.00339906
GeneOntology.obo	regulation of carbohydrate catabolic process	0.00235753	12	18	2936	0.00339906
GeneOntology.obo	vesicle localization	0.00235753	12	18	2936	0.00339906
GeneOntology.obo	NF-kappaB binding	0.00235753	12	18	2936	0.00339906
GeneOntology.obo	cardiac muscle contraction	0.00235753	12	18	2936	0.00339906
GeneOntology.obo	phagocytosis	0.00239081	17	29	2936	0.00343909
GeneOntology.obo	DNA strand elongation	0.00239081	17	29	2936	0.00343909
GeneOntology.obo	regulation of RNA stability	0.00239081	17	29	2936	0.00343909
GeneOntology.obo	endosomal part	0.00241511	77	185	2936	0.00347137
GeneOntology.obo	biosynthetic process	0.0024311	515	1480	2936	0.00349167
GeneOntology.obo	regulation of cytokine production	0.00247969	101	252	2936	0.00355872
GeneOntology.obo	muscle fiber development	0.00250584	11	16	2936	0.00359074
GeneOntology.obo	negative regulation of cyclin-dependent protein kinase activity	0.00250584	11	16	2936	0.00359074
GeneOntology.obo	regulation of T cell proliferation	0.00252909	35	73	2936	0.00362128
GeneOntology.obo	regulation of metanephros development	0.00258459	10	14	2936	0.00368383
GeneOntology.obo	MAP kinase kinase activity	0.00258459	10	14	2936	0.00368383
GeneOntology.obo	negative regulation of lipid storage	0.00258459	10	14	2936	0.00368383
GeneOntology.obo	regulation of DNA damage response, signal transduction by p53 class mediator	0.00258459	10	14	2936	0.00368383
GeneOntology.obo	negative regulation of G-protein coupled receptor protein signaling pathway	0.00258459	10	14	2936	0.00368383
GeneOntology.obo	mammary gland alveolus development	0.00258459	10	14	2936	0.00368383
GeneOntology.obo	regulation of protein polymerization	0.00259208	33	68	2936	0.00369166
GeneOntology.obo	positive regulation of growth	0.00259496	45	99	2936	0.00369166
GeneOntology.obo	ruffle	0.00259601	27	53	2936	0.00369166
GeneOntology.obo	internal peptidyl-lysine acetylation	0.00262979	31	63	2936	0.00373402
GeneOntology.obo	response to calcium ion	0.00262979	31	63	2936	0.00373402
GeneOntology.obo	visual behavior	0.00274661	16	27	2936	0.00388809
GeneOntology.obo	response to activity	0.00274661	16	27	2936	0.00388809
GeneOntology.obo	negative regulation of blood coagulation	0.00274661	16	27	2936	0.00388809
GeneOntology.obo	regulation of mRNA stability	0.00274661	16	27	2936	0.00388809
GeneOntology.obo	viral reproductive process	0.00286088	55	126	2936	0.00404678
GeneOntology.obo	B cell activation	0.00286773	36	76	2936	0.00405034
GeneOntology.obo	response to ethanol	0.00286773	36	76	2936	0.00405034
GeneOntology.obo	cellular calcium ion homeostasis	0.00287027	69	164	2936	0.00405087
GeneOntology.obo	leukocyte mediated immunity	0.00287803	19	34	2936	0.00405264
GeneOntology.obo	cell-cell adherens junction	0.00287803	19	34	2936	0.00405264
GeneOntology.obo	positive regulation of axonogenesis	0.00287803	19	34	2936	0.00405264
GeneOntology.obo	stored secretory granule	0.00288138	52	118	2936	0.00405431
GeneOntology.obo	methylation	0.00296716	34	71	2936	0.00417188
GeneOntology.obo	cell morphogenesis	0.0030212	44	97	2936	0.00424466
GeneOntology.obo	integrin binding	0.00304464	32	66	2936	0.00427438
GeneOntology.obo	peptidase regulator activity	0.00305212	56	129	2936	0.00428167
GeneOntology.obo	nucleobase, nucleoside and nucleotide catabolic process	0.0030767	88	217	2936	0.00430969
GeneOntology.obo	nucleobase, nucleoside, nucleotide and nucleic acid catabolic process	0.0030767	88	217	2936	0.00430969
GeneOntology.obo	negative regulation of epithelial cell proliferation	0.00309943	28	56	2936	0.00433828
GeneOntology.obo	clathrin adaptor complex	0.00314451	15	25	2936	0.00439479
GeneOntology.obo	negative regulation of type I interferon production	0.00314451	15	25	2936	0.00439479
GeneOntology.obo	response to bacterium	0.00321117	42	92	2936	0.00448461
GeneOntology.obo	cell-cell junction	0.00328138	68	162	2936	0.00457924
GeneOntology.obo	positive regulation of protein transport	0.00329573	45	100	2936	0.00459583
GeneOntology.obo	cellular response to steroid hormone stimulus	0.00335446	18	32	2936	0.00466382
GeneOntology.obo	response to osmotic stress	0.00335446	18	32	2936	0.00466382
GeneOntology.obo	regulation of receptor activity	0.00335446	18	32	2936	0.00466382
GeneOntology.obo	epithelial cell proliferation	0.00335446	18	32	2936	0.00466382
GeneOntology.obo	Notch signaling pathway	0.00346414	23	44	2936	0.00480916
GeneOntology.obo	phosphatase regulator activity	0.00346414	23	44	2936	0.00480916
GeneOntology.obo	maintenance of protein location	0.00348199	33	69	2936	0.00483036
GeneOntology.obo	negative regulation of ubiquitin-protein ligase activity involved in mitotic cell cycle	0.00357737	31	64	2936	0.00493899
GeneOntology.obo	brain development	0.0035775	46	103	2936	0.00493899
GeneOntology.obo	nuclear-transcribed mRNA catabolic process, exonucleolytic	0.00358407	14	23	2936	0.00493899
GeneOntology.obo	condensed nuclear chromosome	0.00358407	14	23	2936	0.00493899
GeneOntology.obo	visual learning	0.00358407	14	23	2936	0.00493899
GeneOntology.obo	positive regulation of glucose transport	0.00358407	14	23	2936	0.00493899
GeneOntology.obo	receptor internalization	0.00358407	14	23	2936	0.00493899
GeneOntology.obo	exonucleolytic nuclear-transcribed mRNA catabolic process involved in deadenylation-dependent decay	0.00358407	14	23	2936	0.00493899
GeneOntology.obo	tissue regeneration	0.00358407	14	23	2936	0.00493899
GeneOntology.obo	M phase	0.00359015	38	82	2936	0.00494181
GeneOntology.obo	neuron differentiation	0.00359249	49	111	2936	0.00494181
GeneOntology.obo	response to tumor necrosis factor	0.00359669	25	49	2936	0.00494181
GeneOntology.obo	regulation of ion transmembrane transport	0.00359669	25	49	2936	0.00494181
GeneOntology.obo	positive regulation of phospholipase activity	0.0037432	41	90	2936	0.00513934
KEGG_PATHWAY.hsa	Endocrine and other factor-regulated calcium reabsorption	0.00375826	26	43	1710	0.00515624
GeneOntology.obo	nucleic acid phosphodiester bond hydrolysis	0.00379148	20	37	2936	0.00519419
GeneOntology.obo	neuromuscular process	0.00379148	20	37	2936	0.00519419
GeneOntology.obo	postsynaptic membrane	0.00381142	53	122	2936	0.00521768
GeneOntology.obo	neuron projection morphogenesis	0.00383143	44	98	2936	0.00524124
GeneOntology.obo	double-stranded DNA binding	0.0038658	47	106	2936	0.0052844
GeneOntology.obo	nucleoside-triphosphatase regulator activity	0.00387808	129	335	2936	0.0052973
GeneOntology.obo	nervous system development	0.00388244	108	275	2936	0.00529939
KEGG_PATHWAY.hsa	Salmonella infection	0.00389222	44	81	1710	0.00530886
GeneOntology.obo	phospholipid binding	0.00405235	61	144	2936	0.00551935
GeneOntology.obo	response to lithium ion	0.00406129	13	21	2936	0.00551935
GeneOntology.obo	exonuclease activity, active with either ribo- or deoxyribonucleic acids and producing 5'-phosphomonoesters	0.00406129	13	21	2936	0.00551935
GeneOntology.obo	regulation of DNA-dependent DNA replication	0.00406129	13	21	2936	0.00551935
GeneOntology.obo	positive regulation of multicellular organism growth	0.00406129	13	21	2936	0.00551935
GeneOntology.obo	cellular divalent inorganic cation homeostasis	0.00409238	69	166	2936	0.00555755
GeneOntology.obo	peptidyl-lysine modification	0.00419669	37	80	2936	0.00569508
GeneOntology.obo	histone acetylation	0.00420475	30	62	2936	0.00570187
GeneOntology.obo	negative regulation of transmembrane receptor protein serine/threonine kinase signaling pathway	0.00423665	24	47	2936	0.00574096
GeneOntology.obo	calcium ion homeostasis	0.0042653	70	169	2936	0.00577561
KEGG_PATHWAY.hsa	Huntington's disease	0.00436508	62	121	1710	0.00590643
GeneOntology.obo	heterocycle catabolic process	0.00440815	90	225	2936	0.0059604
GeneOntology.obo	positive regulation of immune effector process	0.00441492	35	75	2936	0.00596524
GeneOntology.obo	telomere maintenance via telomere lengthening	0.0044496	19	35	2936	0.00600776
GeneOntology.obo	DNA strand elongation involved in DNA replication	0.00454425	16	28	2936	0.00611349
GeneOntology.obo	filopodium	0.00454425	16	28	2936	0.00611349
GeneOntology.obo	regulation of skeletal muscle tissue development	0.00454425	16	28	2936	0.00611349
GeneOntology.obo	regulation of osteoclast differentiation	0.00454425	16	28	2936	0.00611349
GeneOntology.obo	negative regulation of coagulation	0.00454425	16	28	2936	0.00611349
GeneOntology.obo	cation homeostasis	0.00456592	97	245	2936	0.00612965
GeneOntology.obo	cellular response to retinoic acid	0.0045661	12	19	2936	0.00612965
GeneOntology.obo	membrane protein proteolysis	0.0045661	12	19	2936	0.00612965
GeneOntology.obo	GTPase binding	0.00481578	47	107	2936	0.00646019
GeneOntology.obo	regulation of organ morphogenesis	0.00490604	36	78	2936	0.00657655
KEGG_PATHWAY.hsa	RIG-I-like receptor signaling pathway	0.00494603	31	54	1710	0.00662541
GeneOntology.obo	cellular cation homeostasis	0.0049622	89	223	2936	0.00664232
GeneOntology.obo	DNA damage checkpoint	0.00499322	23	45	2936	0.00667906
GeneOntology.obo	regulation of transporter activity	0.00503836	27	55	2936	0.00672021
GeneOntology.obo	cellular response to oxidative stress	0.00503836	27	55	2936	0.00672021
GeneOntology.obo	regulation of muscle organ development	0.00503836	27	55	2936	0.00672021
GeneOntology.obo	muscle tissue development	0.00503836	27	55	2936	0.00672021
GeneOntology.obo	positive regulation of cell-matrix adhesion	0.00507836	11	17	2936	0.00675429
GeneOntology.obo	regulation of collagen metabolic process	0.00507836	11	17	2936	0.00675429
GeneOntology.obo	response to cadmium ion	0.00507836	11	17	2936	0.00675429
GeneOntology.obo	interaction with symbiont	0.00507836	11	17	2936	0.00675429
GeneOntology.obo	regulation of calcium ion transport	0.00517597	42	94	2936	0.00687922
GeneOntology.obo	regulation of fat cell differentiation	0.00522243	18	33	2936	0.00693603
GeneOntology.obo	hippocampus development	0.00527858	15	26	2936	0.00700067
GeneOntology.obo	defense response to Gram-positive bacterium	0.00527858	15	26	2936	0.00700067
GeneOntology.obo	melanosome	0.00541079	37	81	2936	0.00716585
GeneOntology.obo	pigment granule	0.00541079	37	81	2936	0.00716585
GeneOntology.obo	immunological synapse	0.00556145	10	15	2936	0.00734457
GeneOntology.obo	exoribonuclease activity	0.00556145	10	15	2936	0.00734457
GeneOntology.obo	response to peptidoglycan	0.00556145	10	15	2936	0.00734457
GeneOntology.obo	focal adhesion assembly	0.00556145	10	15	2936	0.00734457
GeneOntology.obo	vesicular fraction	0.00557873	60	143	2936	0.0073622
KEGG_PATHWAY.hsa	Cholinergic synapse	0.00562024	53	102	1710	0.00741174
GeneOntology.obo	receptor-mediated endocytosis	0.00563653	30	63	2936	0.00742799
GeneOntology.obo	protein phosphatase regulator activity	0.00565459	20	38	2936	0.00744654
GeneOntology.obo	dendrite	0.00569618	53	124	2936	0.00749603
KEGG_PATHWAY.hsa	Amphetamine addiction	0.00571979	36	65	1710	0.00752181
KEGG_PATHWAY.hsa	Nucleotide excision repair	0.00580463	26	44	1710	0.00762802
GeneOntology.obo	chromosome segregation	0.00581551	28	58	2936	0.00763694
GeneOntology.obo	cell part morphogenesis	0.00584595	50	116	2936	0.00767153
GeneOntology.obo	DNA conformation change	0.00588842	22	43	2936	0.00770024
GeneOntology.obo	memory	0.00588842	22	43	2936	0.00770024
GeneOntology.obo	protein localization to organelle	0.00588842	22	43	2936	0.00770024
GeneOntology.obo	cell surface binding	0.00588842	22	43	2936	0.00770024
GeneOntology.obo	establishment of organelle localization	0.00588842	22	43	2936	0.00770024
GeneOntology.obo	divalent inorganic cation homeostasis	0.0059537	70	171	2936	0.00778017
GeneOntology.obo	cellular nitrogen compound catabolic process	0.00600975	91	230	2936	0.00784793
GeneOntology.obo	cell fate commitment	0.00605301	33	71	2936	0.0078989
GeneOntology.obo	regulation of sodium ion transport	0.00611991	14	24	2936	0.00798064
GeneOntology.obo	regulation of interleukin-12 production	0.00612977	17	31	2936	0.00798793
KEGG_PATHWAY.hsa	Dilated cardiomyopathy	0.0061464	41	76	1710	0.00800402
KEGG_PATHWAY.hsa	mTOR signaling pathway	0.00626575	34	61	1710	0.00815376
GeneOntology.obo	catalytic activity	0.00630956	1000	2995	2936	0.00820506
KEGG_PATHWAY.hsa	DNA replication	0.00634251	19	30	1710	0.00824218
KEGG_PATHWAY.hsa	ECM-receptor interaction	0.00646888	40	74	1710	0.00840055
GeneOntology.obo	basolateral plasma membrane	0.00649051	42	95	2936	0.0084228
GeneOntology.obo	calmodulin binding	0.00654897	52	122	2936	0.00848689
GeneOntology.obo	response to virus	0.00654897	52	122	2936	0.00848689
GeneOntology.obo	regulation of monooxygenase activity	0.00666473	19	36	2936	0.00863091
GeneOntology.obo	microtubule-based movement	0.00670613	34	74	2936	0.00867852
GeneOntology.obo	extrinsic to internal side of plasma membrane	0.00694865	21	41	2936	0.00898615
GeneOntology.obo	regulation of cell shape	0.00699349	25	51	2936	0.00903789
GeneOntology.obo	regulation of embryonic development	0.00704164	23	46	2936	0.00908756
GeneOntology.obo	membrane fusion	0.00704164	23	46	2936	0.00908756
GeneOntology.obo	telomere maintenance via recombination	0.00707727	13	22	2936	0.00910213
GeneOntology.obo	tumor necrosis factor-mediated signaling pathway	0.00707727	13	22	2936	0.00910213
GeneOntology.obo	regulation of multicellular organismal metabolic process	0.00707727	13	22	2936	0.00910213
GeneOntology.obo	regulation of dendrite morphogenesis	0.00707727	13	22	2936	0.00910213
GeneOntology.obo	blood vessel morphogenesis	0.00707727	13	22	2936	0.00910213
GeneOntology.obo	negative regulation of cell motility	0.00708914	32	69	2936	0.00910487
GeneOntology.obo	negative regulation of cell migration	0.00708914	32	69	2936	0.00910487
GeneOntology.obo	mesoderm development	0.00719463	16	29	2936	0.00922136
GeneOntology.obo	membrane docking	0.00719463	16	29	2936	0.00922136
GeneOntology.obo	regulation of carbohydrate biosynthetic process	0.00719463	16	29	2936	0.00922136
KEGG_PATHWAY.hsa	Spliceosome	0.00724599	53	103	1710	0.00928082
GeneOntology.obo	lysosomal membrane	0.00745344	30	64	2936	0.00954
GeneOntology.obo	maintenance of location	0.00750882	38	85	2936	0.00960431
GeneOntology.obo	rhythmic process	0.00761619	55	131	2936	0.00973498
GeneOntology.obo	cell projection morphogenesis	0.00776032	48	112	2936	0.00990566
GeneOntology.obo	Golgi vesicle transport	0.00776032	48	112	2936	0.00990566
GeneOntology.obo	mitotic prometaphase	0.00784135	33	72	2936	0.0100023
GeneOntology.obo	actin-mediated cell contraction	0.00785987	18	34	2936	0.0100054
GeneOntology.obo	protein complex scaffold	0.00785987	18	34	2936	0.0100054
GeneOntology.obo	adherens junction organization	0.00785987	18	34	2936	0.0100054
GeneOntology.obo	regulation of lipid metabolic process	0.00792282	52	123	2936	0.0100787
GeneOntology.obo	nuclear membrane	0.00794883	45	104	2936	0.0101049
GeneOntology.obo	GTPase regulator activity	0.00804734	123	324	2936	0.0102196
GeneOntology.obo	M phase of mitotic cell cycle	0.00805	36	80	2936	0.0102196
GeneOntology.obo	positive regulation of cytokine biosynthetic process	0.0080571	26	54	2936	0.0102217
GeneOntology.obo	response to organic nitrogen	0.00811721	39	88	2936	0.0102775
GeneOntology.obo	regulation of behavior	0.00811721	39	88	2936	0.0102775
GeneOntology.obo	regulation of transcription involved in G1/S phase of mitotic cell cycle	0.00815603	12	20	2936	0.0102775
GeneOntology.obo	regulation of action potential	0.00815603	12	20	2936	0.0102775
GeneOntology.obo	cellular response to vitamin A	0.00815603	12	20	2936	0.0102775
GeneOntology.obo	kinesin complex	0.00815603	12	20	2936	0.0102775
GeneOntology.obo	telomere maintenance via semi-conservative replication	0.00815603	12	20	2936	0.0102775
GeneOntology.obo	negative regulation of homeostatic process	0.00815603	12	20	2936	0.0102775
GeneOntology.obo	negative regulation of fat cell differentiation	0.00815603	12	20	2936	0.0102775
GeneOntology.obo	negative regulation of mitotic cell cycle	0.00815603	12	20	2936	0.0102775
GeneOntology.obo	cellular response to growth factor stimulus	0.00820563	20	39	2936	0.0103261
GeneOntology.obo	'de novo' posttranslational protein folding	0.00820563	20	39	2936	0.0103261
GeneOntology.obo	multicellular organismal reproductive process	0.0082908	108	281	2936	0.0104262
GeneOntology.obo	'de novo' protein folding	0.0083127	22	44	2936	0.0104467
GeneOntology.obo	regulation of lipase activity	0.0084414	46	107	2936	0.0105756
GeneOntology.obo	leukocyte cell-cell adhesion	0.00844354	15	27	2936	0.0105756
GeneOntology.obo	lactation	0.00844354	15	27	2936	0.0105756
GeneOntology.obo	AP-type membrane coat adaptor complex	0.00844354	15	27	2936	0.0105756
GeneOntology.obo	negative regulation of axonogenesis	0.00844354	15	27	2936	0.0105756
GeneOntology.obo	nuclear export	0.00860616	34	75	2936	0.0107721
GeneOntology.obo	extracellular structure organization	0.00864493	50	118	2936	0.0108134
GeneOntology.obo	GTPase activator activity	0.00868913	67	165	2936	0.0108614
KEGG_PATHWAY.hsa	Alzheimer's disease	0.00878119	58	115	1710	0.0109692
GeneOntology.obo	cellular response to tumor necrosis factor	0.00927513	17	32	2936	0.011563
GeneOntology.obo	DNA-dependent DNA replication	0.00927513	17	32	2936	0.011563
GeneOntology.obo	regulation of calcium ion transport into cytosol	0.00927513	17	32	2936	0.011563
GeneOntology.obo	small GTPase binding	0.00934891	41	94	2936	0.0115994
GeneOntology.obo	regulation of glycogen metabolic process	0.00935396	11	18	2936	0.0115994
GeneOntology.obo	regulation of polysaccharide metabolic process	0.00935396	11	18	2936	0.0115994
GeneOntology.obo	RNA stabilization	0.00935396	11	18	2936	0.0115994
GeneOntology.obo	caspase inhibitor activity	0.00935396	11	18	2936	0.0115994
GeneOntology.obo	mRNA stabilization	0.00935396	11	18	2936	0.0115994
GeneOntology.obo	negative regulation of osteoblast differentiation	0.00935396	11	18	2936	0.0115994
GeneOntology.obo	positive regulation of coagulation	0.00935396	11	18	2936	0.0115994
GeneOntology.obo	response to carbohydrate stimulus	0.00938043	35	78	2936	0.0116245
KEGG_PATHWAY.hsa	Vascular smooth muscle contraction	0.00960893	48	93	1710	0.0118998
GeneOntology.obo	cellular response to inorganic substance	0.0096976	19	37	2936	0.0119937
GeneOntology.obo	regulation of mitotic metaphase/anaphase transition	0.0096976	19	37	2936	0.0119937
GeneOntology.obo	regulation of leukocyte mediated immunity	0.00972864	30	65	2936	0.0119938
GeneOntology.obo	response to toxin	0.00972864	30	65	2936	0.0119938
GeneOntology.obo	regulation of transmembrane transporter activity	0.00972976	23	47	2936	0.0119938
GeneOntology.obo	histone methyltransferase complex	0.00972976	23	47	2936	0.0119938
GeneOntology.obo	methyltransferase complex	0.00972976	23	47	2936	0.0119938
GeneOntology.obo	protein stabilization	0.00982045	21	42	2936	0.0120977
GeneOntology.obo	glutamate signaling pathway	0.0099068	14	25	2936	0.012188
GeneOntology.obo	syntaxin binding	0.0099068	14	25	2936	0.012188
GeneOntology.obo	nucleolus	0.0100358	134	358	2936	0.0123386
GeneOntology.obo	protein-DNA complex subunit organization	0.010046	33	73	2936	0.0123429
GeneOntology.obo	cell chemotaxis	0.0102675	28	60	2936	0.0126069
GeneOntology.obo	exosome	0.0106542	10	16	2936	0.0129372
GeneOntology.obo	histone deacetylase activity	0.0106542	10	16	2936	0.0129372
GeneOntology.obo	protein serine/threonine/tyrosine kinase activity	0.0106542	10	16	2936	0.0129372
GeneOntology.obo	phosphatidylinositol-4,5-bisphosphate binding	0.0106542	10	16	2936	0.0129372
GeneOntology.obo	Notch receptor processing	0.0106542	10	16	2936	0.0129372
GeneOntology.obo	ionotropic glutamate receptor complex	0.0106542	10	16	2936	0.0129372
GeneOntology.obo	regulation of cell size	0.0106542	10	16	2936	0.0129372
GeneOntology.obo	positive regulation of pathway-restricted SMAD protein phosphorylation	0.0106542	10	16	2936	0.0129372
GeneOntology.obo	deacetylase activity	0.0106542	10	16	2936	0.0129372
GeneOntology.obo	positive regulation of protein binding	0.0106542	10	16	2936	0.0129372
GeneOntology.obo	regulation of catenin import into nucleus	0.0106542	10	16	2936	0.0129372
GeneOntology.obo	regulation of collagen biosynthetic process	0.0106542	10	16	2936	0.0129372
GeneOntology.obo	protein deacetylase activity	0.0106542	10	16	2936	0.0129372
GeneOntology.obo	protein localization to chromosome	0.0106542	10	16	2936	0.0129372
GeneOntology.obo	positive regulation of blood vessel endothelial cell migration	0.0106542	10	16	2936	0.0129372
GeneOntology.obo	retinoic acid receptor binding	0.0106542	10	16	2936	0.0129372
GeneOntology.obo	organelle fusion	0.0106542	10	16	2936	0.0129372
KEGG_PATHWAY.hsa	Protein processing in endoplasmic reticulum	0.0109327	69	141	1710	0.0132394
GeneOntology.obo	double-strand break repair via homologous recombination	0.0109526	16	30	2936	0.0132394
GeneOntology.obo	recombinational repair	0.0109526	16	30	2936	0.0132394
GeneOntology.obo	lymphocyte activation involved in immune response	0.0109526	16	30	2936	0.0132394
GeneOntology.obo	microtubule organizing center organization	0.0109526	16	30	2936	0.0132394
GeneOntology.obo	cortical cytoskeleton	0.0109526	16	30	2936	0.0132394
GeneOntology.obo	regulation of cell projection assembly	0.0109526	16	30	2936	0.0132394
GeneOntology.obo	peptidase inhibitor activity	0.0112113	44	103	2936	0.0135434
GeneOntology.obo	organelle localization	0.0114708	18	35	2936	0.0138478
GeneOntology.obo	cellular membrane fusion	0.0114879	22	45	2936	0.0138595
GeneOntology.obo	positive regulation of lipase activity	0.0115192	41	95	2936	0.0138884
GeneOntology.obo	protein serine/threonine phosphatase complex	0.0116111	20	40	2936	0.0139451
GeneOntology.obo	3'-5' exonuclease activity	0.0116184	13	23	2936	0.0139451
GeneOntology.obo	G2/M transition checkpoint	0.0116184	13	23	2936	0.0139451
GeneOntology.obo	regulation of S phase	0.0116184	13	23	2936	0.0139451
GeneOntology.obo	response to dsRNA	0.0116184	13	23	2936	0.0139451
GeneOntology.obo	regulation of survival gene product expression	0.0116184	13	23	2936	0.0139451
GeneOntology.obo	regulation of neurotransmitter transport	0.0116184	13	23	2936	0.0139451
GeneOntology.obo	unfolded protein binding	0.0117334	38	87	2936	0.0140741
GeneOntology.obo	ligase activity, forming carbon-nitrogen bonds	0.0118565	85	218	2936	0.0142126
GeneOntology.obo	sarcolemma	0.0120562	27	58	2936	0.0144427
GeneOntology.obo	regulation of angiogenesis	0.0125203	39	90	2936	0.0149891
GeneOntology.obo	ovulation cycle process	0.0125417	30	66	2936	0.0150051
GeneOntology.obo	ATP catabolic process	0.0126656	25	53	2936	0.0151244
GeneOntology.obo	regulation of striated muscle tissue development	0.0126656	25	53	2936	0.0151244
GeneOntology.obo	positive regulation of T cell proliferation	0.0126656	25	53	2936	0.0151244
GeneOntology.obo	cellular metal ion homeostasis	0.012748	82	210	2936	0.0152075
KEGG_PATHWAY.hsa	Retrograde endocannabinoid signaling	0.0127516	43	83	1710	0.0152075
GeneOntology.obo	regulation of DNA recombination	0.0129427	15	28	2936	0.0154257
GeneOntology.obo	regulation of translation	0.0130292	51	123	2936	0.0155189
GeneOntology.obo	antigen processing and presentation	0.0131897	23	48	2936	0.01569
GeneOntology.obo	wound healing	0.0131897	23	48	2936	0.01569
GeneOntology.obo	chromatin remodeling	0.0133605	28	61	2936	0.015873
GeneOntology.obo	vesicle organization	0.0133605	28	61	2936	0.015873
GeneOntology.obo	small conjugating protein binding	0.0135738	21	43	2936	0.0160637
GeneOntology.obo	regulation of gliogenesis	0.0135811	17	33	2936	0.0160637
GeneOntology.obo	Rab GTPase binding	0.0135811	17	33	2936	0.0160637
GeneOntology.obo	muscle filament sliding	0.0135811	17	33	2936	0.0160637
GeneOntology.obo	cellular response to nutrient	0.0135811	17	33	2936	0.0160637
GeneOntology.obo	actin-myosin filament sliding	0.0135811	17	33	2936	0.0160637
GeneOntology.obo	positive regulation of DNA replication	0.0135811	17	33	2936	0.0160637
GeneOntology.obo	regulation of cellular component size	0.0135963	37	85	2936	0.0160639
GeneOntology.obo	myosin binding	0.0136157	12	21	2936	0.0160639
GeneOntology.obo	positive regulation of bone mineralization	0.0136157	12	21	2936	0.0160639
GeneOntology.obo	actomyosin structure organization	0.0136157	12	21	2936	0.0160639
GeneOntology.obo	spindle organization	0.0137406	19	38	2936	0.0161931
GeneOntology.obo	nuclear envelope	0.0137425	34	77	2936	0.0161931
GeneOntology.obo	positive regulation of response to external stimulus	0.0142912	45	107	2936	0.0168291
KEGG_PATHWAY.hsa	Amoebiasis	0.0147358	49	97	1710	0.0173416
GeneOntology.obo	regulation of muscle system process	0.0147487	35	80	2936	0.017346
GeneOntology.obo	purine-containing compound metabolic process	0.014874	109	289	2936	0.0174823
GeneOntology.obo	cell body	0.0151987	60	149	2936	0.0178527
GeneOntology.obo	nuclear-transcribed mRNA catabolic process, nonsense-mediated decay	0.0153064	14	26	2936	0.0179005
GeneOntology.obo	cellular response to vitamin	0.0153064	14	26	2936	0.0179005
GeneOntology.obo	protein K48-linked ubiquitination	0.0153064	14	26	2936	0.0179005
GeneOntology.obo	regulation of striated muscle contraction	0.0153064	14	26	2936	0.0179005
GeneOntology.obo	perikaryon	0.0153064	14	26	2936	0.0179005
GeneOntology.obo	centrosome organization	0.0153064	14	26	2936	0.0179005
GeneOntology.obo	positive regulation of oxidoreductase activity	0.0153064	14	26	2936	0.0179005
KEGG_PATHWAY.hsa	Glutamatergic synapse	0.0155346	52	104	1710	0.0181561
GeneOntology.obo	regulation of JAK-STAT cascade	0.0155635	22	46	2936	0.0181785
GeneOntology.obo	regulation of ERK1 and ERK2 cascade	0.0156615	27	59	2936	0.0182815
GeneOntology.obo	microsome	0.0156757	56	138	2936	0.0182867
GeneOntology.obo	positive regulation of phospholipase C activity	0.0157501	36	83	2936	0.018362
GeneOntology.obo	cell-cell adhesion	0.0158242	73	186	2936	0.0184369
GeneOntology.obo	hemopoietic progenitor cell differentiation	0.0159373	11	19	2936	0.0184995
GeneOntology.obo	insulin-like growth factor binding	0.0159373	11	19	2936	0.0184995
GeneOntology.obo	nuclear inner membrane	0.0159373	11	19	2936	0.0184995
GeneOntology.obo	B cell mediated immunity	0.0159373	11	19	2936	0.0184995
GeneOntology.obo	cadherin binding	0.0159373	11	19	2936	0.0184995
GeneOntology.obo	positive regulation of protein tyrosine kinase activity	0.0159373	11	19	2936	0.0184995
GeneOntology.obo	formation of primary germ layer	0.0160969	16	31	2936	0.0186385
GeneOntology.obo	spindle checkpoint	0.0160969	16	31	2936	0.0186385
GeneOntology.obo	negative regulation of myeloid cell differentiation	0.0160969	16	31	2936	0.0186385
GeneOntology.obo	regulation of dendrite development	0.0160969	16	31	2936	0.0186385
GeneOntology.obo	negative regulation of peptidase activity	0.0162359	40	94	2936	0.0187878
GeneOntology.obo	ubiquitin ligase complex	0.0163183	48	116	2936	0.0188716
KEGG_PATHWAY.hsa	African trypanosomiasis	0.0163793	19	32	1710	0.0189304
GeneOntology.obo	cell growth	0.0166385	25	54	2936	0.0192181
GeneOntology.obo	protein import	0.0167443	37	86	2936	0.0193283
KEGG_PATHWAY.hsa	Axon guidance	0.0167922	58	118	1710	0.0193717
GeneOntology.obo	cell projection membrane	0.0171534	45	108	2936	0.0197761
GeneOntology.obo	purine nucleotide metabolic process	0.0171648	102	270	2936	0.0197771
KEGG_PATHWAY.hsa	Dorso-ventral axis formation	0.0174164	13	20	1710	0.0200546
GeneOntology.obo	fibroblast growth factor receptor signaling pathway	0.0175626	23	49	2936	0.0202105
GeneOntology.obo	regulation of small GTPase mediated signal transduction	0.017735	72	184	2936	0.0203963
GeneOntology.obo	mitochondrial membrane organization	0.0181167	13	24	2936	0.0208225
GeneOntology.obo	tube development	0.0183626	26	57	2936	0.0210574
GeneOntology.obo	nuclear-transcribed mRNA catabolic process, deadenylation-dependent decay	0.0183773	21	44	2936	0.0210574
GeneOntology.obo	liver development	0.0183773	21	44	2936	0.0210574
GeneOntology.obo	B cell differentiation	0.0183773	21	44	2936	0.0210574
GeneOntology.obo	actin filament binding	0.0183773	21	44	2936	0.0210574
GeneOntology.obo	cellular response to lipid	0.0186197	10	17	2936	0.0211665
GeneOntology.obo	transforming growth factor beta receptor binding	0.0186197	10	17	2936	0.0211665
GeneOntology.obo	regulation of glycogen biosynthetic process	0.0186197	10	17	2936	0.0211665
GeneOntology.obo	regulation of glucan biosynthetic process	0.0186197	10	17	2936	0.0211665
GeneOntology.obo	stem cell division	0.0186197	10	17	2936	0.0211665
GeneOntology.obo	regulation of calcium ion-dependent exocytosis	0.0186197	10	17	2936	0.0211665
GeneOntology.obo	DNA geometric change	0.0186197	10	17	2936	0.0211665
GeneOntology.obo	DNA duplex unwinding	0.0186197	10	17	2936	0.0211665
GeneOntology.obo	G-protein beta/gamma-subunit complex binding	0.0186197	10	17	2936	0.0211665
GeneOntology.obo	regulation of vascular endothelial growth factor receptor signaling pathway	0.0186197	10	17	2936	0.0211665
GeneOntology.obo	regulation of polysaccharide biosynthetic process	0.0186197	10	17	2936	0.0211665
GeneOntology.obo	MHC class I protein complex	0.0186197	10	17	2936	0.0211665
GeneOntology.obo	regulation of bone resorption	0.0186197	10	17	2936	0.0211665
GeneOntology.obo	establishment of RNA localization	0.0188039	43	103	2936	0.021337
GeneOntology.obo	nucleic acid transport	0.0188039	43	103	2936	0.021337
GeneOntology.obo	RNA transport	0.0188039	43	103	2936	0.021337
GeneOntology.obo	embryonic morphogenesis	0.0189711	83	216	2936	0.0215136
GeneOntology.obo	synaptic vesicle	0.0189988	19	39	2936	0.021532
GeneOntology.obo	mitotic cell cycle spindle checkpoint	0.0191014	15	29	2936	0.0215829
GeneOntology.obo	synaptic vesicle membrane	0.0191014	15	29	2936	0.0215829
GeneOntology.obo	negative regulation of protein polymerization	0.0191014	15	29	2936	0.0215829
GeneOntology.obo	positive regulation of ossification	0.0191014	15	29	2936	0.0215829
GeneOntology.obo	developmental growth involved in morphogenesis	0.0191014	15	29	2936	0.0215829
GeneOntology.obo	cellular process involved in reproduction	0.0192597	84	219	2936	0.0217486
GeneOntology.obo	vacuolar membrane	0.0198513	33	76	2936	0.0224031
GeneOntology.obo	RNA export from nucleus	0.0200747	27	60	2936	0.0226279
GeneOntology.obo	regulation of glucose transport	0.0200747	27	60	2936	0.0226279
GeneOntology.obo	regulation of chemotaxis	0.0201259	30	68	2936	0.0226719
GeneOntology.obo	calcium ion transport	0.0204524	37	87	2936	0.0230084
GeneOntology.obo	Ras GTPase binding	0.0204524	37	87	2936	0.0230084
GeneOntology.obo	nuclear speck	0.0204615	45	109	2936	0.0230084
GeneOntology.obo	protein homooligomerization	0.0206153	41	98	2936	0.0231674
GeneOntology.obo	positive regulation of ERK1 and ERK2 cascade	0.0206973	22	47	2936	0.0232177
GeneOntology.obo	spindle pole	0.0206973	22	47	2936	0.0232177
GeneOntology.obo	fat cell differentiation	0.0206973	22	47	2936	0.0232177
GeneOntology.obo	reciprocal meiotic recombination	0.0214617	12	22	2936	0.024032
GeneOntology.obo	vesicle docking involved in exocytosis	0.0214617	12	22	2936	0.024032
GeneOntology.obo	reciprocal DNA recombination	0.0214617	12	22	2936	0.024032
GeneOntology.obo	endosome transport	0.0215362	38	90	2936	0.024101
GeneOntology.obo	endopeptidase inhibitor activity	0.02155	42	101	2936	0.0241019
GeneOntology.obo	muscle organ development	0.0215839	31	71	2936	0.0241255
GeneOntology.obo	vasculogenesis	0.0217162	20	42	2936	0.0242155
GeneOntology.obo	exonuclease activity	0.0217162	20	42	2936	0.0242155
GeneOntology.obo	sarcomere	0.0217162	20	42	2936	0.0242155
GeneOntology.obo	response to starvation	0.0217162	20	42	2936	0.0242155
KEGG_PATHWAY.hsa	Cell adhesion molecules	0.0217331	57	117	1710	0.0242198
GeneOntology.obo	activation of phospholipase C activity	0.0223583	35	82	2936	0.0248869
GeneOntology.obo	response to temperature stimulus	0.0223583	35	82	2936	0.0248869
GeneOntology.obo	ureteric bud development	0.0225097	18	37	2936	0.0250108
GeneOntology.obo	collagen binding	0.0225097	18	37	2936	0.0250108
GeneOntology.obo	structural constituent of muscle	0.0225097	18	37	2936	0.0250108
GeneOntology.obo	epithelial to mesenchymal transition	0.0226971	14	27	2936	0.0250997
GeneOntology.obo	lymphocyte mediated immunity	0.0226971	14	27	2936	0.0250997
GeneOntology.obo	cytoplasmic microtubule	0.0226971	14	27	2936	0.0250997
GeneOntology.obo	specification of symmetry	0.0226971	14	27	2936	0.0250997
GeneOntology.obo	regulation of kidney development	0.0226971	14	27	2936	0.0250997
GeneOntology.obo	negative regulation of ion transport	0.0226971	14	27	2936	0.0250997
GeneOntology.obo	regulation of glial cell differentiation	0.0226971	14	27	2936	0.0250997
GeneOntology.obo	striated muscle cell differentiation	0.0226971	14	27	2936	0.0250997
GeneOntology.obo	negative regulation of leukocyte proliferation	0.0229186	16	32	2936	0.0252849
GeneOntology.obo	negative regulation of immune effector process	0.0229186	16	32	2936	0.0252849
GeneOntology.obo	positive regulation of cell-substrate adhesion	0.0229186	16	32	2936	0.0252849
GeneOntology.obo	positive regulation of B cell proliferation	0.0229186	16	32	2936	0.0252849
GeneOntology.obo	channel regulator activity	0.0229954	23	50	2936	0.0253397
GeneOntology.obo	regulation of transcription factor import into nucleus	0.0229954	23	50	2936	0.0253397
GeneOntology.obo	defense response to bacterium	0.0230205	32	74	2936	0.0253524
KEGG_PATHWAY.hsa	Hypertrophic cardiomyopathy	0.0232433	37	72	1710	0.0255826
GeneOntology.obo	intermediate filament	0.0234866	26	58	2936	0.0258201
GeneOntology.obo	response to unfolded protein	0.0234866	26	58	2936	0.0258201
GeneOntology.obo	metal ion homeostasis	0.0240798	83	218	2936	0.0264567
KEGG_PATHWAY.hsa	Antigen processing and presentation	0.0246396	36	70	1710	0.0270558
GeneOntology.obo	cytosolic calcium ion homeostasis	0.0251319	46	113	2936	0.0275802
KEGG_PATHWAY.hsa	RNA degradation	0.0252434	31	59	1710	0.0276717
GeneOntology.obo	proteasome complex	0.0252596	24	53	2936	0.0276717
GeneOntology.obo	regulation of cell division	0.0252596	24	53	2936	0.0276717
GeneOntology.obo	DNA catabolic process, endonucleolytic	0.0254477	11	20	2936	0.0277638
GeneOntology.obo	patterning of blood vessels	0.0254477	11	20	2936	0.0277638
GeneOntology.obo	DNA fragmentation involved in apoptotic nuclear change	0.0254477	11	20	2936	0.0277638
GeneOntology.obo	regulation of skeletal muscle fiber development	0.0254477	11	20	2936	0.0277638
GeneOntology.obo	nitric oxide metabolic process	0.0254477	11	20	2936	0.0277638
GeneOntology.obo	actin filament bundle assembly	0.0254477	11	20	2936	0.0277638
GeneOntology.obo	regulation of phagocytosis	0.0254477	11	20	2936	0.0277638
GeneOntology.obo	negative regulation of T cell activation	0.025683	19	40	2936	0.0280042
GeneOntology.obo	regulation of cytokine biosynthetic process	0.0258188	34	80	2936	0.0281359
GeneOntology.obo	one-carbon metabolic process	0.0259629	38	91	2936	0.0282765
GeneOntology.obo	regulation of inflammatory response	0.0259858	47	116	2936	0.0282849
GeneOntology.obo	protein folding	0.0260111	58	147	2936	0.028296
GeneOntology.obo	endopeptidase regulator activity	0.0266807	43	105	2936	0.0289599
GeneOntology.obo	regulation of muscle contraction	0.026687	31	72	2936	0.0289599
GeneOntology.obo	muscle structure development	0.026687	31	72	2936	0.0289599
GeneOntology.obo	adaptive immune response	0.0266989	17	35	2936	0.0289599
GeneOntology.obo	ruffle membrane	0.0266989	17	35	2936	0.0289599
GeneOntology.obo	response to amphetamine	0.0270107	13	25	2936	0.0292303
GeneOntology.obo	deoxyribonuclease activity	0.0270107	13	25	2936	0.0292303
GeneOntology.obo	negative regulation of blood pressure	0.0270107	13	25	2936	0.0292303
GeneOntology.obo	cytosolic calcium ion transport	0.0270107	13	25	2936	0.0292303
GeneOntology.obo	protein tetramerization	0.0270499	22	48	2936	0.0292558
GeneOntology.obo	membrane	0.0270735	1175	3581	2936	0.0292645
GeneOntology.obo	signal release	0.0271767	35	83	2936	0.029359
GeneOntology.obo	heart morphogenesis	0.0272502	15	30	2936	0.0294045
GeneOntology.obo	response to axon injury	0.0272502	15	30	2936	0.0294045
GeneOntology.obo	response to glucose stimulus	0.0272891	28	64	2936	0.0294124
GeneOntology.obo	histone binding	0.0272891	28	64	2936	0.0294124
GeneOntology.obo	receptor activity	0.028064	303	877	2936	0.0302302
GeneOntology.obo	regulation of anatomical structure size	0.0284438	50	125	2936	0.0306218
GeneOntology.obo	Golgi apparatus	0.0286927	197	557	2936	0.0308719
GeneOntology.obo	regulation of ion transmembrane transporter activity	0.0287966	20	43	2936	0.0309481
GeneOntology.obo	synapse organization	0.0287966	20	43	2936	0.0309481
GeneOntology.obo	drug binding	0.0291299	29	67	2936	0.0312883
GeneOntology.obo	GTP binding	0.0294016	91	243	2936	0.031562
GeneOntology.obo	negative regulation of MAP kinase activity	0.0296364	23	51	2936	0.0317958
GeneOntology.obo	regulation of canonical Wnt receptor signaling pathway	0.0298006	33	78	2936	0.0319536
GeneOntology.obo	negative regulation of stress-activated protein kinase signaling cascade	0.0302019	10	18	2936	0.0321443
GeneOntology.obo	ionotropic glutamate receptor activity	0.0302019	10	18	2936	0.0321443
GeneOntology.obo	extracellular-glutamate-gated ion channel activity	0.0302019	10	18	2936	0.0321443
GeneOntology.obo	nucleotide-excision repair, DNA gap filling	0.0302019	10	18	2936	0.0321443
GeneOntology.obo	blood coagulation, intrinsic pathway	0.0302019	10	18	2936	0.0321443
GeneOntology.obo	regulation of cell fate commitment	0.0302019	10	18	2936	0.0321443
GeneOntology.obo	histone deacetylation	0.0302019	10	18	2936	0.0321443
GeneOntology.obo	regulation of bone remodeling	0.0302019	10	18	2936	0.0321443
GeneOntology.obo	regulation of neurotransmitter secretion	0.0302019	10	18	2936	0.0321443
GeneOntology.obo	release of sequestered calcium ion into cytosol	0.0302019	10	18	2936	0.0321443
GeneOntology.obo	negative regulation of sequestering of calcium ion	0.0302019	10	18	2936	0.0321443
GeneOntology.obo	regulation of sequestering of calcium ion	0.0302019	10	18	2936	0.0321443
GeneOntology.obo	regulation of release of sequestered calcium ion into cytosol	0.0302019	10	18	2936	0.0321443
KEGG_PATHWAY.hsa	Alcoholism	0.0302257	61	128	1710	0.0321513
GeneOntology.obo	negative regulation of protein complex disassembly	0.0304019	18	38	2936	0.0323204
GeneOntology.obo	negative regulation of cell activation	0.0309264	30	70	2936	0.0328593
KEGG_PATHWAY.hsa	mRNA surveillance pathway	0.0315426	36	71	1710	0.0334949
GeneOntology.obo	adaptive immune response based on somatic recombination of immune receptors built from immunoglobulin superfamily domains	0.0317069	16	33	2936	0.0335931
GeneOntology.obo	regulation of acute inflammatory response	0.0317069	16	33	2936	0.0335931
GeneOntology.obo	cysteine-type endopeptidase inhibitor activity	0.0317069	16	33	2936	0.0335931
GeneOntology.obo	hormone secretion	0.0317069	16	33	2936	0.0335931
GeneOntology.obo	positive regulation of cell growth	0.0317684	27	62	2936	0.0336202
GeneOntology.obo	leading edge membrane	0.0317684	27	62	2936	0.0336202
GeneOntology.obo	nuclear pore	0.0321565	24	54	2936	0.0339233
GeneOntology.obo	positive regulation of biomineral tissue development	0.0321999	12	23	2936	0.0339233
GeneOntology.obo	cyclin-dependent protein kinase activity	0.0321999	12	23	2936	0.0339233
GeneOntology.obo	response to tropane	0.0321999	12	23	2936	0.0339233
GeneOntology.obo	virus-host interaction	0.0321999	12	23	2936	0.0339233
GeneOntology.obo	positive regulation of chemokine production	0.0321999	12	23	2936	0.0339233
GeneOntology.obo	response to cocaine	0.0321999	12	23	2936	0.0339233
GeneOntology.obo	thymus development	0.0321999	12	23	2936	0.0339233
GeneOntology.obo	mitotic cell cycle spindle assembly checkpoint	0.0324515	14	28	2936	0.0340923
GeneOntology.obo	regulation of dephosphorylation	0.0324515	14	28	2936	0.0340923
GeneOntology.obo	presynaptic membrane	0.0324515	14	28	2936	0.0340923
GeneOntology.obo	negative regulation of mitotic metaphase/anaphase transition	0.0324515	14	28	2936	0.0340923
GeneOntology.obo	regulation of striated muscle cell differentiation	0.0324515	14	28	2936	0.0340923
GeneOntology.obo	positive regulation of stress-activated protein kinase signaling cascade	0.034001	19	41	2936	0.03564
GeneOntology.obo	late endosome membrane	0.034001	19	41	2936	0.03564
GeneOntology.obo	ubiquitin binding	0.034001	19	41	2936	0.03564
GeneOntology.obo	positive regulation of cell division	0.034001	19	41	2936	0.03564
GeneOntology.obo	envelope	0.0341897	36	87	2936	0.0357977
GeneOntology.obo	organelle envelope	0.0341897	36	87	2936	0.0357977
GeneOntology.obo	occluding junction	0.0346042	25	57	2936	0.036171
GeneOntology.obo	regulation of lymphocyte mediated immunity	0.0346042	25	57	2936	0.036171
GeneOntology.obo	tight junction	0.0346042	25	57	2936	0.036171
GeneOntology.obo	regulation of Rho GTPase activity	0.0347802	22	49	2936	0.0363346
GeneOntology.obo	regulation of Ras GTPase activity	0.0355752	37	90	2936	0.0371319
KEGG_PATHWAY.hsa	Malaria	0.035583	25	47	1710	0.0371319
KEGG_PATHWAY.hsa	Aldosterone-regulated sodium reabsorption	0.0357506	19	34	1710	0.0372859
GeneOntology.obo	pore complex	0.0358253	29	68	2936	0.0373429
GeneOntology.obo	hormone transport	0.0360239	17	36	2936	0.0374874
GeneOntology.obo	ligand-dependent nuclear receptor transcription coactivator activity	0.0360239	17	36	2936	0.0374874
GeneOntology.obo	positive regulation of JNK cascade	0.0360239	17	36	2936	0.0374874
GeneOntology.obo	positive regulation of Ras GTPase activity	0.0369756	26	60	2936	0.0384349
GeneOntology.obo	RNA 3'-end processing	0.0369756	26	60	2936	0.0384349
GeneOntology.obo	blood vessel development	0.0376307	23	52	2936	0.038978
GeneOntology.obo	phosphatidylinositol binding	0.0376372	34	82	2936	0.038978
GeneOntology.obo	DNA helicase activity	0.0377065	15	31	2936	0.038978
GeneOntology.obo	DNA modification	0.0377065	15	31	2936	0.038978
GeneOntology.obo	regulation of DNA repair	0.0377065	15	31	2936	0.038978
GeneOntology.obo	calcium-mediated signaling	0.0377065	15	31	2936	0.038978
GeneOntology.obo	regulation of cell-cell adhesion	0.0377065	15	31	2936	0.038978
GeneOntology.obo	positive regulation of protein polymerization	0.0377065	15	31	2936	0.038978
GeneOntology.obo	negative regulation of mitosis	0.0377065	15	31	2936	0.038978
GeneOntology.obo	negative regulation of nuclear division	0.0377065	15	31	2936	0.038978
GeneOntology.obo	protein K11-linked ubiquitination	0.0384629	11	21	2936	0.0395631
GeneOntology.obo	maintenance of protein localization to organelle	0.0384629	11	21	2936	0.0395631
GeneOntology.obo	response to cold	0.0384629	11	21	2936	0.0395631
GeneOntology.obo	coreceptor activity	0.0384629	11	21	2936	0.0395631
GeneOntology.obo	establishment of cell polarity	0.0384629	11	21	2936	0.0395631
GeneOntology.obo	G2/M transition DNA damage checkpoint	0.0384629	11	21	2936	0.0395631
GeneOntology.obo	protein autoubiquitination	0.0384629	11	21	2936	0.0395631
GeneOntology.obo	regulation of synapse organization	0.0384629	11	21	2936	0.0395631
GeneOntology.obo	regulation of type I interferon-mediated signaling pathway	0.0384629	11	21	2936	0.0395631
GeneOntology.obo	somatic diversification of immune receptors via germline recombination within a single locus	0.038715	13	26	2936	0.0396914
GeneOntology.obo	determination of bilateral symmetry	0.038715	13	26	2936	0.0396914
GeneOntology.obo	somatic cell DNA recombination	0.038715	13	26	2936	0.0396914
GeneOntology.obo	DNA polymerase activity	0.038715	13	26	2936	0.0396914
GeneOntology.obo	histone H4 acetylation	0.038715	13	26	2936	0.0396914
GeneOntology.obo	terminal button	0.038715	13	26	2936	0.0396914
GeneOntology.obo	protein methylation	0.0408272	21	47	2936	0.041811
GeneOntology.obo	protein alkylation	0.0408272	21	47	2936	0.041811
GeneOntology.obo	external side of plasma membrane	0.0410793	47	119	2936	0.0420461
GeneOntology.obo	positive regulation of epithelial cell proliferation	0.0414511	32	77	2936	0.0423661
GeneOntology.obo	catalytic step 2 spliceosome	0.0414825	28	66	2936	0.0423661
GeneOntology.obo	axonogenesis	0.0414825	28	66	2936	0.0423661
GeneOntology.obo	translation factor activity, nucleic acid binding	0.0414825	28	66	2936	0.0423661
KEGG_PATHWAY.hsa	Basal transcription factors	0.0422428	22	41	1710	0.0431191
GeneOntology.obo	response to endoplasmic reticulum stress	0.0427331	16	34	2936	0.043572
GeneOntology.obo	positive regulation of translation	0.0427331	16	34	2936	0.043572
GeneOntology.obo	mRNA 3'-end processing	0.0430266	25	58	2936	0.0437995
GeneOntology.obo	regulation of T cell differentiation	0.0430266	25	58	2936	0.0437995
GeneOntology.obo	negative regulation of lymphocyte activation	0.0430266	25	58	2936	0.0437995
GeneOntology.obo	cytokine binding	0.0430833	43	108	2936	0.0438334
GeneOntology.obo	central nervous system development	0.0432034	33	80	2936	0.0439317
GeneOntology.obo	RNA binding	0.0432948	191	545	2936	0.0440007
GeneOntology.obo	negative regulation of Wnt receptor signaling pathway	0.0436171	29	69	2936	0.0442801
GeneOntology.obo	negative regulation of response to external stimulus	0.0436171	29	69	2936	0.0442801
GeneOntology.obo	nucleobase, nucleoside, nucleotide and nucleic acid transport	0.0442054	44	111	2936	0.0448531
GeneOntology.obo	developmental maturation	0.0448955	34	83	2936	0.0454709
GeneOntology.obo	spindle assembly checkpoint	0.0449116	14	29	2936	0.0454709
GeneOntology.obo	stem cell maintenance	0.0449116	14	29	2936	0.0454709
GeneOntology.obo	MHC protein complex	0.0449116	14	29	2936	0.0454709
GeneOntology.obo	cullin-RING ubiquitin ligase complex	0.0455697	26	61	2936	0.0461116
GeneOntology.obo	ATPase activity	0.0455938	81	218	2936	0.0461116
GeneOntology.obo	positive regulation of interleukin-12 production	0.0460514	10	19	2936	0.0464739
GeneOntology.obo	regulation of synaptic transmission, glutamatergic	0.0460514	10	19	2936	0.0464739
GeneOntology.obo	ATPase binding	0.0460514	10	19	2936	0.0464739
GeneOntology.obo	negative regulation of response to cytokine stimulus	0.0460514	10	19	2936	0.0464739
GeneOntology.obo	regulation of epithelial to mesenchymal transition	0.0462831	12	24	2936	0.046557
GeneOntology.obo	negative regulation of BMP signaling pathway	0.0462831	12	24	2936	0.046557
GeneOntology.obo	negative regulation of multi-organism process	0.0462831	12	24	2936	0.046557
GeneOntology.obo	vesicle docking	0.0462831	12	24	2936	0.046557
GeneOntology.obo	recycling endosome	0.0462831	12	24	2936	0.046557
GeneOntology.obo	calcium ion transport into cytosol	0.0462831	12	24	2936	0.046557
GeneOntology.obo	mRNA export from nucleus	0.0471152	23	53	2936	0.0473685
GeneOntology.obo	translational initiation	0.0475111	17	37	2936	0.0476896
GeneOntology.obo	negative regulation of intracellular transport	0.0475111	17	37	2936	0.0476896
GeneOntology.obo	protein polymerization	0.0475111	17	37	2936	0.0476896
GeneOntology.obo	translation initiation factor activity	0.0479383	20	45	2936	0.0480411
GeneOntology.obo	germ cell development	0.0479383	20	45	2936	0.0480411
GeneOntology.obo	response to cAMP	0.0479383	20	45	2936	0.0480411
GeneOntology.obo	negative regulation of leukocyte activation	0.0480106	27	64	2936	0.048062
GeneOntology.obo	response to amine stimulus	0.0480106	27	64	2936	0.048062
GeneOntology.obo	gamete generation	0.0486122	76	204	2936	0.0486382
GeneOntology.obo	guanyl nucleotide binding	0.0489095	92	251	2936	0.0489095

## Sheet: real genes in 6 categories
Categories that are not enriched in permutations	# Genes	# Genes in permutations	Genes
ion binding	49	569	CREBBP NEK6 EWSR1 TGFBR1 EP300 CDKN1A TP53 LMO4 LNPEP GRIN2A SMAD3 NEK2 BRCA1 PRKCZ EFEMP2 CANX BMPR2 LUC7L2 PML GRIN2B ZNF408 CHPF TNKS MTA1 NR3C1 EIF2S2 ARAF TRAF2 TRIM27 AR PTEN KPNB1 GFI1B KAT5 TRAF6 SEC24D PRKCA RARA RELA NSF ACTN1 PPP2CA SRC TCEA2 CIB1 PLEKHM1 SYT1 IMPDH2 CD4
metal ion binding	48	566	CREBBP NEK6 EWSR1 TGFBR1 EP300 CDKN1A TP53 LMO4 LNPEP GRIN2A SMAD3 NEK2 BRCA1 PRKCZ EFEMP2 CANX BMPR2 LUC7L2 PML GRIN2B ZNF408 CHPF TNKS MTA1 NR3C1 EIF2S2 ARAF TRAF2 TRIM27 AR PTEN KPNB1 GFI1B KAT5 TRAF6 SEC24D PRKCA RARA NSF ACTN1 PPP2CA SRC TCEA2 CIB1 PLEKHM1 SYT1 IMPDH2 CD4
cation binding	48	567	CREBBP NEK6 EWSR1 TGFBR1 EP300 CDKN1A TP53 LMO4 LNPEP GRIN2A SMAD3 NEK2 BRCA1 PRKCZ EFEMP2 CANX BMPR2 LUC7L2 PML GRIN2B ZNF408 CHPF TNKS MTA1 NR3C1 EIF2S2 ARAF TRAF2 TRIM27 AR PTEN KPNB1 GFI1B KAT5 TRAF6 SEC24D PRKCA RARA NSF ACTN1 PPP2CA SRC TCEA2 CIB1 PLEKHM1 SYT1 IMPDH2 CD4
intracellular	27	290	SMURF2 BCL2 TSC2 EWSR1 CRADD TRIM27 SAT1 TP53BP1 GFI1B LNPEP GGA1 SMAD1 PIK3R1 SMAD3 BRCA1 CDC25A CFL1 SMAD9 SMURF1 SMAD2 SMAD4 CDC42 PML HSP90AA1 TIAM1 EGFR ZNF408
zinc ion binding	26	250	CREBBP EWSR1 TNKS MTA1 NR3C1 TRAF2 TRIM27 EP300 AR KPNB1 TP53 GFI1B LMO4 LNPEP GRIN2A TRAF6 SEC24D PRKCA RARA BRCA1 PRKCZ TCEA2 PML GRIN2B CD4 ZNF408
transition metal ion binding	27	281	CREBBP EWSR1 TNKS MTA1 NR3C1 TRAF2 TRIM27 EP300 AR KPNB1 TP53 GFI1B LMO4 LNPEP GRIN2A TRAF6 SEC24D PRKCA RARA BRCA1 PRKCZ SRC TCEA2 PML GRIN2B CD4 ZNF408	EWSR1	TNKS	MTA1	NR3C1	TRAF2	TRIM27	EP300	AR	KPNB1	TP53	GFI1B	LMO4	LNPEP	GRIN2A	TRAF6	SEC24D	PRKCA	RARA	BRCA1	PRKCZ	SRC	TCEA2	PML	GRIN2B	CD4	ZNF408
